# Supplementary material for: Using the Multidimensional Health Locus of Control Scale Form C to Investigate Health Beliefs About Bladder Cancer Prevention and Treatment Among Male Patients: Cross-Sectional Study
Source: JMIR Form Res. 2023 Aug 16;7:e43345. doi: 10.2196/43345 (PMC10468698; doi:10.2196/43345)
Supplement: Multimedia Appendix 1 [file formative_v7i1e43345_app1.xlsx]

## Sheet: Original Data 1
序号	(1)1、年龄:___岁	2、性别:	3、教育:	4、对疾病的了解:	（1）医生向您提供阅读材料时，您需要他人帮助的频率是多少?	（2）当您需要帮助的时候，您能很容易地找到⼈帮助您吗?	（3）您填写正式文件需要帮助吗?	（4）当您与医生或护士交谈时，您是否向他们提供他们所需的所有信息?	（5）当见医生或护士的时候，您知道应该问什么样的问题吗?	（6）去看医生的时候，如果有听不懂的地方，您会坚持让医生都给您解释清楚为止吗?	（7）您是不是平时喜欢看各种各样有关身体健康的信息?	（8）您会不会时不时地认真想过，看到的那些健康信息是否在您自己身上真正适用?	（9）您会不会总是仔细确认，核实清楚看到的那些有关身体健康的信息是否可信、可靠?	（10）您会根据自己的了解质疑医生或护士的建议吗?	（11）您是否认为有很多方法可以对“政府在公共卫生宣传，疾病预防、治疗等各个方面的表现如何”发表意见?	（12）您认为影响健康的最重要因素是什么?	（1）我知道网上可以找到什么样的健康资源	（2）我知道网上去哪可以找到有用的健康资源	（3）我知道如何在网上找到有用的健康资源	（4）我知道怎样利用网络来解答自己的健康问题	（5）我知道如何利用网上的健康信息来帮助自己	（6）我具备评价网上健康资源好坏的能力	（7）我能区分高质量与低质量的网上健康资源	（8）我有使用网络信息来做出健康决策的自信	（1）体温达到38度或者38度以上，需要去医院治疗。如果体温计显示37.9度时，需要去医院治疗吗?	(1)（2）20个人中可能有4个人得感冒，得感冒的可能性有多大? 回答：___％	(1)（3）60岁女性的最大心率为每分钟160次，运动时最好不要超过最大心率的80%。女性最大心率的80%是每分钟多少次? 回答：每分钟 ___ 次	(1)（4）如果您吃了半盘胡萝卜，那么您吃了多少克碳水化合物?营养成分： 每盘含量2.5份胡萝卜，每份胡萝卜含量85克。 每份胡萝卜营养成分： 卡路里 45 脂肪中的卡路里含量 0 脂肪总量 0克 0% 饱和脂肪 0克 0% 胆固醇 0毫克 0% 钠 55 毫克 2% 碳水化合物总量 10克 3% 膳食纤维 3克 12% 糖 5克 蛋白质 1克 回答：___克	(1)（5）医生告诉您您胆固醇高，接下来5年内您心脏病发病率为10%。如果您开始服用降胆固醇药物，您可以降低30%的发病率。如果您服用这种药药，您接下来5年内的心脏病发病率是多少? 回答： ___％	(1)（6）乳房X光检查用于筛查女性是否患有乳腺癌。假阳性是错误地显示阳性结果的测试，但实际上检查的人并没有得病。实际上，85%的乳房X光检查结果都是假阳性。如果1000名女性接受了乳房X光检查，并且200名被告知检查结果异常，那么有多少名女性实际上可能患有乳腺癌? 回答:___女性	（1）如果我的膀胱癌病情恶化，我自己的行为决定了我多久会再次好转。	（2）我的膀胱癌病情就顺其自然吧。	（3）如果我定期看医生，我的膀胱癌症状就会少出些问题。	（4）大多数影响我膀胱癌病情的因素都是偶然发生在我身上的。	（5）每当我的膀胱癌病情恶化时，我应该咨询受过医学培训的专业人士。	（6）我的膀胱癌病情好转还是恶化直接取决于我自己。	（7）我的癌症病情是否好转、保持不变或者恶化，其他人起很大作用。	（8）无论我的膀胱癌病情出现什么样的恶化，都是我自己的问题。	（9）我的膀胱癌病情改善情况在很大程度上是由运气决定的。	（10）为了改善我的膀胱癌癌症病情，其他人要确保不犯错误。	（11）如果我的膀胱癌多多少少有了好转，那都是我走运。	（12）影响我膀胱癌病情的主要因素是我自己的所作所为。	（13）我的膀胱癌病变好变坏都在我自己。	（14）遵从医嘱是防止我的膀胱癌病情恶化的最好方法。	（15）如果我的膀胱癌病情恶化，那是我的命。	（16）如果我幸运的话，我的膀胱癌病情会好转起来。	（17）如果我的膀胱癌病情恶化，那是因为我没有好好照顾自己。	（18）别人给我的照顾多一些，我的膀胱癌就好得快一些；别人给我的照顾少一些，我的膀胱癌就好得慢一些。
