# Supplementary material for: Using the Multidimensional Health Locus of Control Scale Form C to Investigate Health Beliefs About Bladder Cancer Prevention and Treatment Among Male Patients: Cross-Sectional Study
Source: JMIR Form Res. 2023 Aug 16;7:e43345. doi: 10.2196/43345 (PMC10468698; doi:10.2196/43345)
Supplement: Multimedia Appendix 2 [file formative_v7i1e43345_app2.xlsx]

## Sheet: Original Data 1
序号	(1)1、年龄:___岁	2、性别:	3、教育:	4、对疾病的了解:	（1）医生向您提供阅读材料时，您需要他人帮助的频率是多少?	（2）当您需要帮助的时候，您能很容易地找到⼈帮助您吗?	（3）您填写正式文件需要帮助吗?	（4）当您与医生或护士交谈时，您是否向他们提供他们所需的所有信息?	（5）当见医生或护士的时候，您知道应该问什么样的问题吗?	（6）去看医生的时候，如果有听不懂的地方，您会坚持让医生都给您解释清楚为止吗?	（7）您是不是平时喜欢看各种各样有关身体健康的信息?	（8）您会不会时不时地认真想过，看到的那些健康信息是否在您自己身上真正适用?	（9）您会不会总是仔细确认，核实清楚看到的那些有关身体健康的信息是否可信、可靠?	（10）您会根据自己的了解质疑医生或护士的建议吗?	（11）您是否认为有很多方法可以对“政府在公共卫生宣传，疾病预防、治疗等各个方面的表现如何”发表意见?	（12）您认为影响健康的最重要因素是什么?	（1）我知道网上可以找到什么样的健康资源	（2）我知道网上去哪可以找到有用的健康资源	（3）我知道如何在网上找到有用的健康资源	（4）我知道怎样利用网络来解答自己的健康问题	（5）我知道如何利用网上的健康信息来帮助自己	（6）我具备评价网上健康资源好坏的能力	（7）我能区分高质量与低质量的网上健康资源	（8）我有使用网络信息来做出健康决策的自信	（1）体温达到38度或者38度以上，需要去医院治疗。如果体温计显示37.9度时，需要去医院治疗吗?	(1)（2）20个人中可能有4个人得感冒，得感冒的可能性有多大? 回答：___％	(1)（3）60岁女性的最大心率为每分钟160次，运动时最好不要超过最大心率的80%。女性最大心率的80%是每分钟多少次? 回答：每分钟 ___ 次	(1)（4）如果您吃了半盘胡萝卜，那么您吃了多少克碳水化合物?营养成分： 每盘含量2.5份胡萝卜，每份胡萝卜含量85克。 每份胡萝卜营养成分： 卡路里 45 脂肪中的卡路里含量 0 脂肪总量 0克 0% 饱和脂肪 0克 0% 胆固醇 0毫克 0% 钠 55 毫克 2% 碳水化合物总量 10克 3% 膳食纤维 3克 12% 糖 5克 蛋白质 1克 回答：___克	(1)（5）医生告诉您您胆固醇高，接下来5年内您心脏病发病率为10%。如果您开始服用降胆固醇药物，您可以降低30%的发病率。如果您服用这种药药，您接下来5年内的心脏病发病率是多少? 回答： ___％	(1)（6）乳房X光检查用于筛查女性是否患有乳腺癌。假阳性是错误地显示阳性结果的测试，但实际上检查的人并没有得病。实际上，85%的乳房X光检查结果都是假阳性。如果1000名女性接受了乳房X光检查，并且200名被告知检查结果异常，那么有多少名女性实际上可能患有乳腺癌? 回答:___女性	（1）如果我的膀胱癌病情恶化，我自己的行为决定了我多久会再次好转。	（2）我的膀胱癌病情就顺其自然吧。	（3）如果我定期看医生，我的膀胱癌症状就会少出些问题。	（4）大多数影响我膀胱癌病情的因素都是偶然发生在我身上的。	（5）每当我的膀胱癌病情恶化时，我应该咨询受过医学培训的专业人士。	（6）我的膀胱癌病情好转还是恶化直接取决于我自己。	（7）我的癌症病情是否好转、保持不变或者恶化，其他人起很大作用。	（8）无论我的膀胱癌病情出现什么样的恶化，都是我自己的问题。	（9）我的膀胱癌病情改善情况在很大程度上是由运气决定的。	（10）为了改善我的膀胱癌癌症病情，其他人要确保不犯错误。	（11）如果我的膀胱癌多多少少有了好转，那都是我走运。	（12）影响我膀胱癌病情的主要因素是我自己的所作所为。	（13）我的膀胱癌病变好变坏都在我自己。	（14）遵从医嘱是防止我的膀胱癌病情恶化的最好方法。	（15）如果我的膀胱癌病情恶化，那是我的命。	（16）如果我幸运的话，我的膀胱癌病情会好转起来。	（17）如果我的膀胱癌病情恶化，那是因为我没有好好照顾自己。	（18）别人给我的照顾多一些，我的膀胱癌就好得快一些；别人给我的照顾少一些，我的膀胱癌就好得慢一些。
1	50	男	本科	了解很多	有时	有时	有时	经常	经常	经常	经常	经常	经常	不会	不会	引导健康⽣活方式的信息和鼓励	不同意	不同意	不同意	不同意	不同意	不同意	不同意	不同意	需要	20	128	20	40	30	基本赞同	基本不赞同	非常赞同	非常不赞同	非常赞同	非常不赞同	有点不赞同	非常不赞同	非常不赞同	有点不赞同	非常不赞同	基本赞同	基本不赞同	非常赞同	基本不赞同	非常不赞同	非常不赞同	非常不赞同
2	37	男	专科	了解很多	有时	经常	有时	经常	经常	经常	经常	经常	有时	也许会	也许会	良好的住房、教育、体面的工作和良好的当地医疗设施	同意	同意	同意	同意	同意	同意	同意	同意	需要	70	128	85	0.7	170	基本不赞同	基本不赞同	基本赞同	有点不赞同	非常赞同	基本不赞同	有点赞同	基本不赞同	基本不赞同	有点赞同	基本不赞同	有点不赞同	有点不赞同	基本赞同	基本不赞同	基本赞同	有点赞同	有点不赞同
3	68	男	高中	非常了解	经常	经常	经常	经常	经常	经常	经常	经常	经常	也许会	也许会	良好的住房、教育、体面的工作和良好的当地医疗设施	不确定	不确定	不确定	不确定	不确定	不确定	不确定	不确定	需要	20	128	0.3	3	30	有点赞同	有点不赞同	有点赞同	基本不赞同	非常赞同	有点赞同	非常不赞同	有点不赞同	非常不赞同	非常不赞同	基本不赞同	有点赞同	有点不赞同	有点赞同	有点不赞同	有点不赞同	有点赞同	基本不赞同
4	46	男	高中	了解一点	有时	经常	很少	有时	有时	经常	有时	有时	有时	不会	也许会	引导健康⽣活方式的信息和鼓励	不确定	不确定	不确定	不确定	不确定	不确定	不确定	不确定	不需要	30%	100	5	7	7	基本赞同	非常不赞同	非常赞同	有点赞同	非常赞同	基本赞同	有点赞同	非常不赞同	非常不赞同	基本赞同	有点不赞同	有点赞同	基本赞同	基本赞同	基本不赞同	有点不赞同	有点赞同	有点赞同
5	52	男	专科	了解一点	经常	经常	很少	经常	很少	很少	经常	有时	有时	也许会	也许会	引导健康⽣活方式的信息和鼓励	不确定	不确定	不确定	不确定	不确定	不确定	不确定	不确定	不需要	20	128	5	5	30	有点赞同	非常不赞同	基本赞同	基本不赞同	基本赞同	基本赞同	基本不赞同	有点不赞同	基本不赞同	有点不赞同	基本不赞同	基本赞同	有点赞同	基本赞同	基本不赞同	有点不赞同	基本赞同	基本不赞同
6	21	男	本科	了解很多	很少	有时	很少	经常	经常	有时	经常	经常	很少	也许会	也许会	良好的住房、教育、体面的工作和良好的当地医疗设施	非常同意	非常同意	非常同意	非常同意	非常同意	非常同意	非常同意	同意	不需要	20	128	12.5	7	30	基本赞同	非常不赞同	基本赞同	有点赞同	基本赞同	有点赞同	有点赞同	基本不赞同	非常不赞同	非常不赞同	非常不赞同	有点赞同	有点不赞同	基本赞同	有点不赞同	基本不赞同	有点不赞同	有点不赞同
7	30	男	本科	了解很多	有时	经常	有时	经常	经常	经常	有时	有时	经常	不会	也许会	良好的住房、教育、体面的工作和良好的当地医疗设施	同意	同意	同意	不确定	同意	不确定	同意	不确定	需要	20	128	4.25	7	30	基本赞同	基本不赞同	基本赞同	有点不赞同	非常赞同	基本赞同	有点赞同	有点不赞同	基本不赞同	基本不赞同	基本不赞同	有点赞同	有点赞同	基本赞同	基本不赞同	基本赞同	有点赞同	基本赞同
8	34	男	研究生及以上	了解一点	有时	经常	有时	有时	经常	经常	有时	有时	有时	也许会	肯定会	良好的住房、教育、体面的工作和良好的当地医疗设施	同意	同意	同意	不确定	同意	同意	同意	同意	需要	50	128	5	7	30	基本赞同	基本不赞同	基本赞同	有点赞同	基本赞同	基本赞同	基本赞同	基本赞同	基本不赞同	基本不赞同	有点赞同	基本赞同	基本赞同	基本赞同	有点赞同	基本赞同	基本赞同	基本不赞同
9	38	男	本科	了解一点	很少	有时	有时	有时	有时	有时	很少	很少	很少	也许会	不会	引导健康⽣活方式的信息和鼓励	不确定	不确定	不确定	不确定	不确定	不确定	不确定	不确定	需要	20	128	12.5	7	30	有点赞同	有点不赞同	有点赞同	有点赞同	基本赞同	有点不赞同	有点不赞同	有点不赞同	有点不赞同	有点不赞同	有点不赞同	有点不赞同	有点赞同	有点赞同	基本不赞同	有点不赞同	有点不赞同	基本不赞同
10	66	男	高中	了解很多	很少	有时	很少	经常	经常	有时	经常	经常	经常	肯定会	肯定会	良好的住房、教育、体面的工作和良好的当地医疗设施	同意	同意	同意	同意	同意	同意	不确定	不确定	需要	20	78	10	4O	20%	基本赞同	基本不赞同	有点赞同	基本不赞同	基本赞同	基本赞同	有点赞同	基本不赞同	非常不赞同	非常不赞同	有点不赞同	有点赞同	有点赞同	基本赞同	非常不赞同	有点赞同	有点不赞同	有点赞同
11	25	男	专科	了解很多	很少	经常	有时	经常	经常	有时	经常	经常	经常	也许会	也许会	引导健康⽣活方式的信息和鼓励	不确定	非常同意	同意	同意	同意	同意	同意	同意	需要	30	126	5	7	30	基本赞同	基本赞同	基本赞同	有点赞同	基本赞同	基本赞同	基本赞同	基本赞同	基本赞同	基本赞同	基本赞同	基本赞同	基本赞同	基本赞同	基本赞同	基本赞同	基本赞同	基本赞同
12	23	男	专科	了解很多	很少	经常	很少	经常	经常	有时	经常	经常	经常	也许会	不会	引导健康⽣活方式的信息和鼓励	不确定	不确定	不确定	不确定	不确定	不确定	同意	同意	需要	20	128	12.5	7	30	非常不赞同	非常不赞同	有点赞同	非常不赞同	非常赞同	有点赞同	有点赞同	基本不赞同	非常不赞同	非常不赞同	非常不赞同	非常不赞同	非常不赞同	基本赞同	有点不赞同	非常不赞同	有点赞同	非常不赞同
13	32	男	本科	了解很多	有时	有时	很少	经常	经常	经常	很少	很少	有时	也许会	也许会	引导健康⽣活方式的信息和鼓励	不确定	不确定	不确定	不同意	不确定	不确定	同意	同意	不需要	20	128	3	7	30	非常不赞同	非常不赞同	基本赞同	基本不赞同	非常赞同	非常不赞同	基本不赞同	非常不赞同	基本不赞同	非常不赞同	非常不赞同	基本不赞同	基本不赞同	基本赞同	非常不赞同	非常不赞同	有点赞同	非常不赞同
14	49	男	本科	了解很多	有时	经常	很少	有时	有时	有时	经常	经常	经常	肯定会	也许会	引导健康⽣活方式的信息和鼓励	同意	不确定	不确定	不确定	不确定	不确定	不确定	同意	不需要	20	128	0.15	7	30	有点赞同	有点不赞同	有点赞同	有点赞同	基本不赞同	有点赞同	有点不赞同	有点不赞同	基本不赞同	有点不赞同	基本不赞同	有点赞同	基本不赞同	有点赞同	有点不赞同	有点赞同	有点赞同	有点不赞同
15	26	男	专科	了解一点	有时	有时	经常	有时	有时	有时	有时	有时	有时	也许会	也许会	良好的住房、教育、体面的工作和良好的当地医疗设施	不同意	不同意	不同意	不确定	不确定	同意	不确定	不确定	不需要	20	128	5	3	170	有点赞同	基本不赞同	基本赞同	有点赞同	基本赞同	有点赞同	有点不赞同	有点不赞同	有点不赞同	有点赞同	有点不赞同	有点赞同	有点赞同	基本赞同	有点不赞同	有点赞同	有点不赞同	有点赞同
16	21	女	本科	了解一点	有时	有时	有时	有时	有时	有时	有时	有时	有时	也许会	也许会	良好的住房、教育、体面的工作和良好的当地医疗设施	同意	同意	同意	同意	同意	同意	同意	同意	需要	20	124	10	70	30	基本赞同	基本不赞同	有点赞同	有点不赞同	有点不赞同	非常不赞同	非常赞同	有点赞同	有点赞同	有点赞同	有点赞同	有点赞同	有点不赞同	有点赞同	基本不赞同	基本赞同	有点不赞同	有点不赞同
17	31	男	研究生及以上	了解一点	经常	有时	很少	经常	经常	经常	很少	很少	很少	不会	也许会	良好的住房、教育、体面的工作和良好的当地医疗设施	同意	同意	不确定	同意	同意	同意	不确定	同意	需要	20	128	12.5	7	30	有点赞同	有点不赞同	基本赞同	有点赞同	有点赞同	有点赞同	有点赞同	有点不赞同	非常不赞同	有点赞同	有点不赞同	有点不赞同	有点不赞同	基本赞同	有点不赞同	有点不赞同	有点不赞同	有点赞同
18	21	女	本科	了解一点	有时	经常	很少	经常	经常	经常	经常	有时	有时	肯定会	肯定会	引导健康⽣活方式的信息和鼓励	同意	同意	同意	同意	同意	同意	同意	同意	需要	20	120	10	3	200	非常不赞同	非常不赞同	有点赞同	基本赞同	有点赞同	非常不赞同	非常不赞同	非常不赞同	非常不赞同	非常不赞同	非常不赞同	非常不赞同	非常不赞同	非常不赞同	非常不赞同	非常不赞同	非常不赞同	非常不赞同
19	43	男	研究生及以上	了解一点	经常	很少	很少	有时	有时	有时	有时	经常	经常	也许会	不会	引导健康⽣活方式的信息和鼓励	同意	同意	同意	同意	同意	不同意	不确定	不确定	需要	20	128	12.57	7	30	有点赞同	有点不赞同	基本赞同	有点不赞同	基本赞同	有点不赞同	有点赞同	非常不赞同	非常不赞同	非常不赞同	非常不赞同	非常不赞同	非常不赞同	基本赞同	非常不赞同	基本不赞同	有点不赞同	基本不赞同
20	23	男	本科	了解一点	经常	有时	经常	有时	经常	有时	有时	很少	有时	也许会	不会	引导健康⽣活方式的信息和鼓励	不确定	不确定	不确定	不确定	不同意	非常不同意	同意	不确定	需要	20	128	12.5	6.6	30	基本赞同	非常不赞同	基本赞同	非常不赞同	非常赞同	非常不赞同	非常不赞同	非常不赞同	非常不赞同	非常不赞同	非常不赞同	非常不赞同	非常不赞同	非常赞同	非常不赞同	非常不赞同	非常不赞同	非常不赞同
21	48	男	专科	了解很多	有时	有时	有时	经常	有时	有时	经常	经常	经常	也许会	也许会	引导健康⽣活方式的信息和鼓励	同意	同意	不确定	非常同意	同意	同意	不确定	同意	不需要	20	128	12.5	3	30	有点赞同	有点不赞同	有点不赞同	有点不赞同	基本赞同	有点不赞同	有点赞同	有点赞同	有点赞同	有点不赞同	有点赞同	基本赞同	有点赞同	基本赞同	有点不赞同	基本赞同	有点赞同	有点赞同
22	40	男	本科	了解一点	有时	有时	有时	有时	有时	有时	有时	有时	有时	也许会	也许会	引导健康⽣活方式的信息和鼓励	不确定	不确定	不确定	不确定	不确定	不确定	不确定	不确定	需要	50	120	3	5	5	有点不赞同	有点不赞同	有点赞同	有点不赞同	有点不赞同	有点不赞同	有点不赞同	有点不赞同	有点不赞同	有点不赞同	有点不赞同	有点不赞同	有点不赞同	有点不赞同	有点不赞同	有点不赞同	有点不赞同	有点不赞同
23	48	男	高中	了解一点	经常	有时	有时	有时	很少	有时	很少	很少	有时	也许会	也许会	良好的住房、教育、体面的工作和良好的当地医疗设施	不确定	不确定	不确定	不确定	不确定	不确定	不确定	不确定	不需要	20	128	20	10	200	非常不赞同	非常不赞同	有点赞同	非常不赞同	非常不赞同	非常不赞同	非常不赞同	非常不赞同	非常不赞同	非常不赞同	非常不赞同	非常不赞同	非常不赞同	有点赞同	非常不赞同	有点赞同	有点赞同	有点赞同
24	48	男	本科	了解很多	很少	经常	很少	经常	经常	有时	有时	经常	有时	也许会	肯定会	引导健康⽣活方式的信息和鼓励	非常同意	非常同意	非常同意	同意	同意	非常同意	同意	不确定	需要	20	128	3.1875	7	30	非常赞同	非常不赞同	非常赞同	基本不赞同	非常赞同	基本赞同	基本不赞同	基本赞同	基本不赞同	基本不赞同	基本不赞同	基本赞同	基本赞同	非常赞同	非常不赞同	非常赞同	基本赞同	有点不赞同
25	24	男	本科	了解很多	有时	有时	经常	有时	有时	有时	有时	有时	有时	也许会	不会	引导健康⽣活方式的信息和鼓励	不同意	不确定	不确定	不确定	不确定	同意	同意	不确定	需要	25	128	25	7	30	基本赞同	基本不赞同	基本赞同	基本不赞同	基本赞同	基本赞同	基本赞同	有点不赞同	基本不赞同	有点赞同	基本不赞同	有点赞同	基本赞同	基本赞同	基本不赞同	基本不赞同	有点赞同	有点赞同
26	23	男	研究生及以上	非常了解	有时	有时	有时	有时	有时	有时	有时	经常	有时	也许会	也许会	引导健康⽣活方式的信息和鼓励	同意	同意	同意	同意	同意	同意	同意	同意	需要	25	70	25	30	170	基本不赞同	基本不赞同	非常不赞同	非常不赞同	非常不赞同	非常不赞同	非常不赞同	非常不赞同	有点不赞同	基本不赞同	基本不赞同	有点不赞同	基本不赞同	基本不赞同	基本不赞同	基本不赞同	基本不赞同	基本不赞同
27	54	男	初中	了解很少	有时	有时	有时	有时	有时	有时	有时	有时	很少	也许会	也许会	良好的住房、教育、体面的工作和良好的当地医疗设施	不同意	不同意	不同意	不同意	不同意	不同意	不同意	不同意	需要	20	128	12.5	7	30	有点不赞同	有点不赞同	有点赞同	有点不赞同	有点不赞同	有点不赞同	有点不赞同	有点不赞同	有点不赞同	基本不赞同	有点赞同	有点赞同	有点赞同	有点不赞同	有点不赞同	有点不赞同	有点不赞同	有点不赞同
28	50	男	本科	非常了解	很少	经常	有时	经常	经常	经常	经常	有时	有时	也许会	也许会	良好的住房、教育、体面的工作和良好的当地医疗设施	不同意	不确定	同意	不同意	不同意	不同意	不同意	不同意	不需要	20	128	12.5	7	30	基本不赞同	非常不赞同	基本赞同	有点不赞同	非常赞同	基本不赞同	有点不赞同	有点不赞同	非常不赞同	基本不赞同	非常不赞同	基本不赞同	基本不赞同	基本赞同	非常不赞同	基本赞同	有点不赞同	有点不赞同
29	50	男	初中	了解一点	有时	有时	有时	经常	有时	经常	有时	有时	有时	也许会	也许会	引导健康⽣活方式的信息和鼓励	不确定	不确定	不确定	不确定	不确定	不同意	不同意	不同意	需要	20	128	25	7	30	有点不赞同	有点不赞同	基本赞同	有点不赞同	非常赞同	有点不赞同	有点赞同	有点不赞同	有点不赞同	有点不赞同	有点不赞同	有点赞同	有点不赞同	非常赞同	有点赞同	有点不赞同	有点赞同	有点赞同
30	52	男	高中	了解一点	经常	很少	经常	经常	很少	有时	很少	很少	很少	不会	不会	良好的住房、教育、体面的工作和良好的当地医疗设施	不确定	不同意	不同意	不确定	不同意	不同意	不同意	不同意	需要	50	128	6.375	70	30	基本赞同	非常不赞同	非常赞同	非常不赞同	非常赞同	非常赞同	非常不赞同	非常不赞同	非常不赞同	非常不赞同	非常不赞同	基本赞同	基本赞同	非常赞同	非常不赞同	非常赞同	非常不赞同	非常不赞同
31	52	男	初中	了解很少	经常	经常	有时	有时	有时	有时	经常	经常	有时	不会	不会	引导健康⽣活方式的信息和鼓励	同意	不确定	不确定	同意	同意	不确定	不确定	不确定	需要	50	200	不知道	不知道	不知道	有点不赞同	基本不赞同	基本不赞同	基本不赞同	基本不赞同	基本不赞同	有点不赞同	基本不赞同	基本不赞同	基本不赞同	基本不赞同	有点不赞同	非常不赞同	有点赞同	基本赞同	有点赞同	基本不赞同	非常不赞同
32	28	男	研究生及以上	非常了解	有时	经常	很少	经常	经常	有时	有时	有时	有时	也许会	也许会	良好的住房、教育、体面的工作和良好的当地医疗设施	同意	同意	同意	同意	同意	同意	同意	同意	不需要	20	128	12.5	7	30	基本赞同	基本不赞同	基本赞同	基本赞同	基本赞同	基本赞同	有点不赞同	基本不赞同	基本不赞同	基本不赞同	有点赞同	基本不赞同	基本不赞同	有点赞同	有点赞同	有点赞同	有点不赞同	有点赞同
33	48	男	高中	了解一点	有时	有时	很少	经常	经常	经常	经常	有时	经常	也许会	肯定会	引导健康⽣活方式的信息和鼓励	同意	同意	同意	同意	同意	同意	同意	同意	不需要	20	128	128	38	156	基本赞同	基本不赞同	基本赞同	基本赞同	基本赞同	基本不赞同	基本不赞同	基本赞同	基本不赞同	基本不赞同	基本不赞同	有点赞同	基本赞同	基本赞同	基本不赞同	基本赞同	基本赞同	基本不赞同
34	35	男	本科	了解很多	有时	有时	很少	经常	经常	有时	经常	经常	经常	也许会	也许会	引导健康⽣活方式的信息和鼓励	非常不同意	同意	同意	不同意	不同意	不同意	不同意	不同意	需要	20	128	15	3	200	基本不赞同	有点不赞同	有点不赞同	有点赞同	基本不赞同	有点不赞同	有点不赞同	基本不赞同	基本不赞同	基本不赞同	有点赞同	基本不赞同	有点不赞同	基本不赞同	有点不赞同	有点不赞同	有点不赞同	基本不赞同
35	39	男	本科	了解一点	有时	有时	有时	有时	有时	有时	有时	有时	有时	也许会	也许会	良好的住房、教育、体面的工作和良好的当地医疗设施	不确定	不确定	不确定	不确定	不确定	不确定	不确定	不确定	不需要	5	60	5	5	5	有点不赞同	有点不赞同	有点不赞同	有点不赞同	有点不赞同	有点赞同	有点不赞同	有点不赞同	有点不赞同	有点不赞同	有点赞同	有点不赞同	有点不赞同	有点不赞同	有点不赞同	有点不赞同	有点不赞同	有点不赞同
36	36	男	本科	了解一点	很少	不适用	很少	经常	经常	经常	经常	经常	经常	也许会	肯定会	引导健康⽣活方式的信息和鼓励	不确定	不确定	同意	不确定	不确定	同意	同意	不确定	不需要	20	128	6.375	730	30	非常赞同	基本不赞同	基本赞同	基本不赞同	基本赞同	基本赞同	基本赞同	基本赞同	基本不赞同	基本不赞同	基本不赞同	基本赞同	基本赞同	基本赞同	基本不赞同	基本赞同	基本赞同	有点不赞同
37	31	男	本科	了解一点	有时	经常	有时	经常	经常	经常	有时	有时	有时	不会	也许会	良好的住房、教育、体面的工作和良好的当地医疗设施	同意	同意	同意	同意	同意	同意	同意	同意	不需要	20	128	31.875	7	30	有点赞同	非常不赞同	有点赞同	非常不赞同	非常赞同	基本赞同	基本不赞同	非常不赞同	非常不赞同	有点不赞同	非常不赞同	有点赞同	有点赞同	非常赞同	非常不赞同	基本不赞同	有点赞同	有点赞同
38	27	男	本科	了解一点	有时	有时	有时	有时	有时	有时	有时	有时	有时	也许会	也许会	引导健康⽣活方式的信息和鼓励	不确定	不确定	不确定	不确定	不确定	不确定	不确定	不确定	不需要	20	128	31.85	7	20	有点赞同	非常不赞同	有点赞同	非常不赞同	非常赞同	有点赞同	有点赞同	非常不赞同	非常不赞同	有点赞同	非常不赞同	有点赞同	有点赞同	有点赞同	非常不赞同	有点不赞同	有点不赞同	有点赞同
39	31	男	本科	了解一点	有时	有时	有时	有时	经常	经常	很少	有时	经常	也许会	不会	引导健康⽣活方式的信息和鼓励	同意	同意	同意	同意	同意	同意	同意	同意	不需要	20	128	31.385	7	170	有点不赞同	有点不赞同	有点不赞同	有点不赞同	有点不赞同	有点不赞同	基本不赞同	有点不赞同	基本不赞同	有点不赞同	基本不赞同	有点不赞同	基本不赞同	有点不赞同	有点不赞同	有点不赞同	有点不赞同	有点不赞同
40	31	男	本科	了解很多	有时	有时	有时	有时	有时	经常	有时	有时	有时	也许会	肯定会	引导健康⽣活方式的信息和鼓励	不确定	不确定	不确定	不确定	不确定	不确定	不确定	不同意	需要	20	128	31.385	7	170	有点赞同	基本不赞同	基本赞同	基本不赞同	基本赞同	基本赞同	有点赞同	有点不赞同	基本不赞同	有点不赞同	有点不赞同	有点赞同	有点不赞同	有点赞同	基本不赞同	有点不赞同	基本赞同	基本不赞同
41	35	男	初中	了解一点	很少	很少	有时	经常	很少	有时	很少	很少	很少	不会	不会	良好的住房、教育、体面的工作和良好的当地医疗设施	不确定	不确定	不确定	不确定	不确定	不确定	不确定	不确定	需要	50	60	31.385	7	170	基本不赞同	基本赞同	基本不赞同	基本不赞同	基本不赞同	基本不赞同	基本不赞同	基本不赞同	基本不赞同	基本不赞同	基本不赞同	基本不赞同	基本不赞同	基本赞同	基本不赞同	基本不赞同	基本不赞同	基本不赞同
42	58	男	专科	非常了解	有时	经常	经常	经常	经常	有时	经常	有时	有时	也许会	也许会	良好的住房、教育、体面的工作和良好的当地医疗设施	同意	同意	不确定	不确定	不确定	同意	同意	同意	不需要	5	128	15	12	30	基本不赞同	非常不赞同	基本赞同	基本赞同	非常赞同	非常不赞同	有点赞同	非常不赞同	基本赞同	非常不赞同	非常不赞同	有点不赞同	基本不赞同	基本不赞同	有点赞同	非常赞同	基本不赞同	基本不赞同
43	65	男	高中	了解一点	经常	有时	很少	经常	有时	经常	有时	有时	有时	也许会	也许会	良好的住房、教育、体面的工作和良好的当地医疗设施	不同意	不确定	不确定	不确定	不确定	不确定	不确定	不确定	需要	5	128	56	30	2	基本不赞同	基本赞同	基本赞同	基本赞同	非常不赞同	基本赞同	基本不赞同	有点不赞同	非常不赞同	基本赞同	有点不赞同	非常赞同	有点赞同	有点不赞同	基本赞同	有点不赞同	基本不赞同	有点不赞同
44	53	男	高中	了解一点	有时	很少	有时	有时	很少	有时	很少	很少	有时	也许会	也许会	良好的住房、教育、体面的工作和良好的当地医疗设施	不确定	不确定	不确定	不确定	不确定	不确定	不确定	不确定	需要	20	128	212.5	1	30	基本不赞同	非常不赞同	基本不赞同	非常不赞同	基本赞同	非常不赞同	非常不赞同	非常不赞同	非常不赞同	非常不赞同	非常不赞同	非常不赞同	非常不赞同	非常赞同	非常不赞同	非常不赞同	基本不赞同	非常不赞同
45	46	男	初中	了解很多	有时	有时	有时	有时	有时	有时	经常	经常	有时	肯定会	也许会	引导健康⽣活方式的信息和鼓励	同意	同意	同意	同意	同意	同意	同意	同意	不需要	20	200	12.5	7	30	非常不赞同	基本不赞同	基本赞同	非常不赞同	基本赞同	基本赞同	非常不赞同	非常不赞同	非常不赞同	非常不赞同	非常不赞同	非常不赞同	非常不赞同	非常不赞同	非常不赞同	非常不赞同	非常不赞同	非常不赞同
46	50	男	高中	了解一点	有时	有时	有时	经常	很少	有时	有时	有时	有时	也许会	不会	引导健康⽣活方式的信息和鼓励	不确定	不确定	不确定	不确定	不确定	不确定	不确定	同意	不需要	5	140	50	6	12	有点不赞同	有点赞同	有点赞同	有点赞同	非常赞同	有点赞同	有点不赞同	有点赞同	基本不赞同	基本不赞同	基本不赞同	基本赞同	基本赞同	基本赞同	有点赞同	有点赞同	有点赞同	有点不赞同
47	36	男	研究生及以上	了解一点	很少	有时	很少	经常	经常	经常	经常	经常	经常	也许会	不会	引导健康⽣活方式的信息和鼓励	不确定	同意	同意	同意	同意	同意	同意	同意	不需要	20	128	12.5	7	30	基本不赞同	非常不赞同	基本赞同	基本不赞同	基本赞同	基本不赞同	基本赞同	非常不赞同	非常不赞同	基本赞同	基本不赞同	基本不赞同	基本不赞同	基本赞同	非常不赞同	基本不赞同	有点赞同	基本赞同
48	60	男	专科	了解一点	经常	经常	有时	有时	很少	很少	很少	有时	很少	肯定会	不会	引导健康⽣活方式的信息和鼓励	不确定	不确定	不确定	不同意	不同意	不确定	不确定	不同意	不需要	20	128	12.5	3	150	有点不赞同	有点不赞同	有点赞同	有点不赞同	有点赞同	有点赞同	有点不赞同	有点不赞同	有点不赞同	有点不赞同	有点不赞同	有点赞同	有点不赞同	基本赞同	有点不赞同	有点不赞同	有点不赞同	有点不赞同
49	59	男	高中	了解一点	经常	很少	有时	经常	经常	很少	很少	很少	有时	肯定会	也许会	引导健康⽣活方式的信息和鼓励	不同意	不确定	不确定	不确定	不确定	不确定	不确定	不确定	不需要	50	80	10	10	1	基本不赞同	基本赞同	有点赞同	基本不赞同	基本赞同	有点赞同	有点赞同	有点不赞同	有点不赞同	有点不赞同	基本不赞同	有点赞同	有点赞同	基本赞同	基本不赞同	基本赞同	有点赞同	基本不赞同
50	50	男	初中	了解一点	有时	有时	有时	经常	有时	有时	有时	有时	有时	也许会	也许会	引导健康⽣活方式的信息和鼓励	不确定	不确定	不确定	不确定	不确定	不确定	不确定	不确定	需要	20	120	5	3	20	基本赞同	基本赞同	基本赞同	基本赞同	基本赞同	基本赞同	基本赞同	基本赞同	基本赞同	有点赞同	有点赞同	基本赞同	基本赞同	基本赞同	基本赞同	基本赞同	有点赞同	基本赞同
51	39	男	专科	了解一点	经常	有时	很少	经常	经常	有时	经常	经常	有时	也许会	也许会	良好的住房、教育、体面的工作和良好的当地医疗设施	不确定	不确定	不确定	同意	同意	不确定	不确定	不确定	需要	5	128	10	60	30	有点不赞同	非常不赞同	有点赞同	非常不赞同	非常不赞同	基本赞同	非常不赞同	有点赞同	非常不赞同	有点不赞同	非常不赞同	有点赞同	有点赞同	有点赞同	非常不赞同	非常不赞同	有点赞同	有点不赞同
52	62	男	初中	了解一点	有时	有时	有时	经常	有时	经常	有时	有时	经常	也许会	不会	引导健康⽣活方式的信息和鼓励	不确定	不确定	不确定	不确定	不确定	不确定	不确定	不同意	需要	20	130	23	7	30	非常不赞同	非常不赞同	基本赞同	基本赞同	基本赞同	基本不赞同	基本不赞同	基本不赞同	基本不赞同	有点不赞同	基本不赞同	有点不赞同	基本不赞同	基本赞同	基本不赞同	基本不赞同	基本不赞同	基本不赞同
53	44	男	高中	了解一点	经常	有时	有时	经常	经常	经常	经常	经常	经常	也许会	也许会	引导健康⽣活方式的信息和鼓励	同意	同意	同意	同意	同意	同意	同意	同意	需要	20	124	6.3075	3.3333333333	170	基本不赞同	基本不赞同	基本不赞同	基本不赞同	非常赞同	基本不赞同	基本不赞同	非常不赞同	非常不赞同	非常不赞同	非常不赞同	非常不赞同	非常不赞同	非常赞同	非常不赞同	非常不赞同	非常不赞同	非常不赞同
54	28	男	研究生及以上	了解一点	很少	有时	很少	经常	有时	有时	有时	经常	有时	也许会	也许会	引导健康⽣活方式的信息和鼓励	不确定	不确定	不确定	同意	同意	不确定	同意	同意	需要	20	128	25	7	30	有点不赞同	有点赞同	有点不赞同	基本赞同	有点赞同	有点不赞同	基本赞同	有点赞同	有点赞同	有点赞同	有点赞同	有点赞同	有点不赞同	有点不赞同	有点不赞同	有点赞同	有点赞同	有点不赞同
55	57	男	初中	了解很多	很少	经常	很少	经常	经常	经常	经常	经常	经常	肯定会	肯定会	引导健康⽣活方式的信息和鼓励	非常同意	非常同意	非常同意	非常同意	非常同意	非常同意	非常同意	非常同意	不需要	20	120	1	103	150	有点赞同	非常不赞同	基本不赞同	有点赞同	基本不赞同	基本不赞同	有点不赞同	基本不赞同	基本不赞同	有点赞同	非常不赞同	基本不赞同	基本不赞同	有点赞同	非常不赞同	基本不赞同	有点不赞同	基本不赞同
56	53	男	本科	了解一点	有时	经常	很少	经常	经常	经常	经常	经常	有时	也许会	不会	引导健康⽣活方式的信息和鼓励	不确定	不确定	不确定	同意	同意	不同意	同意	同意	需要	20	200	1	7	650	有点不赞同	基本不赞同	有点赞同	有点不赞同	非常不赞同	基本不赞同	基本不赞同	基本不赞同	非常不赞同	基本不赞同	基本不赞同	有点赞同	基本不赞同	基本赞同	非常不赞同	有点赞同	非常不赞同	非常不赞同
57	38	男	本科	了解很多	经常	经常	很少	经常	经常	经常	经常	经常	经常	肯定会	肯定会	引导健康⽣活方式的信息和鼓励	同意	同意	同意	同意	同意	同意	同意	同意	需要	60	120	50	1	100	基本赞同	基本赞同	基本赞同	基本赞同	基本赞同	基本赞同	基本赞同	基本赞同	基本赞同	基本赞同	基本赞同	基本赞同	基本赞同	基本赞同	基本赞同	基本赞同	基本赞同	基本赞同
58	34	男	高中	了解一点	有时	经常	有时	经常	有时	经常	经常	有时	有时	也许会	也许会	引导健康⽣活方式的信息和鼓励	不确定	不确定	不确定	不确定	不确定	不确定	不确定	不确定	需要	20	128	126	7	30	基本赞同	非常不赞同	非常赞同	基本不赞同	非常赞同	基本赞同	基本不赞同	基本赞同	非常不赞同	基本不赞同	非常不赞同	基本赞同	基本赞同	基本赞同	非常不赞同	非常不赞同	基本赞同	非常不赞同
59	34	男	专科	了解一点	很少	有时	很少	经常	经常	有时	有时	有时	有时	也许会	不会	引导健康⽣活方式的信息和鼓励	不确定	不确定	同意	同意	不确定	同意	同意	不确定	不需要	28	120	0.31875	7	30	基本不赞同	基本不赞同	基本赞同	有点不赞同	基本赞同	有点不赞同	基本不赞同	有点不赞同	基本不赞同	基本不赞同	有点不赞同	有点赞同	基本不赞同	基本赞同	有点不赞同	有点赞同	有点赞同	有点不赞同
60	37	男	专科	了解很多	有时	有时	有时	有时	有时	有时	有时	有时	有时	也许会	也许会	良好的住房、教育、体面的工作和良好的当地医疗设施	同意	同意	同意	同意	同意	同意	同意	同意	需要	30	90	6	30	200	基本不赞同	有点不赞同	有点不赞同	基本不赞同	基本不赞同	有点不赞同	有点不赞同	有点赞同	有点不赞同	有点赞同	基本不赞同	有点不赞同	有点不赞同	基本不赞同	基本不赞同	基本不赞同	有点不赞同	有点不赞同
61	36	男	专科	了解一点	有时	有时	有时	有时	有时	有时	有时	有时	有时	也许会	也许会	引导健康⽣活方式的信息和鼓励	非常同意	非常同意	非常同意	非常同意	非常同意	同意	同意	同意	需要	50	100	5	10	170	有点赞同	基本赞同	基本赞同	基本赞同	非常赞同	基本赞同	非常赞同	基本赞同	基本赞同	基本赞同	基本赞同	基本赞同	有点赞同	有点赞同	有点赞同	有点赞同	基本赞同	基本赞同
62	49	男	专科	了解一点	有时	有时	有时	有时	有时	有时	有时	有时	有时	也许会	也许会	良好的住房、教育、体面的工作和良好的当地医疗设施	同意	同意	同意	同意	同意	同意	同意	同意	需要	20	128	42.5	3.333	60	有点赞同	非常不赞同	有点赞同	有点赞同	基本赞同	有点不赞同	有点不赞同	有点赞同	有点不赞同	有点不赞同	有点赞同	有点赞同	有点赞同	有点赞同	有点赞同	有点赞同	有点赞同	有点不赞同
63	31	男	研究生及以上	了解一点	有时	经常	有时	经常	经常	经常	很少	有时	有时	不会	也许会	良好的住房、教育、体面的工作和良好的当地医疗设施	不确定	同意	同意	不确定	不同意	不确定	同意	同意	不需要	20	128	12.5	7	30	非常不赞同	非常不赞同	非常赞同	有点赞同	非常赞同	有点不赞同	基本赞同	非常不赞同	基本不赞同	基本赞同	有点不赞同	有点不赞同	有点不赞同	非常赞同	基本不赞同	非常赞同	基本赞同	有点赞同
64	45	男	专科	了解很多	有时	有时	有时	有时	有时	经常	有时	有时	经常	也许会	也许会	良好的住房、教育、体面的工作和良好的当地医疗设施	不确定	同意	同意	同意	同意	不确定	不确定	不确定	不需要	20	128	1600	15	2000	非常不赞同	非常不赞同	非常不赞同	非常不赞同	非常不赞同	非常不赞同	非常不赞同	非常不赞同	非常不赞同	非常不赞同	非常不赞同	非常不赞同	非常不赞同	非常不赞同	非常不赞同	非常不赞同	非常不赞同	非常不赞同
65	52	男	专科	了解一点	经常	经常	有时	经常	经常	有时	有时	经常	经常	也许会	也许会	引导健康⽣活方式的信息和鼓励	不确定	不确定	不确定	不同意	同意	同意	不确定	不确定	不需要	20	128	12.5	7	30	有点赞同	非常不赞同	非常赞同	有点不赞同	非常赞同	基本赞同	有点不赞同	有点不赞同	基本不赞同	非常不赞同	非常不赞同	基本赞同	有点不赞同	基本赞同	基本不赞同	有点不赞同	有点赞同	有点不赞同
66	32	男	专科	了解很多	有时	有时	有时	有时	有时	有时	有时	有时	有时	也许会	也许会	良好的住房、教育、体面的工作和良好的当地医疗设施	不确定	不确定	不确定	不确定	不确定	不确定	不确定	不确定	不需要	20	20	50	10	50	有点赞同	有点不赞同	有点不赞同	有点赞同	有点赞同	有点赞同	有点不赞同	有点不赞同	有点不赞同	有点赞同	有点不赞同	有点不赞同	有点不赞同	有点不赞同	有点赞同	有点不赞同	基本不赞同	基本不赞同
67	52	男	高中	了解一点	有时	经常	有时	经常	有时	有时	有时	有时	有时	也许会	也许会	引导健康⽣活方式的信息和鼓励	不确定	不确定	不确定	不确定	不确定	同意	不确定	不确定	不需要	20	128	56.25	5	20	基本不赞同	有点不赞同	基本不赞同	有点不赞同	有点不赞同	有点不赞同	有点不赞同	基本不赞同	有点不赞同	基本不赞同	有点不赞同	基本不赞同	基本不赞同	基本不赞同	基本不赞同	基本不赞同	基本不赞同	基本不赞同
68	42	男	专科	了解一点	很少	有时	很少	经常	有时	有时	有时	经常	经常	也许会	不会	引导健康⽣活方式的信息和鼓励	不确定	不同意	不同意	不同意	不同意	不同意	不同意	不同意	需要	20	128	50	7	170	有点赞同	基本不赞同	有点赞同	非常不赞同	有点赞同	基本赞同	非常不赞同	有点不赞同	基本不赞同	基本不赞同	基本不赞同	有点赞同	有点不赞同	有点赞同	非常不赞同	有点不赞同	有点赞同	有点不赞同
69	40	男	专科	了解一点	很少	经常	很少	经常	经常	经常	有时	有时	有时	不会	肯定会	引导健康⽣活方式的信息和鼓励	不确定	不确定	不确定	不确定	不确定	不确定	不确定	不确定	需要	10	124	4	5	15	基本赞同	非常不赞同	非常赞同	非常不赞同	基本赞同	有点赞同	非常不赞同	非常不赞同	非常不赞同	非常不赞同	非常不赞同	有点赞同	非常不赞同	基本赞同	非常不赞同	非常不赞同	非常不赞同	基本不赞同
70	25	女	专科	了解一点	有时	有时	有时	经常	有时	有时	有时	有时	很少	不会	不会	引导健康⽣活方式的信息和鼓励	不同意	不同意	不同意	非常不同意	不确定	不同意	不同意	非常不同意	不需要	50	128	12.5	20	40	基本不赞同	基本不赞同	基本不赞同	有点不赞同	非常赞同	有点不赞同	非常不赞同	非常不赞同	非常不赞同	非常不赞同	非常不赞同	有点赞同	有点不赞同	基本赞同	基本不赞同	有点不赞同	有点不赞同	非常不赞同
71	28	男	高中	了解一点	很少	经常	经常	经常	经常	经常	经常	经常	经常	肯定会	肯定会	引导健康⽣活方式的信息和鼓励	非常不同意	非常不同意	非常不同意	非常不同意	非常不同意	非常同意	非常不同意	不确定	需要	99.9	30	1	2	4	有点不赞同	基本赞同	有点赞同	有点不赞同	非常赞同	有点赞同	基本赞同	基本赞同	有点赞同	有点赞同	有点不赞同	非常赞同	有点赞同	有点不赞同	基本赞同	有点不赞同	基本赞同	基本赞同
72	24	男	专科	了解一点	有时	有时	很少	经常	有时	有时	有时	有时	有时	也许会	也许会	引导健康⽣活方式的信息和鼓励	不确定	同意	同意	不确定	同意	同意	同意	同意	需要	20	128	3	7	30	非常不赞同	非常不赞同	基本赞同	非常不赞同	基本赞同	非常不赞同	非常不赞同	非常不赞同	非常不赞同	非常不赞同	非常不赞同	非常不赞同	非常不赞同	非常不赞同	非常不赞同	非常不赞同	非常不赞同	非常不赞同
73	35	男	本科	了解一点	有时	经常	很少	经常	经常	经常	有时	经常	经常	肯定会	不会	引导健康⽣活方式的信息和鼓励	不确定	不确定	不确定	非常不同意	不同意	不同意	非常同意	非常不同意	不需要	10	75	10	10	20	基本赞同	非常不赞同	非常赞同	基本赞同	非常赞同	非常赞同	有点不赞同	非常不赞同	非常不赞同	非常不赞同	有点不赞同	非常不赞同	非常不赞同	非常赞同	非常不赞同	非常不赞同	有点赞同	非常不赞同
74	33	男	专科	了解很少	有时	有时	有时	经常	有时	有时	有时	经常	经常	也许会	也许会	良好的住房、教育、体面的工作和良好的当地医疗设施	同意	同意	同意	同意	同意	同意	同意	同意	不需要	50	130	6	40	50	基本不赞同	有点赞同	有点赞同	有点不赞同	非常赞同	有点赞同	有点赞同	基本赞同	有点不赞同	有点赞同	非常不赞同	有点不赞同	有点赞同	有点赞同	有点赞同	有点不赞同	基本赞同	有点赞同
75	43	男	本科	了解一点	有时	有时	经常	有时	很少	经常	经常	经常	有时	也许会	肯定会	引导健康⽣活方式的信息和鼓励	同意	同意	同意	同意	同意	同意	不确定	同意	不需要	50	128	10	3	30	有点赞同	基本赞同	基本赞同	基本赞同	有点赞同	有点赞同	有点赞同	有点赞同	有点赞同	有点赞同	有点赞同	有点赞同	有点赞同	有点赞同	有点赞同	有点不赞同	有点赞同	有点赞同
76	41	男	研究生及以上	了解很多	有时	经常	有时	经常	有时	有时	很少	有时	经常	也许会	不会	良好的住房、教育、体面的工作和良好的当地医疗设施	不确定	不确定	不确定	不同意	不同意	非常不同意	非常不同意	非常不同意	不需要	20	128	3.1875	7	30	有点赞同	非常不赞同	基本赞同	有点赞同	非常赞同	基本赞同	基本不赞同	有点不赞同	基本不赞同	基本不赞同	基本不赞同	有点赞同	有点不赞同	有点赞同	基本不赞同	基本赞同	有点赞同	有点赞同
77	43	男	高中	了解一点	有时	有时	经常	有时	有时	有时	有时	经常	经常	不会	也许会	良好的住房、教育、体面的工作和良好的当地医疗设施	不确定	不确定	不确定	不确定	不确定	不确定	不确定	非常不同意	不需要	45	110	5	6	50	有点赞同	非常不赞同	有点赞同	基本赞同	基本赞同	有点赞同	有点赞同	有点赞同	非常不赞同	非常赞同	非常不赞同	基本赞同	有点赞同	非常赞同	非常不赞同	基本不赞同	有点赞同	有点赞同
78	45	男	专科	非常了解	很少	经常	很少	经常	经常	有时	经常	有时	有时	也许会	也许会	引导健康⽣活方式的信息和鼓励	同意	同意	不确定	同意	同意	不同意	同意	同意	不需要	50	80	2	40	200	非常不赞同	非常不赞同	有点赞同	非常不赞同	有点赞同	有点赞同	非常不赞同	基本不赞同	非常不赞同	非常不赞同	非常不赞同	非常不赞同	非常不赞同	有点赞同	非常不赞同	非常不赞同	非常不赞同	非常不赞同
79	52	男	本科	了解一点	有时	有时	有时	经常	有时	有时	经常	有时	有时	肯定会	肯定会	良好的住房、教育、体面的工作和良好的当地医疗设施	不确定	不确定	不确定	不确定	不确定	不确定	不确定	不确定	不需要	25	120	5	5	1.5	有点不赞同	基本不赞同	基本赞同	基本不赞同	基本赞同	基本不赞同	基本不赞同	基本不赞同	基本不赞同	非常不赞同	非常不赞同	基本赞同	基本不赞同	基本赞同	基本不赞同	基本不赞同	基本不赞同	基本不赞同
80	42	女	本科	了解一点	有时	有时	有时	有时	有时	有时	有时	有时	有时	不会	也许会	良好的住房、教育、体面的工作和良好的当地医疗设施	不确定	不确定	不确定	不确定	不确定	不确定	不确定	不确定	不需要	50	60	5	20	20	有点赞同	有点赞同	有点赞同	有点赞同	有点赞同	有点赞同	有点赞同	有点赞同	有点赞同	有点赞同	有点赞同	有点赞同	有点赞同	有点赞同	有点赞同	有点赞同	有点赞同	有点赞同
81	30	男	本科	了解一点	经常	很少	有时	经常	经常	经常	有时	有时	经常	肯定会	肯定会	良好的住房、教育、体面的工作和良好的当地医疗设施	不确定	不确定	不确定	不确定	不确定	不确定	不确定	不确定	需要	100	60	3	50	100	有点赞同	有点赞同	有点赞同	有点赞同	有点赞同	有点赞同	有点赞同	有点赞同	有点赞同	有点赞同	有点赞同	有点赞同	有点赞同	有点赞同	有点赞同	有点赞同	有点不赞同	有点赞同
82	42	男	本科	非常了解	经常	经常	经常	经常	经常	经常	经常	经常	经常	肯定会	肯定会	引导健康⽣活方式的信息和鼓励	不同意	不同意	不同意	不同意	不同意	不同意	不同意	不同意	不需要	20	20	1	10	100	基本不赞同	基本不赞同	基本不赞同	基本不赞同	基本不赞同	基本不赞同	基本不赞同	基本不赞同	基本不赞同	基本不赞同	基本不赞同	有点赞同	有点不赞同	有点不赞同	有点不赞同	有点不赞同	有点赞同	有点不赞同
83	29	男	本科	了解一点	有时	经常	有时	有时	有时	有时	很少	有时	有时	也许会	也许会	良好的住房、教育、体面的工作和良好的当地医疗设施	不确定	不确定	不确定	不确定	不确定	不同意	不确定	不同意	需要	50	128	13.4	20	30	基本不赞同	非常不赞同	有点赞同	有点不赞同	基本不赞同	有点不赞同	基本不赞同	基本不赞同	基本不赞同	基本不赞同	基本不赞同	有点不赞同	有点不赞同	有点赞同	基本不赞同	基本不赞同	有点不赞同	基本不赞同
84	48	男	专科	了解一点	有时	经常	有时	经常	有时	经常	经常	经常	有时	也许会	也许会	引导健康⽣活方式的信息和鼓励	同意	不确定	同意	同意	不确定	同意	同意	不确定	不需要	20	120	10	10	20	有点赞同	基本不赞同	有点赞同	基本不赞同	基本赞同	基本赞同	基本不赞同	基本不赞同	基本不赞同	基本赞同	基本不赞同	基本赞同	有点赞同	有点赞同	基本不赞同	基本赞同	有点赞同	有点不赞同
85	33	男	本科	了解很多	有时	有时	有时	有时	有时	有时	有时	有时	有时	也许会	也许会	引导健康⽣活方式的信息和鼓励	不确定	同意	不同意	同意	同意	同意	同意	同意	不需要	30	80	2	1	2	有点赞同	有点不赞同	有点不赞同	有点赞同	非常赞同	有点不赞同	有点赞同	基本不赞同	基本不赞同	基本不赞同	有点不赞同	基本不赞同	基本赞同	基本不赞同	非常不赞同	基本不赞同	基本赞同	有点不赞同
86	34	男	本科	了解很多	有时	经常	很少	有时	经常	经常	经常	经常	有时	也许会	肯定会	引导健康⽣活方式的信息和鼓励	非常不同意	非常不同意	非常不同意	不确定	不确定	不确定	不确定	同意	需要	10	75	20	10	10	非常赞同	非常不赞同	非常赞同	非常赞同	非常赞同	基本赞同	非常赞同	基本赞同	非常赞同	非常不赞同	有点赞同	基本赞同	基本赞同	非常赞同	非常不赞同	基本赞同	有点赞同	非常不赞同
87	30	男	专科	了解很少	有时	有时	经常	很少	很少	经常	有时	有时	经常	也许会	不会	引导健康⽣活方式的信息和鼓励	同意	同意	同意	不确定	同意	不确定	不确定	不确定	不需要	20	55	6	30	50	基本不赞同	基本赞同	基本赞同	非常赞同	有点不赞同	基本不赞同	非常不赞同	基本不赞同	有点赞同	有点不赞同	基本不赞同	基本不赞同	非常不赞同	非常不赞同	非常不赞同	有点不赞同	基本不赞同	有点不赞同
88	28	男	初中	了解一点	有时	有时	有时	有时	有时	有时	有时	有时	有时	也许会	也许会	良好的住房、教育、体面的工作和良好的当地医疗设施	不同意	不同意	不同意	不同意	不同意	不同意	不同意	不同意	不需要	25	128	30	20	200	非常不赞同	有点赞同	基本赞同	基本赞同	非常赞同	有点不赞同	有点赞同	有点赞同	有点赞同	基本赞同	有点不赞同	基本赞同	有点赞同	基本赞同	基本赞同	有点赞同	有点赞同	有点不赞同
89	27	女	本科	了解一点	有时	经常	有时	经常	经常	经常	很少	很少	有时	也许会	也许会	良好的住房、教育、体面的工作和良好的当地医疗设施	同意	同意	同意	不确定	同意	不确定	不确定	不确定	需要	50	128	12.5	7	35	有点赞同	有点赞同	有点不赞同	有点不赞同	有点赞同	有点赞同	基本赞同	基本赞同	基本赞同	基本不赞同	有点不赞同	有点赞同	基本赞同	有点赞同	有点赞同	有点赞同	有点赞同	基本赞同
90	40	男	初中	了解一点	很少	有时	有时	经常	有时	很少	有时	很少	很少	也许会	也许会	引导健康⽣活方式的信息和鼓励	不确定	不确定	同意	不确定	同意	不确定	同意	不同意	不需要	20	148	65	30	200	基本赞同	基本赞同	有点赞同	有点赞同	基本赞同	基本赞同	有点赞同	基本赞同	非常不赞同	非常不赞同	非常不赞同	基本赞同	有点不赞同	有点赞同	有点不赞同	非常不赞同	基本不赞同	非常不赞同
91	28	男	本科	了解一点	有时	有时	有时	有时	经常	经常	有时	很少	有时	肯定会	也许会	引导健康⽣活方式的信息和鼓励	不同意	非常不同意	非常不同意	非常不同意	非常不同意	不确定	不确定	不确定	不需要	20	128	42.5	0	30	非常不赞同	非常不赞同	基本赞同	非常不赞同	非常不赞同	基本赞同	有点赞同	非常不赞同	非常不赞同	非常不赞同	非常不赞同	基本不赞同	非常不赞同	非常不赞同	非常不赞同	非常不赞同	非常不赞同	非常不赞同
92	46	男	本科	了解很多	有时	有时	有时	有时	经常	经常	经常	经常	经常	肯定会	肯定会	引导健康⽣活方式的信息和鼓励	同意	同意	同意	同意	同意	同意	同意	同意	需要	100	128	7.5	63	30	基本赞同	基本不赞同	基本赞同	基本不赞同	基本赞同	基本不赞同	基本不赞同	基本不赞同	基本不赞同	基本不赞同	基本不赞同	基本赞同	基本不赞同	基本赞同	基本不赞同	基本不赞同	基本赞同	基本不赞同
93	48	男	本科	了解一点	经常	经常	有时	经常	有时	有时	很少	有时	有时	也许会	肯定会	良好的住房、教育、体面的工作和良好的当地医疗设施	不确定	不确定	不确定	不确定	同意	同意	同意	不确定	需要	20	128	12.5	7	30	基本不赞同	非常不赞同	基本赞同	非常不赞同	基本赞同	基本赞同	基本不赞同	基本不赞同	非常不赞同	非常不赞同	非常不赞同	基本不赞同	基本不赞同	基本赞同	非常不赞同	非常不赞同	有点赞同	有点赞同
94	35	男	初中	了解一点	有时	有时	有时	经常	经常	经常	有时	有时	有时	也许会	也许会	良好的住房、教育、体面的工作和良好的当地医疗设施	不确定	不确定	不确定	不确定	不确定	不确定	不确定	同意	不需要	25	64	6.375	15	150	非常不赞同	非常不赞同	非常赞同	基本不赞同	非常赞同	基本赞同	非常不赞同	非常不赞同	非常不赞同	非常不赞同	非常不赞同	非常不赞同	非常不赞同	有点不赞同	有点赞同	有点赞同	有点不赞同	有点不赞同
95	25	男	小学	了解一点	有时	经常	很少	有时	有时	有时	有时	有时	有时	不会	也许会	良好的住房、教育、体面的工作和良好的当地医疗设施	同意	同意	同意	不确定	同意	不确定	不确定	同意	需要	20	128	12.5	0.7	170	有点赞同	基本不赞同	基本赞同	有点不赞同	基本赞同	有点赞同	有点赞同	有点不赞同	基本不赞同	有点不赞同	有点不赞同	有点不赞同	有点赞同	有点赞同	基本不赞同	有点赞同	有点赞同	有点不赞同
96	39	男	本科	了解很多	有时	有时	很少	经常	有时	很少	有时	有时	有时	肯定会	肯定会	引导健康⽣活方式的信息和鼓励	不确定	不确定	不同意	不同意	不同意	非常不同意	同意	不同意	不需要	20	128	略	略	略	基本不赞同	基本赞同	基本赞同	非常不赞同	非常不赞同	非常不赞同	非常不赞同	非常不赞同	非常不赞同	有点不赞同	非常不赞同	非常不赞同	有点不赞同	有点赞同	基本不赞同	基本不赞同	基本不赞同	有点不赞同
97	49	男	专科	了解一点	有时	不适用	经常	有时	有时	很少	经常	有时	经常	也许会	不会	良好的住房、教育、体面的工作和良好的当地医疗设施	同意	非常不同意	同意	非常同意	不确定	不同意	同意	不同意	不需要	20	128	略	略	略	基本不赞同	有点赞同	非常不赞同	有点赞同	有点不赞同	基本不赞同	非常赞同	有点赞同	有点不赞同	非常不赞同	基本不赞同	有点不赞同	非常不赞同	基本不赞同	非常不赞同	基本不赞同	有点不赞同	基本不赞同
98	33	男	专科	非常了解	经常	不适用	有时	很少	有时	很少	经常	有时	很少	不会	肯定会	引导健康⽣活方式的信息和鼓励	不同意	同意	非常不同意	不同意	不同意	不确定	非常不同意	不确定	需要	20	128	略	略	略	基本不赞同	基本不赞同	基本不赞同	有点不赞同	基本不赞同	非常不赞同	基本不赞同	有点赞同	非常不赞同	有点不赞同	非常不赞同	基本不赞同	非常不赞同	有点不赞同	基本赞同	非常不赞同	有点不赞同	非常不赞同
99	39	男	初中	了解很少	很少	很少	有时	有时	经常	很少	有时	有时	有时	也许会	也许会	良好的住房、教育、体面的工作和良好的当地医疗设施	非常同意	非常不同意	不确定	不同意	非常不同意	非常同意	不同意	同意	不需要	20	128	略	略	略	基本赞同	非常不赞同	基本不赞同	基本不赞同	基本不赞同	非常不赞同	非常赞同	非常不赞同	有点赞同	基本不赞同	基本赞同	基本赞同	非常不赞同	非常赞同	基本不赞同	有点赞同	基本不赞同	基本不赞同
100	47	男	初中	了解很多	有时	很少	经常	有时	有时	有时	很少	很少	经常	不会	也许会	良好的住房、教育、体面的工作和良好的当地医疗设施	非常不同意	非常同意	同意	不同意	不确定	非常不同意	非常不同意	不同意	不需要	20	128	略	略	略	非常赞同	有点不赞同	非常不赞同	基本赞同	有点不赞同	基本不赞同	基本赞同	基本赞同	非常赞同	非常不赞同	基本不赞同	基本不赞同	基本不赞同	基本不赞同	基本不赞同	有点不赞同	有点不赞同	有点赞同
101	44	女	高中	非常了解	经常	有时	很少	很少	有时	经常	很少	很少	有时	也许会	也许会	良好的住房、教育、体面的工作和良好的当地医疗设施	非常不同意	同意	非常不同意	不同意	非常同意	不确定	不确定	不同意	需要	20	128	略	略	略	有点不赞同	非常不赞同	有点不赞同	有点赞同	有点不赞同	基本不赞同	非常赞同	基本不赞同	有点不赞同	有点不赞同	非常赞同	基本不赞同	非常不赞同	非常不赞同	基本赞同	非常不赞同	有点不赞同	基本赞同
102	34	女	小学	非常了解	有时	经常	很少	很少	很少	经常	很少	经常	经常	不会	不会	良好的住房、教育、体面的工作和良好的当地医疗设施	非常不同意	不确定	不同意	不确定	同意	不同意	同意	不确定	需要	20	128	略	略	略	有点不赞同	有点不赞同	有点不赞同	基本不赞同	基本赞同	有点不赞同	有点不赞同	基本赞同	基本赞同	基本赞同	非常不赞同	非常不赞同	有点赞同	基本不赞同	基本不赞同	基本不赞同	非常赞同	有点不赞同
103	46	男	初中	了解很少	有时	很少	经常	很少	有时	有时	经常	有时	经常	不会	也许会	引导健康⽣活方式的信息和鼓励	不同意	非常同意	非常不同意	不同意	非常不同意	非常同意	不同意	不同意	不需要	20	128	略	略	略	基本不赞同	非常赞同	基本赞同	非常赞同	基本赞同	非常不赞同	有点不赞同	基本赞同	有点赞同	非常赞同	有点赞同	非常赞同	基本赞同	有点不赞同	基本不赞同	有点不赞同	基本赞同	有点赞同
104	58	女	专科	了解很多	很少	有时	很少	经常	有时	有时	有时	很少	很少	不会	不会	引导健康⽣活方式的信息和鼓励	不确定	不同意	不确定	非常同意	非常同意	不确定	非常不同意	不确定	不需要	20	128	略	略	略	有点赞同	有点赞同	非常赞同	基本不赞同	有点不赞同	有点不赞同	有点赞同	有点赞同	有点不赞同	有点赞同	有点不赞同	基本不赞同	有点不赞同	有点赞同	基本赞同	基本不赞同	基本不赞同	基本不赞同
105	35	男	专科	了解很多	有时	很少	经常	有时	经常	有时	有时	经常	很少	肯定会	肯定会	引导健康⽣活方式的信息和鼓励	非常不同意	同意	不确定	非常不同意	不同意	非常同意	不确定	同意	需要	20	128	略	略	略	有点不赞同	基本不赞同	非常不赞同	有点不赞同	有点不赞同	基本不赞同	基本不赞同	有点不赞同	基本不赞同	非常不赞同	非常不赞同	有点不赞同	有点赞同	非常不赞同	非常不赞同	非常不赞同	基本不赞同	有点赞同
106	43	男	小学	了解很多	经常	经常	很少	很少	很少	有时	有时	很少	很少	不会	肯定会	引导健康⽣活方式的信息和鼓励	非常同意	不同意	同意	不同意	不同意	不确定	非常不同意	不同意	需要	20	128	略	略	略	有点不赞同	基本不赞同	基本不赞同	有点赞同	有点不赞同	非常不赞同	基本赞同	有点赞同	有点不赞同	非常不赞同	非常赞同	有点不赞同	有点不赞同	有点赞同	基本不赞同	有点不赞同	基本不赞同	基本赞同
107	54	男	专科	了解很少	经常	很少	有时	很少	有时	有时	有时	有时	有时	也许会	不会	良好的住房、教育、体面的工作和良好的当地医疗设施	不同意	非常同意	非常不同意	同意	不确定	不确定	非常不同意	不确定	不需要	20	128	略	略	略	非常不赞同	基本不赞同	有点不赞同	基本不赞同	有点不赞同	有点赞同	非常不赞同	基本赞同	基本赞同	基本不赞同	有点赞同	基本不赞同	基本不赞同	非常不赞同	非常不赞同	基本赞同	有点不赞同	非常赞同
108	36	女	初中	了解一点	有时	经常	很少	经常	经常	有时	有时	有时	有时	也许会	不会	引导健康⽣活方式的信息和鼓励	同意	同意	同意	不确定	同意	同意	不确定	不确定	需要	80	120	8	10	170	非常赞同	非常不赞同	非常赞同	非常不赞同	非常赞同	有点赞同	基本赞同	基本赞同	有点赞同	基本不赞同	有点赞同	基本赞同	基本赞同	非常赞同	有点赞同	非常赞同	基本赞同	有点赞同
109	61	男	初中	了解很少	有时	有时	经常	经常	经常	很少	有时	有时	有时	肯定会	不会	良好的住房、教育、体面的工作和良好的当地医疗设施	同意	不确定	不同意	同意	同意	非常不同意	非常同意	不确定	需要	20	128	略	略	略	基本不赞同	有点赞同	基本不赞同	有点不赞同	有点赞同	基本不赞同	非常不赞同	基本不赞同	基本不赞同	非常不赞同	有点不赞同	基本不赞同	基本赞同	非常赞同	基本不赞同	基本不赞同	有点不赞同	有点赞同
110	62	女	专科	了解很多	有时	经常	很少	经常	经常	经常	有时	有时	有时	也许会	也许会	引导健康⽣活方式的信息和鼓励	同意	非常不同意	同意	非常同意	非常不同意	同意	不确定	不确定	不需要	20	128	略	略	略	非常赞同	非常不赞同	有点不赞同	有点赞同	基本不赞同	有点不赞同	非常不赞同	非常不赞同	基本不赞同	有点不赞同	非常赞同	非常赞同	非常不赞同	有点赞同	有点赞同	有点不赞同	有点不赞同	有点赞同
111	62	男	专科	了解很多	经常	不适用	经常	有时	很少	很少	很少	很少	经常	不会	也许会	引导健康⽣活方式的信息和鼓励	非常不同意	非常不同意	非常不同意	同意	不同意	不确定	非常不同意	不确定	需要	20	128	略	略	略	有点赞同	有点不赞同	基本不赞同	有点不赞同	非常不赞同	有点不赞同	有点不赞同	有点不赞同	有点不赞同	有点不赞同	基本不赞同	有点赞同	非常不赞同	非常不赞同	非常不赞同	基本不赞同	基本不赞同	非常不赞同
112	33	女	初中	了解很多	经常	有时	很少	很少	有时	有时	很少	有时	很少	不会	也许会	良好的住房、教育、体面的工作和良好的当地医疗设施	非常不同意	不确定	不同意	同意	非常不同意	不同意	不确定	不同意	需要	20	128	略	略	略	非常不赞同	有点不赞同	基本不赞同	非常赞同	非常不赞同	基本不赞同	有点不赞同	基本赞同	基本不赞同	基本不赞同	非常赞同	基本不赞同	有点不赞同	非常不赞同	非常赞同	有点不赞同	非常不赞同	基本不赞同
113	49	男	初中	了解一点	经常	不适用	很少	有时	经常	很少	经常	经常	很少	不会	也许会	良好的住房、教育、体面的工作和良好的当地医疗设施	同意	不确定	不同意	非常同意	不同意	不确定	非常不同意	不确定	不需要	20	128	略	略	略	有点赞同	基本赞同	基本不赞同	有点不赞同	非常不赞同	非常不赞同	有点赞同	基本不赞同	有点不赞同	基本不赞同	有点不赞同	非常不赞同	基本不赞同	有点不赞同	基本赞同	非常不赞同	有点不赞同	有点赞同
114	49	男	本科	了解很多	很少	不适用	很少	有时	有时	有时	有时	经常	经常	也许会	不会	引导健康⽣活方式的信息和鼓励	非常不同意	非常不同意	不同意	非常不同意	非常不同意	不同意	不确定	不确定	不需要	20	128	略	略	略	有点不赞同	基本赞同	非常不赞同	有点赞同	基本不赞同	基本不赞同	基本赞同	基本不赞同	有点赞同	基本不赞同	基本不赞同	非常赞同	基本不赞同	基本赞同	非常赞同	基本不赞同	非常赞同	非常不赞同
115	46	女	小学	了解很多	经常	很少	经常	有时	有时	有时	经常	经常	经常	也许会	肯定会	引导健康⽣活方式的信息和鼓励	非常不同意	同意	非常同意	不确定	非常不同意	非常同意	不同意	非常同意	不需要	20	128	略	略	略	有点赞同	基本不赞同	有点不赞同	非常不赞同	非常不赞同	基本不赞同	基本赞同	有点赞同	非常不赞同	非常不赞同	有点不赞同	基本不赞同	有点赞同	有点赞同	基本赞同	非常不赞同	有点赞同	非常赞同
116	51	男	初中	了解很多	有时	很少	经常	有时	有时	很少	有时	很少	有时	也许会	也许会	良好的住房、教育、体面的工作和良好的当地医疗设施	非常同意	非常同意	非常不同意	不同意	非常不同意	非常不同意	同意	非常不同意	需要	20	128	略	略	略	基本不赞同	有点赞同	基本不赞同	非常不赞同	有点赞同	基本不赞同	基本赞同	基本赞同	基本不赞同	非常不赞同	基本不赞同	基本赞同	非常不赞同	非常不赞同	非常赞同	基本赞同	非常赞同	有点不赞同
117	55	女	初中	了解很少	很少	经常	很少	很少	很少	很少	很少	经常	有时	不会	肯定会	良好的住房、教育、体面的工作和良好的当地医疗设施	非常不同意	不确定	不确定	不同意	不同意	不确定	不同意	不确定	需要	20	128	略	略	略	有点赞同	有点不赞同	有点不赞同	有点赞同	非常赞同	有点赞同	有点不赞同	非常不赞同	非常不赞同	基本不赞同	有点不赞同	基本不赞同	基本赞同	基本赞同	基本赞同	非常赞同	有点不赞同	基本不赞同
118	34	女	小学	了解一点	有时	很少	很少	很少	有时	经常	有时	很少	经常	也许会	肯定会	引导健康⽣活方式的信息和鼓励	不确定	非常不同意	不同意	不确定	不同意	不确定	非常不同意	不确定	不需要	20	128	略	略	略	基本不赞同	有点不赞同	非常赞同	基本不赞同	基本赞同	基本不赞同	非常赞同	有点不赞同	基本不赞同	有点不赞同	非常赞同	非常不赞同	非常不赞同	有点不赞同	基本赞同	基本不赞同	有点不赞同	基本赞同
119	36	男	小学	非常了解	有时	经常	有时	经常	很少	有时	有时	有时	有时	不会	也许会	良好的住房、教育、体面的工作和良好的当地医疗设施	非常不同意	不确定	同意	不同意	非常同意	非常同意	非常不同意	非常不同意	不需要	20	128	略	略	略	基本赞同	基本不赞同	基本赞同	有点赞同	基本不赞同	非常不赞同	有点不赞同	非常赞同	基本不赞同	有点不赞同	有点不赞同	基本赞同	非常不赞同	基本赞同	有点不赞同	有点不赞同	非常赞同	有点赞同
120	51	女	专科	了解一点	有时	有时	经常	经常	经常	很少	有时	有时	有时	也许会	肯定会	良好的住房、教育、体面的工作和良好的当地医疗设施	不同意	不同意	不确定	不同意	非常不同意	同意	同意	不确定	需要	20	128	略	略	略	基本不赞同	基本赞同	有点不赞同	基本不赞同	非常不赞同	基本不赞同	基本不赞同	基本不赞同	有点不赞同	非常不赞同	非常赞同	有点不赞同	非常不赞同	有点赞同	有点赞同	基本不赞同	非常赞同	非常赞同
121	61	男	小学	了解很少	有时	很少	有时	有时	有时	很少	经常	很少	有时	也许会	肯定会	良好的住房、教育、体面的工作和良好的当地医疗设施	不同意	不同意	不同意	非常不同意	不确定	不同意	不确定	不确定	不需要	20	128	略	略	略	非常不赞同	有点不赞同	基本不赞同	有点不赞同	有点赞同	非常不赞同	非常不赞同	有点不赞同	基本赞同	非常不赞同	基本不赞同	基本赞同	有点赞同	基本赞同	有点赞同	基本不赞同	有点不赞同	基本赞同
122	48	男	初中	了解一点	经常	经常	经常	经常	很少	很少	很少	很少	经常	肯定会	也许会	引导健康⽣活方式的信息和鼓励	不确定	非常不同意	不确定	不确定	同意	不同意	不确定	不同意	不需要	20	128	略	略	略	非常赞同	非常赞同	非常不赞同	基本赞同	基本不赞同	非常不赞同	基本不赞同	有点不赞同	有点不赞同	基本赞同	非常不赞同	有点赞同	基本赞同	非常不赞同	基本赞同	非常不赞同	基本不赞同	非常不赞同
123	53	女	本科	非常了解	经常	不适用	有时	很少	很少	经常	经常	经常	有时	肯定会	肯定会	良好的住房、教育、体面的工作和良好的当地医疗设施	不同意	不同意	不同意	不确定	不同意	不同意	不同意	不同意	不需要	20	128	略	略	略	基本赞同	有点不赞同	非常赞同	有点不赞同	基本不赞同	有点赞同	基本赞同	基本不赞同	非常不赞同	基本赞同	有点不赞同	有点不赞同	基本不赞同	基本不赞同	基本不赞同	有点不赞同	基本赞同	非常不赞同
124	38	男	高中	了解很少	很少	很少	很少	有时	经常	很少	有时	经常	经常	也许会	也许会	良好的住房、教育、体面的工作和良好的当地医疗设施	不确定	非常不同意	非常不同意	不同意	不确定	非常同意	非常同意	不同意	需要	20	128	略	略	略	基本不赞同	非常不赞同	非常不赞同	有点赞同	基本不赞同	基本不赞同	非常不赞同	非常不赞同	基本不赞同	基本不赞同	有点不赞同	基本不赞同	基本不赞同	基本赞同	有点赞同	基本不赞同	有点赞同	基本不赞同
125	57	男	初中	非常了解	很少	很少	很少	经常	有时	经常	经常	很少	很少	也许会	也许会	引导健康⽣活方式的信息和鼓励	非常不同意	不同意	不同意	非常同意	不同意	同意	非常不同意	不确定	不需要	20	128	略	略	略	有点不赞同	有点赞同	基本赞同	有点不赞同	基本不赞同	有点赞同	有点不赞同	非常赞同	基本赞同	基本不赞同	基本不赞同	非常不赞同	基本不赞同	基本不赞同	基本不赞同	基本不赞同	基本赞同	基本赞同
126	42	男	初中	了解一点	经常	不适用	经常	很少	经常	有时	很少	很少	经常	也许会	也许会	良好的住房、教育、体面的工作和良好的当地医疗设施	非常不同意	非常不同意	非常同意	不同意	不同意	不同意	不同意	非常同意	需要	20	128	略	略	略	基本不赞同	基本不赞同	基本不赞同	有点赞同	有点不赞同	基本不赞同	有点不赞同	有点不赞同	有点不赞同	基本赞同	基本赞同	有点赞同	非常不赞同	非常不赞同	基本不赞同	非常赞同	非常不赞同	非常不赞同
127	38	男	本科	了解一点	有时	有时	有时	有时	有时	经常	很少	经常	很少	也许会	肯定会	良好的住房、教育、体面的工作和良好的当地医疗设施	不同意	非常不同意	不同意	同意	不同意	不同意	同意	非常不同意	需要	20	128	略	略	略	基本不赞同	有点不赞同	基本赞同	基本不赞同	基本不赞同	基本赞同	有点赞同	基本不赞同	非常不赞同	非常赞同	非常不赞同	非常不赞同	基本不赞同	有点赞同	基本不赞同	非常不赞同	基本赞同	基本不赞同
128	63	女	高中	了解一点	有时	有时	很少	有时	很少	经常	经常	很少	有时	也许会	也许会	良好的住房、教育、体面的工作和良好的当地医疗设施	非常不同意	不确定	不确定	同意	不确定	不确定	非常不同意	非常不同意	需要	20	128	略	略	略	有点不赞同	非常不赞同	非常不赞同	有点不赞同	非常赞同	非常不赞同	有点不赞同	有点赞同	基本赞同	有点赞同	有点赞同	基本赞同	非常不赞同	非常赞同	基本赞同	基本赞同	有点不赞同	有点赞同
129	32	男	高中	了解很少	很少	经常	很少	有时	经常	很少	很少	有时	有时	肯定会	也许会	良好的住房、教育、体面的工作和良好的当地医疗设施	不确定	不同意	不同意	非常同意	非常同意	不同意	不确定	不确定	不需要	20	128	略	略	略	非常赞同	基本不赞同	有点不赞同	基本不赞同	基本赞同	非常赞同	有点不赞同	基本赞同	非常不赞同	非常赞同	有点不赞同	非常不赞同	有点赞同	非常赞同	基本不赞同	有点不赞同	非常不赞同	有点不赞同
130	52	男	专科	了解一点	有时	经常	很少	有时	很少	有时	有时	有时	有时	也许会	也许会	良好的住房、教育、体面的工作和良好的当地医疗设施	不同意	不同意	不确定	非常同意	不同意	非常不同意	非常不同意	不确定	不需要	20	128	略	略	略	基本不赞同	有点赞同	有点赞同	非常不赞同	基本不赞同	基本赞同	有点不赞同	有点不赞同	基本不赞同	有点不赞同	非常不赞同	非常不赞同	基本不赞同	有点不赞同	有点不赞同	基本不赞同	非常不赞同	基本赞同
131	34	男	专科	非常了解	有时	有时	很少	很少	有时	经常	很少	有时	很少	不会	也许会	引导健康⽣活方式的信息和鼓励	同意	不确定	同意	不同意	不同意	不同意	不确定	不同意	不需要	20	128	略	略	略	基本赞同	有点赞同	有点赞同	非常不赞同	有点赞同	有点赞同	有点赞同	有点赞同	有点赞同	有点不赞同	有点不赞同	基本不赞同	非常不赞同	基本不赞同	非常赞同	基本不赞同	有点不赞同	非常不赞同
132	34	男	专科	了解很少	经常	很少	有时	很少	经常	经常	有时	很少	很少	不会	肯定会	良好的住房、教育、体面的工作和良好的当地医疗设施	不确定	不同意	不同意	非常不同意	不同意	不确定	不确定	不确定	不需要	20	128	略	略	略	基本不赞同	有点不赞同	非常不赞同	基本不赞同	基本不赞同	基本不赞同	有点赞同	基本不赞同	非常不赞同	有点不赞同	有点赞同	有点不赞同	基本不赞同	有点不赞同	非常不赞同	有点赞同	非常不赞同	有点不赞同
133	56	男	初中	了解一点	有时	经常	经常	经常	经常	很少	经常	很少	经常	肯定会	不会	良好的住房、教育、体面的工作和良好的当地医疗设施	不确定	不同意	非常不同意	不同意	不确定	不确定	不同意	同意	需要	20	128	略	略	略	非常不赞同	基本不赞同	基本不赞同	有点赞同	非常不赞同	基本不赞同	有点不赞同	非常不赞同	非常不赞同	有点不赞同	有点不赞同	基本不赞同	有点不赞同	基本不赞同	非常不赞同	基本不赞同	非常不赞同	基本不赞同
134	47	男	高中	了解很少	有时	不适用	经常	经常	经常	很少	经常	有时	很少	也许会	不会	引导健康⽣活方式的信息和鼓励	非常不同意	非常同意	非常不同意	同意	不确定	不同意	不同意	非常同意	需要	20	128	略	略	略	基本不赞同	基本不赞同	非常赞同	非常不赞同	有点不赞同	基本不赞同	有点赞同	非常不赞同	有点不赞同	基本不赞同	有点不赞同	基本不赞同	有点赞同	有点不赞同	基本不赞同	非常不赞同	基本不赞同	非常不赞同
135	63	男	高中	非常了解	有时	有时	经常	很少	有时	很少	很少	很少	经常	肯定会	肯定会	引导健康⽣活方式的信息和鼓励	不同意	非常同意	非常同意	非常不同意	非常同意	非常不同意	不同意	非常不同意	需要	20	128	略	略	略	非常不赞同	基本不赞同	非常赞同	基本不赞同	非常赞同	基本赞同	非常赞同	有点赞同	非常不赞同	有点赞同	基本不赞同	非常赞同	基本不赞同	有点赞同	基本不赞同	非常不赞同	基本赞同	基本不赞同
136	52	男	小学	了解很少	很少	经常	有时	经常	经常	很少	有时	很少	很少	肯定会	不会	良好的住房、教育、体面的工作和良好的当地医疗设施	非常不同意	不同意	非常不同意	不确定	不同意	同意	非常不同意	不确定	不需要	20	128	略	略	略	非常不赞同	有点不赞同	非常赞同	非常不赞同	有点不赞同	有点赞同	非常赞同	非常不赞同	基本不赞同	有点不赞同	基本不赞同	有点赞同	有点赞同	基本赞同	非常赞同	基本不赞同	基本不赞同	有点不赞同
137	51	男	小学	了解很多	很少	有时	经常	有时	有时	经常	很少	有时	经常	肯定会	不会	引导健康⽣活方式的信息和鼓励	不确定	非常不同意	非常同意	不同意	非常不同意	非常不同意	非常同意	不同意	不需要	20	128	略	略	略	基本不赞同	有点不赞同	非常赞同	非常不赞同	基本不赞同	基本赞同	基本不赞同	有点赞同	有点赞同	有点赞同	有点赞同	基本不赞同	有点赞同	非常不赞同	有点不赞同	有点不赞同	有点不赞同	有点不赞同
138	43	男	小学	非常了解	很少	有时	有时	有时	有时	经常	经常	很少	有时	不会	也许会	引导健康⽣活方式的信息和鼓励	不同意	非常不同意	非常同意	同意	非常同意	不同意	不确定	非常不同意	不需要	20	128	略	略	略	基本赞同	非常不赞同	有点不赞同	有点不赞同	基本不赞同	非常不赞同	基本赞同	基本不赞同	非常不赞同	基本不赞同	基本不赞同	基本不赞同	有点不赞同	非常不赞同	基本赞同	有点赞同	有点不赞同	有点不赞同
139	63	女	专科	了解很多	经常	很少	很少	很少	经常	经常	很少	有时	经常	肯定会	不会	良好的住房、教育、体面的工作和良好的当地医疗设施	非常不同意	非常不同意	非常不同意	非常不同意	不同意	非常不同意	非常不同意	非常同意	不需要	20	128	略	略	略	非常赞同	基本赞同	基本不赞同	有点不赞同	有点不赞同	非常不赞同	非常不赞同	有点赞同	非常不赞同	基本不赞同	有点不赞同	有点不赞同	非常不赞同	基本不赞同	有点不赞同	基本不赞同	有点赞同	非常赞同
140	41	男	小学	非常了解	有时	不适用	有时	有时	经常	经常	很少	有时	有时	肯定会	不会	良好的住房、教育、体面的工作和良好的当地医疗设施	非常不同意	非常不同意	非常不同意	不确定	非常同意	不确定	同意	非常同意	不需要	20	128	略	略	略	有点不赞同	基本不赞同	非常赞同	有点赞同	有点不赞同	非常不赞同	有点不赞同	非常不赞同	非常赞同	基本不赞同	基本不赞同	基本赞同	非常不赞同	基本不赞同	有点不赞同	基本不赞同	基本不赞同	基本不赞同
141	38	男	初中	了解一点	很少	很少	很少	经常	很少	经常	很少	经常	有时	肯定会	不会	引导健康⽣活方式的信息和鼓励	不同意	不同意	不确定	不确定	不同意	不确定	不同意	非常不同意	不需要	20	128	略	略	略	有点赞同	有点不赞同	非常赞同	基本赞同	非常赞同	非常不赞同	基本不赞同	非常不赞同	非常不赞同	有点赞同	有点不赞同	有点不赞同	有点不赞同	基本不赞同	有点不赞同	有点不赞同	基本不赞同	基本赞同
142	61	女	高中	了解很多	很少	经常	有时	经常	很少	很少	有时	很少	经常	肯定会	不会	良好的住房、教育、体面的工作和良好的当地医疗设施	同意	非常不同意	同意	非常同意	同意	不同意	同意	同意	不需要	20	128	略	略	略	有点赞同	基本不赞同	有点不赞同	有点不赞同	有点赞同	有点不赞同	有点赞同	有点不赞同	有点不赞同	基本不赞同	基本不赞同	有点不赞同	基本不赞同	非常不赞同	基本不赞同	基本不赞同	有点不赞同	有点不赞同
143	60	女	小学	了解很多	有时	有时	很少	有时	有时	很少	经常	经常	很少	也许会	肯定会	引导健康⽣活方式的信息和鼓励	非常同意	不同意	同意	不同意	不同意	同意	非常不同意	不同意	不需要	20	128	略	略	略	基本不赞同	有点不赞同	基本赞同	基本不赞同	非常不赞同	基本赞同	基本不赞同	有点不赞同	基本不赞同	非常不赞同	有点赞同	有点不赞同	有点赞同	基本不赞同	非常不赞同	非常不赞同	有点不赞同	非常赞同
144	62	女	本科	了解一点	很少	很少	很少	有时	很少	有时	有时	很少	很少	肯定会	也许会	引导健康⽣活方式的信息和鼓励	非常不同意	同意	不同意	不同意	非常不同意	不同意	不同意	不同意	不需要	20	128	略	略	略	有点不赞同	有点不赞同	有点赞同	有点不赞同	非常不赞同	有点赞同	有点不赞同	非常不赞同	非常不赞同	有点赞同	有点不赞同	非常赞同	非常不赞同	非常赞同	基本赞同	非常不赞同	基本赞同	有点不赞同
145	54	女	高中	非常了解	有时	经常	很少	有时	有时	经常	经常	有时	有时	不会	也许会	良好的住房、教育、体面的工作和良好的当地医疗设施	非常不同意	不确定	不同意	非常不同意	同意	不同意	不同意	非常同意	需要	20	128	略	略	略	有点不赞同	有点赞同	基本不赞同	有点赞同	基本不赞同	基本赞同	非常赞同	非常赞同	非常不赞同	基本不赞同	基本不赞同	基本不赞同	有点不赞同	有点不赞同	有点不赞同	基本不赞同	基本赞同	基本不赞同
146	58	男	小学	了解很少	很少	很少	经常	有时	经常	很少	有时	很少	经常	不会	不会	引导健康⽣活方式的信息和鼓励	非常不同意	非常不同意	不同意	不确定	非常不同意	非常同意	同意	非常同意	需要	20	128	略	略	略	有点不赞同	基本赞同	有点不赞同	非常不赞同	基本不赞同	非常不赞同	基本不赞同	基本不赞同	基本不赞同	有点不赞同	有点不赞同	非常不赞同	基本不赞同	有点不赞同	基本不赞同	有点赞同	基本不赞同	非常赞同
147	48	女	初中	非常了解	很少	有时	很少	经常	经常	有时	有时	有时	有时	肯定会	也许会	引导健康⽣活方式的信息和鼓励	不确定	同意	非常不同意	不确定	不同意	不同意	不确定	不确定	不需要	20	128	略	略	略	基本不赞同	基本不赞同	基本不赞同	非常不赞同	非常赞同	基本赞同	有点不赞同	有点赞同	有点赞同	有点赞同	有点不赞同	非常不赞同	基本不赞同	有点不赞同	基本赞同	基本不赞同	有点赞同	有点赞同
148	47	男	小学	了解很多	很少	有时	经常	有时	有时	有时	有时	有时	有时	肯定会	肯定会	良好的住房、教育、体面的工作和良好的当地医疗设施	不确定	不同意	不同意	不同意	不确定	非常不同意	不同意	非常同意	不需要	20	128	略	略	略	基本不赞同	非常赞同	基本不赞同	非常不赞同	基本不赞同	有点不赞同	非常赞同	基本不赞同	有点赞同	有点不赞同	非常赞同	基本不赞同	有点不赞同	有点不赞同	有点不赞同	非常不赞同	非常不赞同	非常赞同
149	39	女	小学	非常了解	经常	很少	经常	有时	有时	有时	很少	经常	很少	也许会	不会	良好的住房、教育、体面的工作和良好的当地医疗设施	非常同意	非常不同意	不同意	非常不同意	不确定	非常不同意	不同意	不同意	需要	20	128	略	略	略	有点不赞同	基本赞同	非常不赞同	有点不赞同	基本不赞同	非常不赞同	非常不赞同	基本不赞同	非常不赞同	基本赞同	有点不赞同	非常赞同	基本赞同	有点赞同	有点不赞同	基本不赞同	有点不赞同	基本赞同
150	35	男	小学	了解一点	有时	不适用	有时	很少	经常	经常	很少	经常	很少	不会	肯定会	良好的住房、教育、体面的工作和良好的当地医疗设施	不同意	同意	不确定	同意	不同意	不同意	非常同意	不同意	不需要	20	128	略	略	略	基本不赞同	非常不赞同	有点赞同	有点不赞同	有点不赞同	有点不赞同	基本不赞同	基本不赞同	基本不赞同	有点赞同	基本不赞同	有点不赞同	有点不赞同	基本赞同	非常不赞同	基本不赞同	有点赞同	非常不赞同
151	32	女	小学	非常了解	经常	不适用	有时	有时	经常	有时	有时	很少	经常	也许会	肯定会	良好的住房、教育、体面的工作和良好的当地医疗设施	不同意	非常不同意	非常不同意	不确定	非常同意	不确定	同意	非常不同意	需要	20	128	略	略	略	有点不赞同	基本不赞同	基本不赞同	有点不赞同	基本不赞同	基本不赞同	基本赞同	非常赞同	有点赞同	基本不赞同	有点不赞同	非常不赞同	有点不赞同	基本不赞同	基本赞同	有点不赞同	基本不赞同	有点赞同
152	56	男	本科	了解一点	有时	有时	很少	有时	有时	经常	有时	有时	有时	也许会	肯定会	良好的住房、教育、体面的工作和良好的当地医疗设施	非常不同意	不同意	不同意	非常同意	同意	不确定	不同意	非常同意	需要	20	128	略	略	略	非常不赞同	基本不赞同	非常赞同	基本不赞同	非常赞同	有点赞同	有点赞同	基本不赞同	有点赞同	有点不赞同	有点不赞同	有点赞同	基本赞同	非常不赞同	非常不赞同	基本不赞同	非常不赞同	基本不赞同
153	53	男	初中	非常了解	经常	不适用	很少	有时	经常	很少	经常	很少	经常	也许会	不会	良好的住房、教育、体面的工作和良好的当地医疗设施	同意	非常不同意	非常同意	不确定	非常同意	非常不同意	同意	非常不同意	不需要	20	128	略	略	略	基本不赞同	基本不赞同	非常不赞同	有点赞同	基本不赞同	基本赞同	非常赞同	非常不赞同	非常赞同	非常不赞同	基本不赞同	有点赞同	基本赞同	基本不赞同	有点不赞同	非常赞同	非常赞同	有点赞同
154	33	男	高中	非常了解	经常	有时	有时	有时	有时	很少	有时	有时	很少	肯定会	不会	引导健康⽣活方式的信息和鼓励	不确定	同意	不确定	非常同意	不同意	非常不同意	同意	不同意	需要	20	128	略	略	略	有点不赞同	基本赞同	有点不赞同	非常不赞同	基本不赞同	有点不赞同	基本不赞同	有点不赞同	非常赞同	有点赞同	基本不赞同	非常不赞同	基本赞同	基本不赞同	非常不赞同	有点赞同	有点赞同	基本不赞同
155	33	男	高中	非常了解	很少	有时	很少	有时	很少	很少	经常	有时	经常	肯定会	肯定会	良好的住房、教育、体面的工作和良好的当地医疗设施	非常不同意	非常不同意	不同意	同意	不确定	同意	不同意	不同意	不需要	20	128	略	略	略	有点赞同	有点不赞同	有点不赞同	基本不赞同	基本不赞同	基本不赞同	有点不赞同	有点不赞同	有点不赞同	非常不赞同	基本不赞同	基本赞同	有点不赞同	非常赞同	基本不赞同	非常不赞同	有点不赞同	基本不赞同
156	58	男	高中	了解很少	很少	有时	很少	有时	很少	很少	很少	很少	很少	不会	肯定会	良好的住房、教育、体面的工作和良好的当地医疗设施	不同意	非常不同意	非常同意	不确定	不确定	非常同意	不同意	非常不同意	不需要	20	128	略	略	略	有点赞同	有点不赞同	基本不赞同	有点赞同	非常不赞同	基本不赞同	有点不赞同	基本不赞同	有点不赞同	有点赞同	有点不赞同	非常不赞同	有点赞同	基本不赞同	有点不赞同	有点赞同	有点赞同	基本不赞同
157	45	女	初中	非常了解	有时	有时	经常	很少	很少	有时	经常	有时	经常	肯定会	肯定会	引导健康⽣活方式的信息和鼓励	不确定	非常不同意	非常不同意	不确定	不确定	不确定	不同意	同意	不需要	20	128	略	略	略	基本赞同	有点不赞同	基本不赞同	非常不赞同	非常不赞同	基本不赞同	基本赞同	有点不赞同	非常不赞同	有点不赞同	有点不赞同	有点赞同	非常不赞同	有点赞同	基本不赞同	有点不赞同	有点不赞同	基本不赞同
158	44	男	专科	了解很少	有时	不适用	很少	有时	有时	很少	有时	很少	很少	不会	也许会	引导健康⽣活方式的信息和鼓励	不同意	非常不同意	不确定	非常同意	非常不同意	不确定	不同意	不确定	不需要	20	128	略	略	略	基本不赞同	有点不赞同	有点赞同	有点不赞同	非常赞同	有点不赞同	基本赞同	非常不赞同	基本不赞同	有点不赞同	基本不赞同	非常不赞同	非常不赞同	有点赞同	有点赞同	非常不赞同	基本赞同	有点不赞同
159	46	女	专科	了解一点	有时	有时	有时	很少	有时	经常	经常	有时	有时	也许会	肯定会	良好的住房、教育、体面的工作和良好的当地医疗设施	不同意	不确定	非常不同意	不同意	不确定	非常不同意	不同意	不确定	不需要	20	128	略	略	略	基本不赞同	基本不赞同	有点赞同	非常赞同	基本不赞同	基本不赞同	基本不赞同	基本不赞同	基本不赞同	有点不赞同	有点不赞同	基本不赞同	非常不赞同	非常赞同	非常赞同	非常不赞同	非常不赞同	非常不赞同
160	55	男	初中	了解很多	很少	经常	有时	有时	很少	经常	很少	有时	很少	肯定会	不会	引导健康⽣活方式的信息和鼓励	非常同意	非常不同意	不同意	非常不同意	非常不同意	同意	不同意	不同意	需要	20	128	略	略	略	基本赞同	非常赞同	基本赞同	基本不赞同	基本赞同	非常不赞同	基本不赞同	非常不赞同	基本不赞同	基本赞同	非常不赞同	基本赞同	基本不赞同	有点不赞同	非常不赞同	有点不赞同	有点不赞同	基本不赞同
161	39	男	小学	了解很多	经常	经常	有时	经常	有时	有时	有时	有时	经常	也许会	不会	良好的住房、教育、体面的工作和良好的当地医疗设施	不确定	非常同意	不确定	非常不同意	非常同意	不同意	不确定	不确定	需要	20	128	略	略	略	有点不赞同	有点不赞同	基本赞同	基本不赞同	非常赞同	有点赞同	非常赞同	基本不赞同	非常不赞同	有点不赞同	基本不赞同	基本赞同	非常赞同	非常不赞同	非常不赞同	基本不赞同	基本不赞同	非常赞同
162	58	女	小学	了解一点	很少	有时	有时	很少	经常	有时	有时	经常	很少	肯定会	也许会	良好的住房、教育、体面的工作和良好的当地医疗设施	非常同意	不同意	非常同意	同意	不同意	同意	非常不同意	不确定	不需要	20	128	略	略	略	有点赞同	有点不赞同	基本不赞同	非常赞同	非常赞同	非常不赞同	基本不赞同	基本不赞同	基本不赞同	有点赞同	基本不赞同	有点赞同	有点赞同	非常赞同	基本不赞同	基本不赞同	基本不赞同	有点不赞同
163	38	男	专科	了解一点	有时	很少	有时	经常	有时	很少	经常	经常	经常	肯定会	不会	良好的住房、教育、体面的工作和良好的当地医疗设施	非常不同意	不同意	非常不同意	非常同意	非常不同意	不确定	不同意	不同意	需要	20	128	略	略	略	有点不赞同	非常不赞同	非常不赞同	非常不赞同	有点不赞同	非常不赞同	有点不赞同	有点不赞同	有点不赞同	有点不赞同	基本不赞同	非常不赞同	有点不赞同	基本不赞同	基本不赞同	非常不赞同	有点不赞同	基本赞同
164	48	男	专科	了解很多	很少	有时	经常	经常	很少	经常	经常	有时	经常	也许会	不会	良好的住房、教育、体面的工作和良好的当地医疗设施	非常同意	不确定	不确定	不同意	同意	不确定	非常不同意	不同意	需要	20	128	略	略	略	有点不赞同	非常不赞同	基本不赞同	有点不赞同	基本不赞同	基本不赞同	非常不赞同	有点不赞同	基本不赞同	基本不赞同	非常不赞同	有点不赞同	非常不赞同	基本不赞同	有点不赞同	基本不赞同	非常赞同	有点不赞同
165	45	女	初中	了解一点	经常	有时	有时	经常	经常	很少	有时	有时	有时	也许会	不会	良好的住房、教育、体面的工作和良好的当地医疗设施	不同意	同意	不确定	非常同意	不同意	不确定	非常同意	不同意	不需要	20	128	略	略	略	有点不赞同	有点不赞同	非常不赞同	有点不赞同	非常不赞同	有点赞同	基本不赞同	有点赞同	有点不赞同	基本不赞同	非常赞同	非常赞同	有点赞同	基本不赞同	非常赞同	非常不赞同	有点赞同	有点赞同
166	60	男	高中	了解很多	很少	经常	很少	有时	有时	很少	经常	经常	有时	也许会	也许会	引导健康⽣活方式的信息和鼓励	不确定	不同意	不同意	不同意	不确定	非常不同意	不同意	非常同意	需要	20	128	略	略	略	基本不赞同	基本不赞同	非常不赞同	基本不赞同	非常不赞同	有点不赞同	有点不赞同	非常不赞同	基本赞同	非常不赞同	非常赞同	有点赞同	有点不赞同	有点不赞同	基本赞同	非常不赞同	非常赞同	有点赞同
167	60	女	高中	了解很少	有时	经常	经常	有时	有时	经常	有时	有时	经常	也许会	不会	良好的住房、教育、体面的工作和良好的当地医疗设施	同意	非常同意	非常不同意	同意	不同意	不确定	非常不同意	不同意	不需要	20	128	略	略	略	基本赞同	有点不赞同	有点赞同	非常不赞同	有点赞同	基本不赞同	有点赞同	有点赞同	非常不赞同	非常不赞同	非常不赞同	有点不赞同	基本不赞同	基本不赞同	基本赞同	有点赞同	基本不赞同	非常不赞同
168	43	男	初中	了解很多	经常	不适用	有时	很少	有时	很少	很少	很少	经常	肯定会	肯定会	良好的住房、教育、体面的工作和良好的当地医疗设施	非常不同意	不确定	非常不同意	不同意	不确定	不同意	非常不同意	不同意	不需要	20	128	略	略	略	有点不赞同	基本不赞同	基本赞同	有点赞同	非常赞同	非常不赞同	有点不赞同	基本不赞同	有点不赞同	非常赞同	基本不赞同	基本不赞同	有点不赞同	基本不赞同	基本赞同	基本赞同	基本赞同	有点不赞同
169	57	男	高中	了解一点	经常	很少	有时	经常	经常	很少	很少	有时	有时	也许会	肯定会	良好的住房、教育、体面的工作和良好的当地医疗设施	不同意	不确定	不确定	非常同意	非常不同意	不确定	非常不同意	非常同意	不需要	20	128	略	略	略	有点不赞同	基本不赞同	有点赞同	非常不赞同	非常不赞同	非常赞同	基本赞同	有点不赞同	非常不赞同	非常不赞同	有点不赞同	非常不赞同	基本不赞同	非常赞同	基本不赞同	有点不赞同	有点不赞同	非常不赞同
170	44	男	小学	了解很多	有时	有时	经常	有时	很少	有时	经常	很少	很少	不会	也许会	引导健康⽣活方式的信息和鼓励	不确定	非常不同意	不同意	不确定	非常同意	不确定	同意	非常不同意	需要	20	128	略	略	略	非常赞同	基本不赞同	有点不赞同	非常不赞同	有点赞同	有点不赞同	基本赞同	基本不赞同	非常赞同	非常不赞同	有点不赞同	基本赞同	有点赞同	有点不赞同	有点赞同	非常不赞同	有点不赞同	基本赞同
171	46	男	小学	了解很多	有时	不适用	经常	经常	经常	有时	有时	经常	有时	也许会	不会	引导健康⽣活方式的信息和鼓励	不确定	不确定	不同意	非常同意	不同意	不确定	同意	不确定	不需要	20	128	略	略	略	非常赞同	基本不赞同	有点不赞同	有点不赞同	有点赞同	有点赞同	非常赞同	基本不赞同	非常不赞同	有点赞同	基本赞同	基本赞同	非常不赞同	基本不赞同	非常不赞同	非常赞同	基本不赞同	非常不赞同
172	45	女	初中	非常了解	很少	不适用	很少	很少	经常	有时	有时	很少	很少	不会	也许会	良好的住房、教育、体面的工作和良好的当地医疗设施	不同意	非常同意	不确定	不确定	不同意	不确定	非常同意	不同意	不需要	20	128	略	略	略	基本赞同	非常不赞同	有点赞同	非常不赞同	有点不赞同	非常不赞同	基本不赞同	有点不赞同	基本不赞同	非常赞同	有点不赞同	基本赞同	非常赞同	基本赞同	基本不赞同	基本不赞同	基本不赞同	基本不赞同
173	44	男	高中	非常了解	有时	有时	经常	很少	很少	有时	经常	经常	有时	不会	肯定会	良好的住房、教育、体面的工作和良好的当地医疗设施	不同意	不同意	不确定	不同意	不确定	同意	非常不同意	不同意	需要	20	128	略	略	略	有点不赞同	基本不赞同	非常赞同	非常不赞同	非常不赞同	基本不赞同	非常不赞同	基本不赞同	非常不赞同	基本不赞同	基本不赞同	有点不赞同	有点不赞同	非常不赞同	有点赞同	非常赞同	非常赞同	基本赞同
174	53	男	高中	非常了解	很少	很少	经常	有时	经常	有时	经常	有时	有时	肯定会	也许会	引导健康⽣活方式的信息和鼓励	非常不同意	不确定	不同意	不同意	不同意	不确定	不确定	不确定	不需要	20	128	略	略	略	非常赞同	基本不赞同	非常赞同	基本赞同	有点赞同	有点赞同	非常不赞同	非常不赞同	基本不赞同	有点不赞同	基本不赞同	有点赞同	非常不赞同	有点不赞同	基本不赞同	非常不赞同	基本不赞同	非常不赞同
175	53	女	小学	了解很多	经常	有时	经常	很少	很少	很少	有时	很少	有时	肯定会	也许会	引导健康⽣活方式的信息和鼓励	非常同意	不同意	非常不同意	同意	不确定	不确定	不同意	非常不同意	不需要	20	128	略	略	略	非常不赞同	有点不赞同	基本不赞同	非常赞同	非常不赞同	有点赞同	有点赞同	有点不赞同	基本不赞同	有点赞同	基本赞同	基本赞同	基本不赞同	非常赞同	非常不赞同	基本不赞同	非常赞同	基本赞同
176	60	女	高中	了解一点	有时	经常	有时	经常	有时	有时	有时	有时	有时	不会	肯定会	引导健康⽣活方式的信息和鼓励	同意	同意	同意	不同意	非常同意	非常不同意	非常不同意	非常不同意	需要	20	128	略	略	略	非常不赞同	基本不赞同	基本赞同	有点不赞同	基本赞同	有点不赞同	有点不赞同	非常不赞同	非常不赞同	有点不赞同	基本不赞同	非常不赞同	非常不赞同	基本赞同	非常不赞同	有点不赞同	基本不赞同	有点赞同
177	50	女	专科	了解很多	经常	有时	有时	经常	有时	有时	经常	有时	有时	也许会	也许会	良好的住房、教育、体面的工作和良好的当地医疗设施	非常同意	非常不同意	非常同意	同意	不同意	不同意	不同意	不确定	不需要	20	128	略	略	略	有点不赞同	非常赞同	基本不赞同	基本赞同	非常不赞同	非常不赞同	基本不赞同	基本不赞同	非常不赞同	非常不赞同	非常不赞同	有点赞同	非常不赞同	非常赞同	非常不赞同	有点赞同	非常不赞同	基本不赞同
178	63	男	专科	了解很多	很少	很少	有时	有时	有时	有时	有时	有时	很少	也许会	肯定会	良好的住房、教育、体面的工作和良好的当地医疗设施	不确定	非常不同意	不同意	不确定	不同意	不同意	不同意	非常不同意	不需要	20	128	略	略	略	基本不赞同	基本不赞同	有点不赞同	非常不赞同	基本不赞同	有点不赞同	非常不赞同	有点不赞同	非常不赞同	基本赞同	有点不赞同	有点赞同	非常不赞同	有点赞同	基本赞同	基本不赞同	基本不赞同	基本赞同
179	58	男	高中	了解很多	经常	有时	很少	很少	很少	有时	很少	很少	有时	也许会	肯定会	良好的住房、教育、体面的工作和良好的当地医疗设施	同意	非常不同意	非常不同意	非常不同意	不同意	不同意	非常同意	不确定	需要	20	128	略	略	略	基本不赞同	基本不赞同	基本不赞同	非常赞同	基本不赞同	非常不赞同	基本不赞同	有点赞同	有点赞同	基本不赞同	非常不赞同	非常赞同	有点不赞同	有点不赞同	基本不赞同	有点不赞同	基本赞同	非常赞同
180	42	男	本科	非常了解	有时	经常	经常	有时	很少	有时	有时	很少	有时	不会	不会	引导健康⽣活方式的信息和鼓励	不确定	非常不同意	同意	同意	非常不同意	非常不同意	不确定	非常不同意	需要	20	128	略	略	略	有点赞同	有点不赞同	有点赞同	基本不赞同	基本不赞同	基本不赞同	基本赞同	有点不赞同	基本不赞同	有点赞同	非常不赞同	基本不赞同	有点不赞同	有点不赞同	有点不赞同	基本不赞同	非常赞同	基本赞同
181	38	男	专科	了解很多	有时	有时	有时	很少	经常	有时	很少	经常	很少	也许会	也许会	良好的住房、教育、体面的工作和良好的当地医疗设施	非常不同意	不同意	不同意	不同意	同意	非常不同意	非常同意	非常不同意	需要	20	128	略	略	略	非常赞同	非常不赞同	有点不赞同	基本不赞同	基本赞同	基本不赞同	基本赞同	有点不赞同	非常不赞同	基本赞同	基本不赞同	非常赞同	非常不赞同	基本不赞同	有点不赞同	基本不赞同	有点不赞同	有点不赞同
182	63	男	初中	了解很多	有时	有时	经常	经常	很少	很少	有时	很少	有时	也许会	肯定会	良好的住房、教育、体面的工作和良好的当地医疗设施	非常不同意	非常同意	非常不同意	同意	不同意	非常同意	不确定	非常同意	不需要	20	128	略	略	略	有点不赞同	非常不赞同	基本赞同	基本不赞同	非常不赞同	基本不赞同	基本赞同	有点不赞同	有点不赞同	基本不赞同	有点不赞同	非常不赞同	非常赞同	非常不赞同	基本不赞同	有点不赞同	基本不赞同	有点不赞同
183	54	男	初中	了解很多	经常	很少	经常	经常	经常	很少	有时	很少	有时	也许会	也许会	良好的住房、教育、体面的工作和良好的当地医疗设施	不确定	不确定	不确定	不确定	不确定	不确定	同意	非常同意	需要	20	128	略	略	略	非常不赞同	基本不赞同	基本不赞同	基本不赞同	有点不赞同	有点不赞同	基本赞同	非常不赞同	非常赞同	基本不赞同	基本不赞同	非常不赞同	非常不赞同	基本赞同	有点不赞同	非常不赞同	有点不赞同	非常不赞同
184	59	女	小学	了解很多	经常	经常	经常	经常	很少	有时	有时	很少	经常	不会	也许会	良好的住房、教育、体面的工作和良好的当地医疗设施	非常不同意	不同意	非常不同意	不同意	非常同意	非常同意	非常不同意	不确定	需要	20	128	略	略	略	基本不赞同	基本不赞同	基本赞同	有点不赞同	基本不赞同	基本不赞同	非常不赞同	基本不赞同	基本不赞同	非常不赞同	有点不赞同	非常赞同	有点赞同	基本不赞同	非常不赞同	有点赞同	基本不赞同	非常不赞同
185	53	男	小学	了解一点	有时	不适用	有时	有时	有时	经常	有时	很少	很少	不会	也许会	良好的住房、教育、体面的工作和良好的当地医疗设施	非常同意	不同意	不同意	不确定	非常不同意	不同意	不确定	不同意	不需要	20	128	略	略	略	有点不赞同	非常不赞同	有点赞同	基本不赞同	基本不赞同	基本不赞同	基本不赞同	基本不赞同	有点不赞同	基本不赞同	基本不赞同	基本不赞同	有点不赞同	基本不赞同	基本不赞同	有点赞同	非常不赞同	有点赞同
186	37	女	专科	非常了解	有时	有时	有时	有时	很少	经常	很少	有时	很少	不会	也许会	良好的住房、教育、体面的工作和良好的当地医疗设施	不确定	非常不同意	不同意	不确定	不确定	不同意	同意	不同意	需要	20	128	略	略	略	基本不赞同	基本赞同	非常不赞同	有点赞同	非常不赞同	有点不赞同	有点不赞同	非常赞同	非常赞同	非常不赞同	基本赞同	非常赞同	基本不赞同	基本不赞同	非常不赞同	基本不赞同	有点不赞同	非常不赞同
187	44	女	高中	非常了解	有时	很少	很少	很少	有时	经常	很少	有时	经常	也许会	肯定会	良好的住房、教育、体面的工作和良好的当地医疗设施	非常不同意	非常同意	非常不同意	同意	不确定	不确定	非常不同意	不确定	需要	20	128	略	略	略	基本赞同	基本不赞同	有点赞同	基本赞同	有点赞同	非常赞同	非常不赞同	基本赞同	有点赞同	基本不赞同	基本不赞同	基本赞同	有点不赞同	有点赞同	非常不赞同	有点赞同	基本赞同	基本不赞同
188	37	男	初中	非常了解	经常	有时	有时	很少	有时	很少	有时	有时	很少	也许会	不会	引导健康⽣活方式的信息和鼓励	非常不同意	非常不同意	不确定	同意	不同意	非常同意	不确定	非常同意	不需要	20	128	略	略	略	非常不赞同	有点不赞同	有点赞同	有点不赞同	基本不赞同	非常不赞同	有点不赞同	基本不赞同	非常不赞同	基本赞同	基本赞同	基本不赞同	基本不赞同	基本赞同	基本赞同	非常赞同	非常赞同	有点不赞同
189	32	女	高中	了解很多	很少	很少	经常	很少	有时	很少	有时	很少	经常	不会	肯定会	引导健康⽣活方式的信息和鼓励	不同意	不同意	不确定	不同意	不确定	非常不同意	非常同意	非常同意	不需要	20	128	略	略	略	基本不赞同	基本不赞同	有点赞同	有点赞同	有点不赞同	基本不赞同	非常不赞同	基本不赞同	基本不赞同	基本不赞同	基本赞同	基本不赞同	非常赞同	基本不赞同	非常不赞同	非常不赞同	非常不赞同	有点不赞同
190	39	男	初中	了解一点	有时	不适用	经常	经常	很少	经常	经常	有时	经常	不会	也许会	良好的住房、教育、体面的工作和良好的当地医疗设施	不同意	不同意	非常不同意	不同意	不同意	不同意	不同意	同意	不需要	20	128	略	略	略	非常不赞同	非常不赞同	有点不赞同	基本不赞同	非常赞同	非常不赞同	非常赞同	有点不赞同	有点赞同	有点不赞同	有点不赞同	非常不赞同	非常赞同	有点赞同	基本不赞同	非常赞同	基本不赞同	基本不赞同
191	51	男	初中	非常了解	有时	不适用	有时	经常	很少	经常	有时	经常	很少	也许会	也许会	引导健康⽣活方式的信息和鼓励	同意	非常同意	不确定	不同意	不同意	非常不同意	同意	不同意	需要	20	128	略	略	略	基本不赞同	基本不赞同	基本不赞同	非常不赞同	有点不赞同	有点不赞同	有点不赞同	基本不赞同	有点不赞同	非常不赞同	有点不赞同	有点赞同	基本赞同	基本不赞同	基本不赞同	基本不赞同	基本赞同	基本赞同
192	39	男	高中	非常了解	经常	经常	有时	有时	有时	有时	很少	经常	有时	不会	也许会	良好的住房、教育、体面的工作和良好的当地医疗设施	不同意	同意	不确定	不同意	不同意	非常不同意	不同意	非常同意	不需要	20	128	略	略	略	有点不赞同	有点不赞同	基本赞同	有点不赞同	有点不赞同	非常不赞同	基本赞同	非常赞同	有点赞同	基本赞同	有点不赞同	基本不赞同	非常不赞同	基本不赞同	基本不赞同	基本不赞同	基本赞同	有点不赞同
193	36	女	初中	了解一点	很少	有时	有时	很少	经常	经常	有时	很少	有时	不会	不会	良好的住房、教育、体面的工作和良好的当地医疗设施	不同意	非常不同意	不同意	非常不同意	不确定	非常不同意	非常不同意	不同意	需要	20	128	略	略	略	有点不赞同	基本不赞同	非常不赞同	有点不赞同	有点不赞同	有点赞同	有点不赞同	基本赞同	基本赞同	基本赞同	有点不赞同	基本不赞同	非常不赞同	有点赞同	非常赞同	有点不赞同	有点不赞同	有点赞同
194	48	男	小学	非常了解	有时	很少	经常	经常	经常	很少	有时	有时	很少	不会	也许会	良好的住房、教育、体面的工作和良好的当地医疗设施	不同意	不同意	不确定	非常不同意	同意	非常同意	不同意	非常同意	需要	20	128	略	略	略	非常不赞同	基本不赞同	基本不赞同	基本不赞同	基本不赞同	有点不赞同	基本赞同	非常不赞同	基本不赞同	非常赞同	有点赞同	基本不赞同	基本不赞同	非常赞同	基本不赞同	有点赞同	基本不赞同	基本赞同
195	50	男	高中	了解很少	很少	有时	很少	有时	经常	有时	有时	有时	经常	肯定会	也许会	引导健康⽣活方式的信息和鼓励	非常不同意	不同意	非常同意	不同意	非常同意	不确定	不同意	同意	不需要	20	128	略	略	略	基本不赞同	非常不赞同	基本不赞同	非常赞同	基本不赞同	非常不赞同	有点赞同	有点不赞同	基本赞同	有点不赞同	非常不赞同	有点不赞同	非常不赞同	非常不赞同	非常不赞同	有点不赞同	基本赞同	非常赞同
196	35	男	小学	了解一点	很少	很少	很少	经常	经常	很少	有时	很少	经常	也许会	不会	良好的住房、教育、体面的工作和良好的当地医疗设施	不同意	不确定	不同意	非常同意	非常不同意	不确定	不确定	非常同意	不需要	20	128	略	略	略	基本不赞同	非常赞同	有点不赞同	基本不赞同	基本不赞同	有点赞同	有点不赞同	有点不赞同	有点不赞同	基本不赞同	基本赞同	非常不赞同	有点不赞同	基本赞同	有点不赞同	有点不赞同	有点不赞同	有点不赞同
197	54	女	专科	了解一点	很少	很少	经常	有时	很少	经常	经常	经常	经常	不会	也许会	良好的住房、教育、体面的工作和良好的当地医疗设施	不同意	非常不同意	不确定	不确定	不同意	非常同意	不同意	同意	不需要	20	128	略	略	略	有点不赞同	基本不赞同	有点赞同	有点不赞同	有点不赞同	基本不赞同	有点不赞同	非常不赞同	基本不赞同	有点不赞同	基本不赞同	基本赞同	非常赞同	基本不赞同	非常不赞同	基本不赞同	非常赞同	非常不赞同
198	63	女	小学	非常了解	有时	有时	很少	经常	很少	经常	有时	很少	有时	也许会	肯定会	良好的住房、教育、体面的工作和良好的当地医疗设施	不同意	不同意	非常不同意	不同意	不确定	同意	不同意	非常不同意	需要	20	128	略	略	略	基本不赞同	有点赞同	基本赞同	有点不赞同	非常赞同	非常不赞同	非常赞同	基本赞同	基本不赞同	非常赞同	有点不赞同	基本不赞同	非常不赞同	有点不赞同	基本不赞同	有点不赞同	有点赞同	有点不赞同
199	58	女	小学	非常了解	有时	很少	有时	有时	有时	经常	有时	有时	很少	也许会	也许会	良好的住房、教育、体面的工作和良好的当地医疗设施	非常同意	不确定	不确定	不同意	同意	不确定	同意	不同意	不需要	20	128	略	略	略	有点赞同	基本赞同	基本赞同	非常不赞同	有点不赞同	有点不赞同	有点赞同	非常不赞同	基本不赞同	基本赞同	基本不赞同	有点不赞同	非常不赞同	非常赞同	基本不赞同	基本赞同	有点不赞同	有点赞同
200	55	男	初中	非常了解	经常	有时	经常	有时	有时	很少	有时	有时	有时	也许会	也许会	良好的住房、教育、体面的工作和良好的当地医疗设施	不确定	不同意	同意	不同意	非常不同意	非常不同意	非常不同意	不同意	需要	20	128	略	略	略	有点不赞同	有点不赞同	有点不赞同	基本不赞同	有点赞同	基本赞同	基本赞同	非常不赞同	有点赞同	有点赞同	基本不赞同	基本赞同	基本不赞同	基本不赞同	基本不赞同	有点不赞同	有点不赞同	基本不赞同
201	32	女	高中	了解很多	有时	有时	有时	经常	很少	有时	很少	经常	有时	肯定会	也许会	引导健康⽣活方式的信息和鼓励	不同意	同意	非常不同意	非常不同意	不确定	同意	非常不同意	非常不同意	需要	20	128	略	略	略	基本赞同	有点赞同	非常不赞同	基本不赞同	非常不赞同	非常不赞同	非常不赞同	基本不赞同	有点赞同	非常不赞同	非常赞同	基本不赞同	有点不赞同	有点不赞同	非常不赞同	非常不赞同	非常不赞同	基本不赞同
202	53	女	初中	非常了解	经常	有时	有时	经常	有时	有时	有时	经常	很少	肯定会	也许会	良好的住房、教育、体面的工作和良好的当地医疗设施	不确定	不确定	不同意	非常不同意	不同意	非常不同意	同意	不同意	不需要	20	128	略	略	略	基本不赞同	非常不赞同	基本不赞同	有点不赞同	基本不赞同	基本不赞同	非常不赞同	非常不赞同	有点不赞同	基本不赞同	有点不赞同	基本赞同	有点不赞同	非常不赞同	基本不赞同	有点不赞同	基本不赞同	有点不赞同
203	52	男	高中	了解很多	很少	很少	有时	经常	很少	有时	经常	很少	有时	也许会	也许会	良好的住房、教育、体面的工作和良好的当地医疗设施	非常同意	同意	非常不同意	非常同意	不同意	不同意	非常不同意	非常不同意	需要	20	128	略	略	略	有点不赞同	非常不赞同	非常赞同	基本不赞同	非常不赞同	基本不赞同	有点赞同	基本不赞同	非常不赞同	有点不赞同	基本赞同	基本不赞同	有点不赞同	有点不赞同	非常赞同	基本不赞同	非常不赞同	非常赞同
204	55	女	专科	非常了解	有时	有时	有时	有时	有时	经常	很少	有时	经常	肯定会	肯定会	良好的住房、教育、体面的工作和良好的当地医疗设施	不同意	不确定	非常同意	不确定	不确定	同意	不确定	不同意	不需要	20	128	略	略	略	有点赞同	有点不赞同	基本赞同	非常不赞同	基本不赞同	基本不赞同	基本赞同	有点不赞同	基本不赞同	基本不赞同	非常赞同	有点不赞同	有点不赞同	基本不赞同	非常赞同	有点不赞同	有点不赞同	非常不赞同
205	37	女	高中	了解很少	有时	很少	有时	很少	经常	经常	有时	很少	有时	不会	不会	良好的住房、教育、体面的工作和良好的当地医疗设施	非常同意	不同意	不确定	同意	非常同意	不确定	不同意	不同意	需要	20	128	略	略	略	基本赞同	有点不赞同	基本不赞同	有点不赞同	有点赞同	有点不赞同	有点不赞同	有点不赞同	非常赞同	基本不赞同	有点不赞同	有点赞同	有点赞同	基本不赞同	基本不赞同	非常不赞同	有点赞同	有点不赞同
206	42	男	初中	了解一点	很少	有时	很少	有时	很少	经常	经常	很少	有时	不会	肯定会	良好的住房、教育、体面的工作和良好的当地医疗设施	同意	非常同意	非常不同意	不同意	不同意	不同意	非常同意	不同意	需要	20	128	略	略	略	基本不赞同	非常不赞同	非常赞同	基本不赞同	有点赞同	非常赞同	有点赞同	有点不赞同	基本赞同	有点不赞同	基本不赞同	非常赞同	有点不赞同	有点不赞同	基本不赞同	基本赞同	非常赞同	基本不赞同
207	61	男	小学	了解很多	经常	很少	有时	有时	有时	有时	经常	有时	有时	肯定会	也许会	良好的住房、教育、体面的工作和良好的当地医疗设施	非常同意	非常同意	不同意	非常不同意	不确定	不确定	非常同意	不同意	需要	20	128	略	略	略	非常不赞同	非常赞同	基本不赞同	基本不赞同	有点不赞同	基本不赞同	非常不赞同	基本不赞同	非常不赞同	基本不赞同	基本不赞同	有点赞同	非常赞同	有点不赞同	有点赞同	非常不赞同	有点不赞同	基本不赞同
208	49	男	初中	了解很多	很少	经常	很少	很少	很少	很少	有时	很少	经常	也许会	也许会	良好的住房、教育、体面的工作和良好的当地医疗设施	非常同意	不确定	不同意	非常同意	不同意	不同意	不同意	同意	不需要	20	128	略	略	略	基本赞同	有点不赞同	基本不赞同	基本不赞同	基本赞同	有点不赞同	基本不赞同	基本不赞同	非常赞同	非常不赞同	有点不赞同	基本不赞同	基本赞同	基本不赞同	基本赞同	基本不赞同	有点不赞同	非常赞同
209	59	女	初中	了解很少	有时	不适用	有时	经常	很少	经常	经常	很少	有时	也许会	也许会	良好的住房、教育、体面的工作和良好的当地医疗设施	不确定	不同意	非常同意	不同意	非常不同意	非常同意	不确定	不同意	需要	20	128	略	略	略	基本赞同	有点赞同	有点不赞同	非常不赞同	基本不赞同	非常赞同	非常不赞同	有点不赞同	有点赞同	非常赞同	非常不赞同	非常不赞同	基本不赞同	有点不赞同	有点不赞同	基本赞同	基本不赞同	非常不赞同
210	45	男	初中	了解很少	很少	有时	有时	有时	经常	很少	很少	有时	很少	也许会	肯定会	良好的住房、教育、体面的工作和良好的当地医疗设施	同意	不确定	非常同意	不确定	非常同意	非常不同意	不同意	非常同意	需要	20	128	略	略	略	基本不赞同	有点赞同	非常不赞同	基本不赞同	基本不赞同	有点赞同	基本不赞同	有点赞同	有点不赞同	有点赞同	非常不赞同	有点不赞同	基本不赞同	有点不赞同	非常不赞同	基本不赞同	基本不赞同	非常赞同
211	61	女	小学	了解很多	很少	很少	很少	有时	经常	有时	经常	经常	很少	不会	也许会	良好的住房、教育、体面的工作和良好的当地医疗设施	非常同意	不确定	非常不同意	不同意	非常不同意	同意	不确定	同意	需要	20	128	略	略	略	非常赞同	有点赞同	非常赞同	非常不赞同	非常赞同	有点赞同	非常赞同	基本不赞同	非常赞同	基本不赞同	非常不赞同	非常不赞同	非常不赞同	有点赞同	基本不赞同	有点不赞同	基本不赞同	有点不赞同
212	33	男	高中	了解一点	有时	有时	很少	有时	经常	经常	有时	经常	有时	也许会	肯定会	良好的住房、教育、体面的工作和良好的当地医疗设施	不确定	不确定	不确定	同意	不确定	非常不同意	非常不同意	不确定	不需要	20	128	略	略	略	非常不赞同	基本不赞同	基本不赞同	基本不赞同	有点赞同	非常赞同	基本赞同	有点不赞同	基本不赞同	非常赞同	有点不赞同	有点赞同	基本不赞同	非常不赞同	非常不赞同	非常不赞同	有点不赞同	基本赞同
213	49	女	专科	了解一点	有时	经常	经常	有时	经常	有时	有时	很少	经常	也许会	也许会	引导健康⽣活方式的信息和鼓励	非常不同意	不确定	非常同意	不确定	不确定	不确定	不同意	不同意	需要	20	128	略	略	略	有点不赞同	有点不赞同	基本赞同	非常不赞同	非常不赞同	有点不赞同	基本不赞同	有点赞同	基本不赞同	基本不赞同	非常不赞同	有点不赞同	非常赞同	基本不赞同	基本赞同	基本不赞同	基本赞同	有点不赞同
214	53	男	专科	非常了解	很少	有时	有时	经常	经常	很少	经常	经常	经常	也许会	也许会	引导健康⽣活方式的信息和鼓励	非常不同意	同意	同意	非常不同意	不确定	非常不同意	不同意	不确定	不需要	20	128	略	略	略	非常不赞同	非常赞同	基本赞同	基本不赞同	非常不赞同	非常赞同	有点不赞同	基本不赞同	基本赞同	有点不赞同	非常赞同	非常不赞同	非常不赞同	非常赞同	有点赞同	非常不赞同	有点赞同	有点赞同
215	39	男	专科	了解很少	很少	很少	很少	经常	经常	有时	有时	有时	有时	也许会	也许会	引导健康⽣活方式的信息和鼓励	非常不同意	不确定	非常同意	非常不同意	不同意	非常同意	非常不同意	不同意	需要	20	128	略	略	略	基本不赞同	非常不赞同	非常不赞同	非常不赞同	基本不赞同	非常不赞同	基本不赞同	有点不赞同	非常不赞同	有点不赞同	有点赞同	基本不赞同	基本赞同	有点赞同	基本不赞同	有点赞同	非常赞同	有点不赞同
216	33	男	初中	了解很多	有时	很少	很少	有时	经常	有时	经常	经常	经常	也许会	肯定会	良好的住房、教育、体面的工作和良好的当地医疗设施	同意	非常同意	非常不同意	同意	不确定	同意	不确定	不确定	不需要	20	128	略	略	略	有点不赞同	基本不赞同	基本赞同	基本不赞同	基本赞同	基本赞同	基本不赞同	有点不赞同	基本不赞同	基本不赞同	有点不赞同	非常不赞同	基本赞同	基本不赞同	有点赞同	有点不赞同	基本不赞同	基本不赞同
217	44	男	初中	了解很少	有时	有时	经常	有时	经常	有时	有时	有时	很少	肯定会	也许会	良好的住房、教育、体面的工作和良好的当地医疗设施	不确定	不确定	非常不同意	不确定	不确定	不确定	不确定	非常不同意	需要	20	128	略	略	略	有点不赞同	基本不赞同	基本不赞同	非常不赞同	有点不赞同	基本不赞同	有点不赞同	基本不赞同	基本不赞同	基本不赞同	有点不赞同	非常不赞同	基本赞同	基本不赞同	有点赞同	非常不赞同	基本赞同	基本不赞同
218	32	女	高中	了解很多	有时	有时	有时	很少	有时	经常	经常	经常	很少	不会	也许会	良好的住房、教育、体面的工作和良好的当地医疗设施	不确定	同意	不同意	非常不同意	不同意	不同意	不确定	不确定	不需要	20	128	略	略	略	基本不赞同	有点不赞同	非常不赞同	有点不赞同	基本不赞同	基本不赞同	非常赞同	有点不赞同	有点不赞同	有点不赞同	有点不赞同	基本赞同	基本不赞同	基本不赞同	有点不赞同	非常不赞同	非常不赞同	基本赞同
219	45	女	本科	了解很多	有时	不适用	有时	很少	有时	有时	有时	很少	有时	也许会	肯定会	引导健康⽣活方式的信息和鼓励	不确定	非常同意	不同意	不确定	不确定	不同意	同意	非常同意	不需要	20	128	略	略	略	非常赞同	非常不赞同	有点不赞同	非常赞同	有点不赞同	有点不赞同	非常不赞同	非常赞同	有点不赞同	非常不赞同	非常赞同	非常不赞同	有点赞同	基本不赞同	基本不赞同	非常不赞同	有点不赞同	基本不赞同
220	51	女	初中	非常了解	经常	不适用	有时	有时	经常	经常	很少	有时	有时	肯定会	不会	良好的住房、教育、体面的工作和良好的当地医疗设施	不确定	非常同意	不同意	同意	不确定	不确定	非常同意	不同意	需要	20	128	略	略	略	基本不赞同	非常赞同	基本不赞同	基本赞同	基本赞同	非常赞同	非常不赞同	非常不赞同	基本不赞同	非常不赞同	非常不赞同	基本不赞同	基本不赞同	有点不赞同	基本不赞同	有点不赞同	非常赞同	非常赞同
221	33	男	高中	了解很多	很少	有时	很少	经常	很少	有时	经常	有时	有时	也许会	肯定会	良好的住房、教育、体面的工作和良好的当地医疗设施	不确定	非常不同意	不同意	不同意	非常同意	不确定	非常同意	不同意	不需要	20	128	略	略	略	基本赞同	有点赞同	基本不赞同	非常不赞同	基本不赞同	基本不赞同	有点不赞同	非常赞同	有点赞同	有点赞同	非常不赞同	基本不赞同	有点赞同	有点不赞同	非常不赞同	基本赞同	非常赞同	有点不赞同
222	41	女	初中	了解一点	有时	不适用	很少	有时	有时	很少	很少	有时	有时	也许会	不会	良好的住房、教育、体面的工作和良好的当地医疗设施	非常不同意	不同意	不同意	同意	不确定	不确定	非常不同意	不同意	不需要	20	128	略	略	略	有点不赞同	有点赞同	有点赞同	基本不赞同	基本不赞同	有点不赞同	有点不赞同	基本不赞同	基本赞同	基本赞同	有点赞同	基本赞同	基本赞同	基本不赞同	有点赞同	基本不赞同	有点不赞同	非常不赞同
223	57	男	初中	了解很多	有时	很少	有时	有时	经常	很少	很少	很少	很少	不会	肯定会	良好的住房、教育、体面的工作和良好的当地医疗设施	不确定	同意	不确定	非常不同意	非常不同意	不同意	不同意	同意	需要	20	128	略	略	略	非常赞同	非常不赞同	非常不赞同	有点不赞同	非常不赞同	基本不赞同	有点赞同	基本赞同	非常不赞同	有点赞同	有点不赞同	基本不赞同	基本不赞同	非常赞同	非常赞同	基本不赞同	有点赞同	非常赞同
224	33	男	初中	了解很多	有时	很少	有时	经常	有时	很少	很少	有时	经常	也许会	肯定会	引导健康⽣活方式的信息和鼓励	不同意	不同意	不同意	不确定	不同意	非常同意	非常同意	不同意	不需要	20	128	略	略	略	有点不赞同	非常赞同	有点赞同	有点不赞同	基本不赞同	基本不赞同	有点不赞同	基本不赞同	有点赞同	有点不赞同	非常赞同	有点不赞同	非常赞同	非常不赞同	非常不赞同	有点不赞同	基本不赞同	有点赞同
225	61	男	专科	了解一点	有时	经常	有时	很少	有时	经常	有时	经常	很少	不会	不会	引导健康⽣活方式的信息和鼓励	非常不同意	不同意	非常同意	不确定	不确定	不确定	非常同意	非常同意	不需要	20	128	略	略	略	基本不赞同	有点赞同	基本不赞同	基本不赞同	基本不赞同	基本不赞同	基本不赞同	基本不赞同	有点不赞同	基本不赞同	非常不赞同	有点不赞同	非常赞同	基本不赞同	非常赞同	基本不赞同	非常不赞同	基本不赞同
226	62	女	小学	了解一点	有时	不适用	经常	经常	很少	有时	有时	经常	有时	也许会	不会	良好的住房、教育、体面的工作和良好的当地医疗设施	非常同意	非常同意	不同意	非常同意	不确定	不同意	不确定	不同意	不需要	20	128	略	略	略	有点不赞同	有点赞同	有点不赞同	基本不赞同	基本不赞同	基本不赞同	有点不赞同	基本赞同	基本不赞同	基本不赞同	有点不赞同	基本赞同	有点赞同	有点不赞同	基本不赞同	非常赞同	非常不赞同	基本赞同
227	57	女	高中	了解很多	有时	经常	很少	很少	有时	很少	有时	有时	很少	也许会	也许会	良好的住房、教育、体面的工作和良好的当地医疗设施	不确定	不确定	不同意	同意	不确定	不确定	不同意	不确定	需要	20	128	略	略	略	基本不赞同	非常赞同	非常不赞同	基本不赞同	有点不赞同	非常不赞同	有点赞同	非常赞同	基本不赞同	非常不赞同	非常不赞同	非常赞同	基本赞同	有点不赞同	基本不赞同	非常不赞同	基本不赞同	有点不赞同
228	60	男	小学	了解很多	经常	经常	有时	很少	很少	经常	很少	有时	经常	也许会	也许会	良好的住房、教育、体面的工作和良好的当地医疗设施	不同意	非常不同意	非常不同意	不确定	不同意	不同意	不同意	不确定	不需要	20	128	略	略	略	基本不赞同	有点赞同	有点赞同	非常不赞同	非常不赞同	非常不赞同	有点赞同	基本不赞同	基本赞同	有点不赞同	基本不赞同	基本不赞同	非常不赞同	有点不赞同	基本不赞同	基本不赞同	有点赞同	非常不赞同
229	54	男	小学	了解很多	很少	有时	有时	很少	很少	很少	有时	很少	经常	也许会	肯定会	良好的住房、教育、体面的工作和良好的当地医疗设施	非常同意	同意	非常不同意	非常不同意	非常不同意	不确定	不确定	非常同意	需要	20	128	略	略	略	基本不赞同	非常不赞同	基本不赞同	基本赞同	基本不赞同	非常不赞同	有点不赞同	有点不赞同	有点不赞同	非常不赞同	基本不赞同	基本赞同	基本赞同	有点不赞同	有点不赞同	基本不赞同	有点不赞同	基本不赞同
230	53	女	小学	了解很多	有时	很少	有时	有时	有时	很少	很少	有时	有时	也许会	不会	良好的住房、教育、体面的工作和良好的当地医疗设施	不同意	不同意	非常同意	不同意	非常同意	不同意	非常不同意	不确定	不需要	20	128	略	略	略	基本赞同	有点不赞同	有点不赞同	非常不赞同	基本不赞同	基本不赞同	基本赞同	有点不赞同	基本不赞同	非常赞同	基本不赞同	基本赞同	基本不赞同	非常赞同	基本不赞同	基本不赞同	有点赞同	非常赞同
231	43	男	初中	非常了解	有时	不适用	很少	有时	很少	经常	经常	有时	有时	肯定会	也许会	良好的住房、教育、体面的工作和良好的当地医疗设施	不同意	不同意	不确定	同意	不确定	非常不同意	不同意	非常同意	不需要	20	128	略	略	略	有点不赞同	有点赞同	非常不赞同	有点不赞同	有点赞同	有点不赞同	基本不赞同	非常不赞同	非常不赞同	基本不赞同	有点不赞同	基本赞同	非常不赞同	基本不赞同	有点不赞同	有点赞同	非常不赞同	非常不赞同
232	61	男	初中	了解一点	经常	很少	很少	经常	经常	有时	很少	有时	有时	不会	不会	引导健康⽣活方式的信息和鼓励	不确定	不同意	不同意	不同意	不同意	不同意	非常不同意	非常同意	不需要	20	128	略	略	略	基本不赞同	基本不赞同	非常不赞同	有点赞同	有点赞同	有点赞同	非常不赞同	非常赞同	非常不赞同	有点不赞同	有点不赞同	有点不赞同	非常赞同	有点赞同	有点不赞同	基本赞同	基本赞同	基本不赞同
233	36	男	本科	了解很多	很少	有时	有时	很少	有时	经常	很少	很少	有时	不会	不会	良好的住房、教育、体面的工作和良好的当地医疗设施	非常同意	不同意	非常不同意	同意	非常不同意	非常不同意	同意	不同意	需要	20	128	略	略	略	有点不赞同	非常不赞同	基本不赞同	基本赞同	有点赞同	非常赞同	非常不赞同	非常不赞同	非常不赞同	有点不赞同	非常赞同	基本不赞同	非常不赞同	基本不赞同	非常不赞同	基本不赞同	有点赞同	基本不赞同
234	56	女	初中	非常了解	经常	经常	有时	经常	有时	有时	经常	经常	有时	不会	肯定会	良好的住房、教育、体面的工作和良好的当地医疗设施	同意	不确定	不同意	不确定	不确定	不同意	不同意	非常不同意	不需要	20	128	略	略	略	基本不赞同	基本不赞同	有点不赞同	基本不赞同	基本不赞同	非常不赞同	非常不赞同	基本不赞同	基本不赞同	非常赞同	基本不赞同	基本不赞同	基本赞同	有点赞同	有点不赞同	非常不赞同	有点赞同	基本不赞同
235	39	女	小学	了解一点	很少	经常	有时	有时	有时	经常	经常	经常	很少	不会	肯定会	良好的住房、教育、体面的工作和良好的当地医疗设施	非常不同意	非常不同意	非常不同意	不同意	非常同意	不确定	不确定	不同意	不需要	20	128	略	略	略	有点不赞同	基本赞同	基本赞同	有点赞同	基本不赞同	基本不赞同	有点赞同	基本不赞同	基本不赞同	有点赞同	基本不赞同	有点不赞同	基本不赞同	有点不赞同	有点不赞同	基本不赞同	有点不赞同	基本不赞同
236	62	男	高中	了解很多	很少	有时	很少	经常	很少	经常	经常	有时	经常	肯定会	肯定会	良好的住房、教育、体面的工作和良好的当地医疗设施	不同意	不确定	同意	不确定	不确定	不同意	不确定	非常不同意	不需要	20	128	略	略	略	有点不赞同	基本不赞同	有点不赞同	基本不赞同	非常不赞同	有点不赞同	基本不赞同	有点不赞同	基本赞同	非常赞同	基本赞同	有点不赞同	基本赞同	基本不赞同	有点赞同	基本不赞同	基本不赞同	非常不赞同
237	52	男	专科	了解很多	经常	很少	经常	很少	很少	有时	很少	经常	很少	肯定会	不会	引导健康⽣活方式的信息和鼓励	不同意	不同意	同意	非常同意	非常不同意	非常不同意	不同意	不同意	需要	20	128	略	略	略	有点赞同	有点不赞同	非常赞同	非常不赞同	非常不赞同	基本不赞同	非常赞同	有点不赞同	基本赞同	基本不赞同	有点不赞同	有点不赞同	基本不赞同	基本不赞同	基本不赞同	有点不赞同	基本不赞同	有点不赞同
238	62	女	专科	了解很少	经常	很少	经常	经常	经常	很少	有时	有时	很少	也许会	不会	引导健康⽣活方式的信息和鼓励	非常同意	不同意	非常不同意	不确定	不确定	非常不同意	不同意	同意	不需要	20	128	略	略	略	非常不赞同	非常赞同	非常赞同	基本赞同	基本不赞同	非常不赞同	非常赞同	基本不赞同	非常赞同	有点赞同	基本不赞同	非常不赞同	基本赞同	非常不赞同	非常赞同	基本不赞同	基本不赞同	非常不赞同
239	36	男	本科	了解很多	经常	经常	很少	有时	经常	很少	很少	经常	很少	肯定会	也许会	良好的住房、教育、体面的工作和良好的当地医疗设施	不同意	不同意	不同意	不同意	不确定	不确定	不同意	不同意	不需要	20	128	略	略	略	有点不赞同	有点赞同	基本不赞同	非常赞同	有点不赞同	基本不赞同	有点不赞同	有点不赞同	非常赞同	有点不赞同	有点赞同	基本赞同	有点赞同	有点赞同	基本不赞同	基本不赞同	基本不赞同	有点赞同
240	46	女	初中	了解很多	经常	很少	有时	有时	经常	很少	有时	有时	有时	也许会	不会	引导健康⽣活方式的信息和鼓励	不同意	不确定	非常不同意	同意	同意	不确定	不同意	不同意	不需要	20	128	略	略	略	基本不赞同	基本赞同	基本不赞同	有点赞同	有点赞同	基本不赞同	基本不赞同	有点赞同	非常赞同	非常赞同	非常不赞同	有点不赞同	基本赞同	基本不赞同	有点不赞同	有点赞同	有点赞同	非常不赞同
241	47	女	小学	了解一点	经常	很少	有时	经常	有时	很少	有时	有时	经常	不会	也许会	良好的住房、教育、体面的工作和良好的当地医疗设施	非常不同意	不同意	不同意	同意	非常不同意	不确定	非常同意	不确定	不需要	20	128	略	略	略	有点赞同	基本赞同	基本不赞同	非常不赞同	有点赞同	基本不赞同	有点赞同	非常不赞同	有点不赞同	有点不赞同	有点不赞同	基本不赞同	有点不赞同	非常赞同	基本不赞同	有点不赞同	非常不赞同	有点赞同
242	35	女	初中	了解很多	有时	有时	经常	很少	很少	很少	很少	很少	经常	也许会	肯定会	良好的住房、教育、体面的工作和良好的当地医疗设施	不同意	不同意	非常同意	同意	不同意	同意	非常不同意	非常不同意	需要	20	128	略	略	略	有点赞同	有点不赞同	非常赞同	非常赞同	非常赞同	基本赞同	基本不赞同	非常不赞同	非常不赞同	有点赞同	有点赞同	有点不赞同	有点不赞同	有点不赞同	基本赞同	基本不赞同	非常不赞同	有点不赞同
243	50	女	初中	了解很少	经常	很少	很少	有时	经常	有时	有时	有时	经常	也许会	肯定会	良好的住房、教育、体面的工作和良好的当地医疗设施	不同意	不确定	不确定	不同意	非常不同意	不同意	不确定	非常不同意	不需要	20	128	略	略	略	基本赞同	基本不赞同	基本不赞同	有点不赞同	基本不赞同	非常不赞同	基本赞同	有点不赞同	基本不赞同	基本赞同	非常不赞同	非常不赞同	非常不赞同	有点赞同	有点不赞同	非常不赞同	非常不赞同	有点不赞同
244	54	女	初中	了解很多	很少	有时	经常	有时	很少	有时	很少	经常	有时	不会	也许会	引导健康⽣活方式的信息和鼓励	不同意	不确定	不同意	非常同意	非常不同意	同意	同意	同意	不需要	20	128	略	略	略	非常赞同	非常赞同	有点不赞同	有点赞同	基本赞同	有点不赞同	基本赞同	有点不赞同	有点不赞同	有点不赞同	有点不赞同	基本不赞同	有点不赞同	基本赞同	有点不赞同	有点赞同	基本赞同	非常赞同
245	42	男	专科	了解很多	经常	不适用	很少	很少	有时	经常	有时	有时	很少	不会	也许会	良好的住房、教育、体面的工作和良好的当地医疗设施	非常同意	不同意	不确定	非常不同意	同意	不确定	不同意	非常同意	需要	20	128	略	略	略	基本不赞同	非常不赞同	基本不赞同	有点不赞同	非常不赞同	有点赞同	基本不赞同	有点赞同	非常不赞同	有点不赞同	非常赞同	有点赞同	有点不赞同	有点不赞同	有点赞同	非常不赞同	有点不赞同	基本不赞同
246	63	女	初中	非常了解	经常	不适用	经常	有时	很少	有时	很少	经常	很少	也许会	不会	引导健康⽣活方式的信息和鼓励	不确定	不同意	非常不同意	不同意	不同意	不同意	不同意	不同意	需要	20	128	略	略	略	基本赞同	非常不赞同	基本赞同	基本不赞同	非常赞同	基本不赞同	基本不赞同	基本不赞同	基本不赞同	有点赞同	非常不赞同	基本赞同	非常不赞同	基本不赞同	非常不赞同	有点不赞同	有点赞同	基本赞同
247	62	男	高中	了解很少	有时	很少	经常	经常	很少	有时	很少	有时	很少	也许会	肯定会	良好的住房、教育、体面的工作和良好的当地医疗设施	非常同意	不确定	不同意	非常同意	不同意	非常不同意	不同意	不确定	不需要	20	128	略	略	略	非常不赞同	基本不赞同	非常不赞同	基本赞同	基本不赞同	基本赞同	有点不赞同	非常赞同	有点不赞同	基本不赞同	基本不赞同	有点不赞同	基本不赞同	有点赞同	基本不赞同	有点赞同	有点不赞同	基本不赞同
248	52	男	小学	了解一点	很少	有时	经常	经常	有时	很少	有时	很少	有时	不会	也许会	良好的住房、教育、体面的工作和良好的当地医疗设施	同意	不同意	不确定	不确定	不确定	不同意	同意	不同意	需要	20	128	略	略	略	有点赞同	有点不赞同	有点不赞同	非常不赞同	基本不赞同	非常不赞同	有点赞同	基本不赞同	基本赞同	基本赞同	基本不赞同	有点不赞同	有点赞同	有点不赞同	基本赞同	基本赞同	有点不赞同	非常不赞同
249	47	男	高中	非常了解	有时	有时	有时	有时	很少	有时	经常	经常	很少	也许会	不会	引导健康⽣活方式的信息和鼓励	不确定	不同意	不同意	同意	不确定	非常不同意	不同意	不同意	不需要	20	128	略	略	略	基本赞同	有点不赞同	有点赞同	有点不赞同	基本不赞同	基本赞同	非常不赞同	基本赞同	非常赞同	有点不赞同	有点不赞同	基本不赞同	有点不赞同	基本赞同	基本赞同	基本不赞同	有点不赞同	基本不赞同
250	48	男	初中	了解一点	有时	不适用	经常	很少	很少	经常	很少	经常	经常	肯定会	也许会	良好的住房、教育、体面的工作和良好的当地医疗设施	非常不同意	非常不同意	不同意	不确定	同意	同意	不确定	同意	不需要	20	128	略	略	略	非常不赞同	有点赞同	基本不赞同	有点不赞同	非常不赞同	非常赞同	有点赞同	基本不赞同	非常不赞同	有点不赞同	基本不赞同	非常赞同	有点不赞同	有点不赞同	有点不赞同	基本赞同	基本不赞同	基本不赞同
251	57	男	专科	了解很多	有时	很少	有时	很少	很少	有时	经常	有时	有时	也许会	不会	良好的住房、教育、体面的工作和良好的当地医疗设施	不确定	不同意	非常不同意	不确定	不确定	不确定	不同意	同意	需要	20	128	略	略	略	有点不赞同	有点不赞同	有点不赞同	有点赞同	基本不赞同	有点不赞同	有点赞同	非常不赞同	非常不赞同	非常不赞同	有点赞同	非常赞同	有点赞同	基本不赞同	有点赞同	基本赞同	有点赞同	非常不赞同
252	63	男	高中	非常了解	有时	有时	经常	经常	有时	有时	经常	经常	经常	肯定会	肯定会	良好的住房、教育、体面的工作和良好的当地医疗设施	不确定	非常不同意	非常同意	不同意	不同意	不确定	非常不同意	不确定	不需要	20	128	略	略	略	基本不赞同	有点不赞同	有点不赞同	有点不赞同	基本不赞同	有点不赞同	有点赞同	基本赞同	基本不赞同	有点不赞同	基本赞同	基本不赞同	非常不赞同	基本不赞同	有点不赞同	有点赞同	非常不赞同	有点不赞同
253	49	男	小学	非常了解	很少	很少	很少	很少	很少	很少	有时	经常	很少	肯定会	也许会	良好的住房、教育、体面的工作和良好的当地医疗设施	不同意	不确定	同意	非常不同意	不确定	不确定	不同意	非常不同意	不需要	20	128	略	略	略	基本不赞同	有点不赞同	基本不赞同	基本不赞同	非常赞同	有点不赞同	非常不赞同	基本不赞同	有点不赞同	基本赞同	基本不赞同	非常赞同	基本赞同	非常不赞同	非常赞同	有点赞同	基本赞同	非常赞同
254	54	女	小学	非常了解	经常	有时	经常	有时	很少	有时	有时	有时	很少	也许会	也许会	良好的住房、教育、体面的工作和良好的当地医疗设施	不确定	非常同意	不确定	不确定	不同意	非常同意	不同意	不同意	不需要	20	128	略	略	略	有点不赞同	非常不赞同	非常不赞同	基本赞同	有点不赞同	有点不赞同	基本不赞同	有点赞同	非常不赞同	基本不赞同	有点赞同	非常赞同	基本赞同	非常赞同	非常不赞同	基本赞同	非常不赞同	有点不赞同
255	56	男	初中	了解很多	经常	很少	很少	有时	有时	经常	经常	经常	经常	肯定会	也许会	引导健康⽣活方式的信息和鼓励	不同意	非常同意	不确定	不同意	非常不同意	非常同意	不同意	不确定	不需要	20	128	略	略	略	基本赞同	非常赞同	非常不赞同	非常赞同	非常不赞同	基本不赞同	基本不赞同	基本不赞同	基本不赞同	非常不赞同	非常不赞同	非常赞同	非常赞同	非常赞同	有点不赞同	基本不赞同	非常不赞同	有点赞同
256	46	男	高中	非常了解	很少	经常	有时	很少	有时	很少	很少	很少	经常	肯定会	不会	良好的住房、教育、体面的工作和良好的当地医疗设施	非常同意	不同意	不确定	同意	不确定	不同意	不确定	非常同意	不需要	20	128	略	略	略	非常不赞同	非常不赞同	非常赞同	基本不赞同	有点不赞同	有点赞同	有点不赞同	基本赞同	非常不赞同	有点赞同	基本赞同	基本不赞同	有点不赞同	有点不赞同	非常赞同	非常不赞同	基本不赞同	有点赞同
257	46	女	小学	了解一点	经常	有时	很少	很少	很少	有时	很少	很少	很少	也许会	也许会	良好的住房、教育、体面的工作和良好的当地医疗设施	同意	不同意	非常不同意	不同意	非常不同意	不同意	同意	不同意	需要	20	128	略	略	略	非常不赞同	非常不赞同	非常赞同	非常不赞同	有点不赞同	非常不赞同	有点不赞同	有点赞同	非常不赞同	非常不赞同	非常不赞同	有点赞同	非常不赞同	基本不赞同	有点不赞同	非常赞同	基本不赞同	基本不赞同
258	51	男	初中	了解一点	有时	有时	有时	很少	经常	很少	经常	很少	经常	肯定会	也许会	引导健康⽣活方式的信息和鼓励	不确定	非常同意	不同意	不确定	同意	不同意	同意	不确定	不需要	20	128	略	略	略	基本赞同	基本不赞同	非常不赞同	基本赞同	有点不赞同	基本不赞同	非常不赞同	基本不赞同	基本不赞同	基本不赞同	有点不赞同	基本不赞同	基本不赞同	基本不赞同	基本不赞同	基本不赞同	非常不赞同	基本不赞同
259	35	男	小学	了解很多	很少	很少	经常	很少	有时	有时	有时	很少	有时	不会	肯定会	引导健康⽣活方式的信息和鼓励	不同意	不确定	不同意	不同意	不同意	不同意	不确定	不同意	需要	20	128	略	略	略	基本不赞同	非常不赞同	非常不赞同	有点不赞同	基本不赞同	基本不赞同	非常不赞同	有点不赞同	基本不赞同	基本不赞同	基本不赞同	有点不赞同	基本赞同	有点不赞同	基本不赞同	有点不赞同	非常赞同	基本不赞同
260	35	女	专科	了解很少	经常	经常	经常	很少	有时	有时	有时	有时	很少	也许会	也许会	引导健康⽣活方式的信息和鼓励	非常同意	非常同意	不确定	不同意	同意	不确定	非常同意	非常不同意	不需要	20	128	略	略	略	基本不赞同	有点不赞同	非常不赞同	有点赞同	有点不赞同	非常赞同	基本不赞同	基本赞同	有点不赞同	有点不赞同	基本不赞同	基本不赞同	基本赞同	基本不赞同	有点赞同	有点不赞同	有点赞同	非常赞同
261	51	女	高中	了解一点	经常	不适用	很少	有时	很少	经常	有时	经常	有时	不会	肯定会	良好的住房、教育、体面的工作和良好的当地医疗设施	同意	不同意	不同意	非常同意	不同意	不同意	同意	同意	需要	20	128	略	略	略	基本不赞同	基本不赞同	非常不赞同	有点不赞同	非常不赞同	有点不赞同	基本不赞同	有点赞同	有点不赞同	基本赞同	基本不赞同	基本赞同	非常不赞同	基本不赞同	非常赞同	基本不赞同	有点赞同	有点不赞同
262	45	男	高中	了解很多	经常	经常	经常	很少	很少	有时	有时	有时	有时	肯定会	肯定会	良好的住房、教育、体面的工作和良好的当地医疗设施	非常同意	非常同意	非常同意	同意	同意	非常不同意	非常同意	不同意	不需要	20	128	略	略	略	有点不赞同	有点赞同	有点不赞同	基本赞同	基本不赞同	基本不赞同	非常不赞同	非常不赞同	基本不赞同	有点赞同	非常不赞同	有点不赞同	有点赞同	有点赞同	有点不赞同	有点不赞同	非常赞同	基本不赞同
263	51	男	小学	非常了解	经常	不适用	有时	有时	很少	经常	经常	有时	经常	也许会	也许会	引导健康⽣活方式的信息和鼓励	非常不同意	不确定	同意	不同意	不确定	非常同意	非常同意	不同意	需要	20	128	略	略	略	非常不赞同	基本不赞同	非常赞同	非常赞同	有点赞同	有点不赞同	非常不赞同	基本不赞同	基本不赞同	非常赞同	非常赞同	基本赞同	非常不赞同	有点不赞同	基本赞同	基本不赞同	有点赞同	有点不赞同
264	50	男	本科	了解很多	有时	不适用	有时	很少	很少	经常	有时	有时	很少	肯定会	也许会	良好的住房、教育、体面的工作和良好的当地医疗设施	不确定	非常不同意	不确定	不同意	非常不同意	同意	不同意	不确定	不需要	20	128	略	略	略	非常不赞同	基本不赞同	有点不赞同	非常不赞同	基本不赞同	有点赞同	基本不赞同	非常不赞同	非常不赞同	基本不赞同	有点赞同	有点赞同	基本赞同	基本不赞同	非常不赞同	非常赞同	有点不赞同	基本赞同
265	60	女	高中	了解很多	经常	有时	有时	有时	经常	经常	有时	有时	很少	也许会	也许会	良好的住房、教育、体面的工作和良好的当地医疗设施	同意	不确定	同意	不确定	不确定	不同意	非常同意	同意	不需要	20	128	略	略	略	有点不赞同	有点不赞同	非常不赞同	非常赞同	有点赞同	基本不赞同	基本不赞同	非常不赞同	基本不赞同	非常不赞同	基本赞同	非常不赞同	基本不赞同	非常不赞同	基本赞同	非常赞同	非常不赞同	基本不赞同
266	49	女	初中	非常了解	很少	有时	很少	经常	很少	经常	有时	有时	经常	不会	也许会	良好的住房、教育、体面的工作和良好的当地医疗设施	同意	非常同意	不确定	同意	不同意	不确定	不确定	非常不同意	不需要	20	128	略	略	略	有点不赞同	非常不赞同	基本赞同	非常赞同	非常不赞同	非常不赞同	非常不赞同	非常不赞同	基本不赞同	非常不赞同	基本不赞同	基本不赞同	基本不赞同	有点赞同	有点不赞同	非常不赞同	有点赞同	非常不赞同
267	60	男	高中	非常了解	有时	经常	很少	有时	经常	经常	有时	有时	有时	不会	不会	引导健康⽣活方式的信息和鼓励	同意	不确定	同意	非常不同意	不同意	不同意	非常同意	非常不同意	需要	20	128	略	略	略	有点不赞同	有点不赞同	非常不赞同	有点不赞同	基本不赞同	基本不赞同	有点赞同	非常不赞同	基本不赞同	有点赞同	基本不赞同	非常赞同	有点赞同	基本不赞同	基本不赞同	非常赞同	非常不赞同	有点不赞同
268	52	男	专科	了解很多	有时	有时	很少	经常	有时	很少	很少	有时	经常	不会	也许会	良好的住房、教育、体面的工作和良好的当地医疗设施	不确定	非常不同意	同意	非常同意	不确定	同意	不同意	不确定	不需要	20	128	略	略	略	基本不赞同	非常不赞同	非常不赞同	有点不赞同	有点不赞同	有点不赞同	非常赞同	非常不赞同	有点不赞同	非常不赞同	有点赞同	有点不赞同	基本赞同	基本不赞同	有点不赞同	有点不赞同	有点不赞同	有点赞同
269	45	男	高中	了解很少	有时	不适用	有时	很少	有时	有时	经常	经常	有时	也许会	也许会	引导健康⽣活方式的信息和鼓励	不同意	非常同意	不确定	不确定	非常不同意	不确定	非常不同意	同意	不需要	20	128	略	略	略	有点不赞同	有点赞同	有点赞同	非常不赞同	非常赞同	非常不赞同	非常赞同	基本赞同	基本不赞同	非常不赞同	基本赞同	有点不赞同	非常不赞同	基本不赞同	基本不赞同	非常赞同	有点赞同	非常不赞同
270	51	男	初中	了解很多	经常	经常	很少	经常	有时	经常	经常	经常	很少	肯定会	肯定会	良好的住房、教育、体面的工作和良好的当地医疗设施	非常不同意	不确定	不同意	不确定	同意	不确定	不同意	不同意	需要	20	128	略	略	略	基本赞同	基本赞同	有点不赞同	非常不赞同	有点不赞同	有点不赞同	基本不赞同	非常不赞同	非常不赞同	基本不赞同	基本赞同	有点不赞同	有点不赞同	非常不赞同	基本不赞同	基本不赞同	基本不赞同	非常不赞同
271	50	男	专科	了解一点	有时	很少	经常	有时	很少	很少	经常	经常	有时	也许会	也许会	引导健康⽣活方式的信息和鼓励	非常不同意	不同意	不确定	非常不同意	同意	非常不同意	非常不同意	非常不同意	不需要	20	128	略	略	略	有点不赞同	基本不赞同	基本不赞同	基本不赞同	非常不赞同	有点赞同	非常不赞同	有点赞同	有点赞同	基本不赞同	非常不赞同	有点赞同	非常赞同	有点不赞同	基本不赞同	非常不赞同	有点赞同	基本赞同
272	46	男	小学	了解很多	有时	有时	有时	有时	经常	有时	很少	很少	有时	也许会	也许会	良好的住房、教育、体面的工作和良好的当地医疗设施	同意	非常不同意	不同意	不同意	同意	非常不同意	非常不同意	不确定	需要	20	128	略	略	略	基本赞同	有点不赞同	基本不赞同	基本不赞同	有点赞同	基本不赞同	基本不赞同	有点赞同	非常赞同	有点不赞同	有点不赞同	非常赞同	非常不赞同	有点赞同	基本不赞同	有点不赞同	基本赞同	基本赞同
273	41	男	高中	了解一点	有时	有时	经常	很少	有时	很少	有时	很少	有时	不会	也许会	引导健康⽣活方式的信息和鼓励	不同意	不同意	不同意	非常同意	非常不同意	非常同意	非常同意	不确定	需要	20	128	略	略	略	有点赞同	基本不赞同	有点不赞同	非常赞同	有点不赞同	有点不赞同	非常赞同	有点不赞同	有点赞同	基本不赞同	非常赞同	基本不赞同	有点赞同	有点不赞同	有点不赞同	有点不赞同	基本赞同	基本不赞同
274	34	男	高中	非常了解	很少	经常	有时	经常	很少	很少	经常	有时	很少	不会	也许会	良好的住房、教育、体面的工作和良好的当地医疗设施	非常不同意	不确定	同意	不确定	不同意	不确定	不同意	同意	需要	20	128	略	略	略	有点赞同	非常不赞同	非常不赞同	基本不赞同	非常不赞同	有点赞同	非常不赞同	有点不赞同	非常赞同	基本不赞同	基本不赞同	非常不赞同	有点赞同	基本不赞同	有点赞同	有点不赞同	有点赞同	有点不赞同
275	49	男	本科	了解一点	很少	很少	经常	有时	经常	有时	经常	有时	很少	也许会	不会	引导健康⽣活方式的信息和鼓励	不同意	不确定	不同意	非常不同意	不同意	同意	非常不同意	不同意	需要	20	128	略	略	略	非常不赞同	基本不赞同	非常赞同	有点赞同	有点赞同	有点不赞同	基本赞同	非常不赞同	基本不赞同	有点不赞同	基本赞同	有点不赞同	基本不赞同	基本赞同	基本不赞同	非常不赞同	有点赞同	基本不赞同
276	42	女	专科	了解一点	有时	有时	很少	有时	经常	经常	有时	有时	有时	不会	肯定会	良好的住房、教育、体面的工作和良好的当地医疗设施	非常不同意	非常同意	同意	非常不同意	非常同意	同意	不同意	不同意	不需要	20	128	略	略	略	非常不赞同	非常不赞同	非常不赞同	非常赞同	有点不赞同	基本不赞同	有点不赞同	基本赞同	基本赞同	基本不赞同	非常不赞同	有点不赞同	基本不赞同	基本不赞同	基本赞同	基本赞同	基本赞同	有点不赞同
277	57	女	专科	了解很少	经常	有时	经常	很少	经常	有时	经常	有时	经常	也许会	不会	良好的住房、教育、体面的工作和良好的当地医疗设施	非常不同意	非常不同意	非常不同意	同意	非常不同意	同意	不同意	同意	不需要	20	128	略	略	略	非常不赞同	基本赞同	基本不赞同	基本赞同	非常不赞同	有点不赞同	基本赞同	基本赞同	基本赞同	非常不赞同	非常赞同	基本不赞同	基本赞同	基本赞同	有点不赞同	基本不赞同	非常不赞同	基本赞同
278	42	男	专科	了解一点	经常	很少	有时	经常	很少	很少	有时	很少	很少	也许会	也许会	良好的住房、教育、体面的工作和良好的当地医疗设施	不同意	不同意	不同意	非常不同意	不确定	不同意	不确定	不确定	需要	20	128	略	略	略	基本不赞同	基本不赞同	有点不赞同	基本不赞同	非常不赞同	基本不赞同	非常不赞同	有点不赞同	有点赞同	非常不赞同	基本赞同	基本不赞同	基本不赞同	基本赞同	有点不赞同	基本不赞同	有点赞同	基本赞同
279	50	女	小学	了解很多	有时	不适用	经常	很少	经常	经常	很少	很少	很少	肯定会	也许会	良好的住房、教育、体面的工作和良好的当地医疗设施	同意	不确定	非常同意	不同意	不确定	不确定	同意	不确定	不需要	20	128	略	略	略	有点不赞同	基本赞同	有点不赞同	非常不赞同	有点赞同	有点不赞同	非常不赞同	基本不赞同	基本不赞同	有点不赞同	有点不赞同	有点赞同	非常赞同	有点不赞同	有点赞同	有点赞同	基本不赞同	非常赞同
280	43	男	初中	了解很少	有时	很少	很少	有时	很少	有时	经常	很少	有时	也许会	也许会	良好的住房、教育、体面的工作和良好的当地医疗设施	不同意	同意	不同意	非常不同意	不同意	不确定	不同意	非常不同意	不需要	20	128	略	略	略	非常赞同	非常不赞同	有点不赞同	有点不赞同	非常不赞同	有点赞同	非常不赞同	基本不赞同	有点不赞同	基本不赞同	基本赞同	非常赞同	基本不赞同	基本不赞同	非常不赞同	基本不赞同	非常不赞同	非常不赞同
281	34	女	本科	了解很多	有时	有时	很少	有时	很少	有时	有时	有时	很少	肯定会	不会	良好的住房、教育、体面的工作和良好的当地医疗设施	不同意	不确定	同意	同意	非常不同意	非常不同意	非常不同意	不同意	不需要	20	128	略	略	略	基本赞同	基本不赞同	有点不赞同	基本赞同	非常赞同	非常不赞同	基本不赞同	非常赞同	基本不赞同	非常不赞同	非常不赞同	基本赞同	有点不赞同	基本赞同	非常赞同	非常不赞同	有点赞同	非常赞同
282	56	女	小学	非常了解	经常	有时	很少	经常	有时	很少	有时	有时	有时	也许会	肯定会	良好的住房、教育、体面的工作和良好的当地医疗设施	不同意	非常同意	不同意	不同意	不同意	非常不同意	非常不同意	非常不同意	需要	20	128	略	略	略	基本不赞同	有点不赞同	有点不赞同	非常赞同	有点赞同	基本不赞同	基本不赞同	基本不赞同	非常不赞同	非常不赞同	非常不赞同	基本不赞同	基本不赞同	非常不赞同	有点不赞同	基本赞同	有点不赞同	非常赞同
283	52	女	专科	了解很多	很少	有时	很少	经常	有时	很少	经常	经常	有时	肯定会	也许会	引导健康⽣活方式的信息和鼓励	不确定	同意	不确定	同意	非常不同意	同意	非常同意	非常同意	需要	20	128	略	略	略	非常赞同	基本不赞同	有点不赞同	有点不赞同	基本不赞同	基本不赞同	非常不赞同	有点赞同	有点不赞同	基本不赞同	有点赞同	非常不赞同	非常不赞同	有点不赞同	非常赞同	基本赞同	有点不赞同	有点不赞同
284	48	男	高中	非常了解	经常	有时	经常	经常	经常	很少	有时	有时	有时	不会	也许会	良好的住房、教育、体面的工作和良好的当地医疗设施	同意	不同意	非常不同意	不同意	不同意	不确定	不同意	非常同意	不需要	20	128	略	略	略	有点赞同	有点不赞同	有点赞同	非常不赞同	基本不赞同	基本不赞同	非常不赞同	基本赞同	非常不赞同	有点不赞同	基本不赞同	有点不赞同	有点不赞同	有点不赞同	有点不赞同	有点赞同	有点不赞同	基本赞同
285	40	女	初中	了解很多	有时	很少	有时	很少	有时	经常	很少	有时	有时	也许会	也许会	良好的住房、教育、体面的工作和良好的当地医疗设施	不确定	非常同意	非常不同意	不同意	不同意	不确定	不确定	同意	不需要	20	128	略	略	略	基本不赞同	有点不赞同	有点不赞同	有点不赞同	基本不赞同	基本不赞同	基本不赞同	有点赞同	非常不赞同	非常赞同	有点不赞同	基本不赞同	有点赞同	基本不赞同	基本不赞同	有点赞同	基本不赞同	有点不赞同
286	48	男	初中	了解很多	很少	有时	很少	经常	有时	有时	有时	经常	经常	肯定会	也许会	良好的住房、教育、体面的工作和良好的当地医疗设施	不同意	不同意	非常同意	不确定	同意	非常不同意	非常不同意	非常不同意	需要	20	128	略	略	略	基本不赞同	非常不赞同	基本赞同	有点不赞同	有点不赞同	基本不赞同	非常不赞同	非常不赞同	有点不赞同	有点不赞同	非常赞同	有点赞同	有点赞同	基本不赞同	有点不赞同	基本不赞同	非常不赞同	有点不赞同
287	52	男	专科	了解一点	有时	有时	有时	经常	经常	经常	很少	经常	经常	也许会	肯定会	引导健康⽣活方式的信息和鼓励	不同意	不同意	同意	不确定	不同意	不同意	同意	不同意	不需要	20	128	略	略	略	基本不赞同	非常不赞同	有点不赞同	非常不赞同	有点赞同	基本赞同	基本不赞同	基本不赞同	非常不赞同	基本赞同	基本不赞同	有点赞同	基本不赞同	基本赞同	基本赞同	非常不赞同	有点赞同	非常赞同
288	37	女	高中	了解很多	有时	不适用	有时	经常	有时	很少	有时	很少	很少	肯定会	肯定会	良好的住房、教育、体面的工作和良好的当地医疗设施	非常同意	非常不同意	不确定	不确定	不同意	非常同意	不同意	非常不同意	需要	20	128	略	略	略	有点赞同	非常不赞同	基本赞同	非常不赞同	非常不赞同	基本不赞同	非常不赞同	有点不赞同	有点赞同	基本不赞同	非常不赞同	有点不赞同	基本不赞同	基本不赞同	有点不赞同	有点赞同	基本不赞同	基本不赞同
289	53	男	小学	非常了解	经常	很少	很少	经常	有时	有时	经常	很少	经常	也许会	肯定会	良好的住房、教育、体面的工作和良好的当地医疗设施	不确定	非常同意	不确定	不同意	不同意	非常不同意	不同意	不确定	需要	20	128	略	略	略	有点不赞同	非常赞同	基本不赞同	基本赞同	非常不赞同	有点赞同	基本不赞同	基本不赞同	有点不赞同	基本不赞同	基本赞同	基本不赞同	有点不赞同	基本赞同	有点不赞同	有点不赞同	有点不赞同	有点不赞同
290	48	男	小学	了解很多	有时	有时	经常	经常	经常	很少	有时	经常	经常	不会	也许会	良好的住房、教育、体面的工作和良好的当地医疗设施	不确定	不同意	非常不同意	不同意	非常不同意	不同意	非常不同意	不同意	需要	20	128	略	略	略	非常不赞同	有点不赞同	非常不赞同	基本赞同	有点赞同	有点赞同	非常不赞同	非常不赞同	非常赞同	非常不赞同	基本不赞同	非常不赞同	有点不赞同	有点不赞同	非常赞同	有点不赞同	基本不赞同	基本不赞同
291	35	男	高中	了解很多	经常	不适用	有时	很少	有时	经常	有时	经常	有时	不会	不会	良好的住房、教育、体面的工作和良好的当地医疗设施	不确定	非常不同意	不同意	不同意	不确定	非常同意	不确定	不确定	不需要	20	128	略	略	略	基本不赞同	非常赞同	非常不赞同	有点赞同	非常不赞同	基本不赞同	基本不赞同	基本不赞同	有点赞同	非常不赞同	有点不赞同	有点赞同	基本不赞同	非常不赞同	有点不赞同	有点不赞同	基本不赞同	基本不赞同
292	55	女	高中	了解很多	经常	有时	经常	有时	很少	有时	很少	经常	有时	也许会	也许会	良好的住房、教育、体面的工作和良好的当地医疗设施	不同意	非常同意	不确定	非常不同意	不同意	不确定	不同意	非常不同意	需要	20	128	略	略	略	有点赞同	非常不赞同	有点赞同	有点赞同	基本不赞同	有点赞同	非常不赞同	有点赞同	非常不赞同	有点赞同	非常不赞同	基本不赞同	有点不赞同	非常不赞同	有点不赞同	基本不赞同	非常不赞同	非常不赞同
293	59	女	初中	了解很多	经常	很少	经常	有时	有时	有时	有时	经常	很少	肯定会	也许会	良好的住房、教育、体面的工作和良好的当地医疗设施	同意	不确定	不同意	非常同意	不同意	非常不同意	不同意	非常不同意	不需要	20	128	略	略	略	有点赞同	非常赞同	非常不赞同	基本不赞同	有点不赞同	基本不赞同	非常不赞同	非常不赞同	非常不赞同	有点赞同	非常不赞同	有点不赞同	有点不赞同	有点不赞同	基本不赞同	非常不赞同	有点不赞同	非常不赞同
294	35	男	高中	了解一点	经常	经常	有时	有时	有时	有时	有时	很少	经常	也许会	也许会	良好的住房、教育、体面的工作和良好的当地医疗设施	不确定	不确定	不同意	非常不同意	不同意	非常不同意	不同意	同意	不需要	20	128	略	略	略	基本不赞同	基本赞同	基本不赞同	有点赞同	非常不赞同	有点不赞同	非常赞同	基本不赞同	非常赞同	基本不赞同	有点不赞同	非常不赞同	基本赞同	非常不赞同	有点赞同	有点赞同	非常不赞同	非常不赞同
295	58	男	本科	非常了解	很少	有时	有时	经常	有时	经常	很少	经常	很少	不会	也许会	良好的住房、教育、体面的工作和良好的当地医疗设施	非常同意	非常同意	同意	非常不同意	非常不同意	不确定	不同意	非常不同意	不需要	20	128	略	略	略	有点不赞同	有点不赞同	有点不赞同	有点不赞同	基本不赞同	非常赞同	基本不赞同	基本不赞同	非常赞同	非常赞同	非常赞同	非常赞同	非常不赞同	有点赞同	有点不赞同	基本赞同	基本不赞同	非常赞同
296	37	男	初中	了解一点	经常	有时	经常	有时	经常	有时	有时	有时	有时	也许会	也许会	良好的住房、教育、体面的工作和良好的当地医疗设施	非常不同意	同意	不同意	不确定	同意	非常同意	不确定	不确定	需要	20	128	略	略	略	基本不赞同	有点赞同	基本不赞同	基本不赞同	基本不赞同	基本不赞同	基本不赞同	有点不赞同	有点赞同	有点不赞同	非常赞同	有点不赞同	非常赞同	有点赞同	非常不赞同	非常赞同	有点赞同	有点不赞同
297	35	女	高中	了解很少	很少	经常	很少	有时	经常	有时	很少	很少	经常	不会	肯定会	良好的住房、教育、体面的工作和良好的当地医疗设施	不同意	同意	不同意	不确定	不同意	非常同意	非常同意	不同意	不需要	20	128	略	略	略	有点赞同	有点不赞同	基本不赞同	非常不赞同	基本不赞同	非常不赞同	有点赞同	有点赞同	基本不赞同	基本不赞同	有点不赞同	非常不赞同	有点赞同	有点不赞同	非常不赞同	基本赞同	有点不赞同	非常不赞同
298	58	女	小学	了解很多	很少	很少	经常	经常	经常	很少	经常	很少	很少	不会	不会	引导健康⽣活方式的信息和鼓励	不同意	非常不同意	非常同意	不确定	同意	非常不同意	不确定	非常同意	不需要	20	128	略	略	略	非常不赞同	基本不赞同	基本不赞同	有点赞同	有点不赞同	非常赞同	有点不赞同	有点不赞同	非常不赞同	有点不赞同	非常不赞同	有点赞同	非常不赞同	非常赞同	非常赞同	基本不赞同	非常不赞同	基本不赞同
299	47	女	初中	了解很多	经常	有时	有时	有时	经常	经常	经常	有时	很少	不会	不会	引导健康⽣活方式的信息和鼓励	非常不同意	不同意	非常同意	不同意	非常不同意	非常不同意	非常不同意	同意	不需要	20	128	略	略	略	有点不赞同	基本赞同	基本赞同	非常不赞同	有点不赞同	基本不赞同	基本不赞同	基本不赞同	基本赞同	基本不赞同	非常不赞同	非常不赞同	有点不赞同	非常不赞同	基本不赞同	基本不赞同	基本不赞同	有点赞同
300	55	女	专科	了解一点	很少	很少	有时	有时	有时	有时	很少	很少	经常	也许会	肯定会	良好的住房、教育、体面的工作和良好的当地医疗设施	不同意	非常不同意	不确定	不同意	不确定	非常不同意	非常同意	不同意	需要	20	128	略	略	略	有点赞同	有点不赞同	基本赞同	非常赞同	基本不赞同	基本不赞同	基本不赞同	基本赞同	基本不赞同	基本不赞同	有点不赞同	基本赞同	基本不赞同	基本不赞同	非常不赞同	有点不赞同	有点不赞同	有点不赞同
301	60	男	本科	了解很多	有时	不适用	经常	经常	经常	很少	有时	有时	经常	也许会	肯定会	引导健康⽣活方式的信息和鼓励	不确定	不同意	非常不同意	不同意	非常不同意	非常同意	不同意	非常同意	不需要	20	128	略	略	略	有点不赞同	非常不赞同	基本不赞同	基本赞同	有点不赞同	基本不赞同	非常赞同	基本不赞同	非常不赞同	非常不赞同	非常赞同	基本不赞同	基本不赞同	基本赞同	基本不赞同	有点不赞同	基本不赞同	有点不赞同
302	35	男	小学	了解很多	有时	很少	很少	经常	有时	很少	很少	有时	很少	也许会	也许会	良好的住房、教育、体面的工作和良好的当地医疗设施	不同意	不确定	不同意	同意	不同意	同意	不确定	非常不同意	不需要	20	128	略	略	略	有点赞同	非常不赞同	基本不赞同	非常不赞同	有点赞同	非常不赞同	有点不赞同	基本赞同	非常不赞同	非常赞同	非常赞同	基本不赞同	有点赞同	基本赞同	基本不赞同	基本不赞同	基本不赞同	非常不赞同
303	52	女	初中	了解一点	经常	有时	有时	经常	有时	有时	很少	很少	有时	也许会	不会	良好的住房、教育、体面的工作和良好的当地医疗设施	不同意	非常不同意	非常不同意	非常不同意	同意	不同意	不同意	非常不同意	不需要	20	128	略	略	略	有点赞同	有点赞同	基本不赞同	有点不赞同	基本不赞同	基本不赞同	有点不赞同	有点不赞同	基本不赞同	有点赞同	有点不赞同	基本不赞同	基本不赞同	有点不赞同	基本不赞同	非常不赞同	基本不赞同	基本不赞同
304	33	女	本科	了解一点	经常	经常	有时	有时	有时	经常	经常	经常	经常	也许会	也许会	良好的住房、教育、体面的工作和良好的当地医疗设施	不确定	不确定	不同意	不确定	非常同意	不确定	不确定	非常不同意	需要	20	128	略	略	略	基本不赞同	基本赞同	有点不赞同	基本不赞同	有点赞同	非常不赞同	非常赞同	有点不赞同	有点不赞同	有点不赞同	有点赞同	有点不赞同	有点赞同	有点赞同	有点不赞同	非常不赞同	非常不赞同	基本不赞同
305	59	女	高中	非常了解	有时	很少	有时	经常	有时	有时	经常	经常	有时	也许会	也许会	引导健康⽣活方式的信息和鼓励	非常不同意	非常不同意	不同意	非常不同意	不同意	非常不同意	非常不同意	非常不同意	不需要	20	128	略	略	略	有点不赞同	基本不赞同	基本不赞同	基本赞同	有点不赞同	有点不赞同	基本赞同	基本不赞同	非常不赞同	非常不赞同	基本赞同	基本赞同	基本不赞同	基本不赞同	基本赞同	基本赞同	有点不赞同	有点赞同
306	32	男	初中	了解很多	经常	不适用	有时	有时	有时	很少	很少	经常	很少	不会	肯定会	引导健康⽣活方式的信息和鼓励	同意	不确定	不确定	不同意	非常同意	不确定	非常不同意	非常同意	需要	20	128	略	略	略	基本赞同	非常赞同	有点赞同	非常不赞同	基本不赞同	基本不赞同	有点不赞同	基本赞同	有点赞同	基本不赞同	非常不赞同	非常不赞同	基本不赞同	基本不赞同	有点不赞同	非常不赞同	基本不赞同	基本不赞同
307	63	男	初中	了解很少	很少	不适用	经常	很少	很少	有时	很少	有时	很少	不会	也许会	良好的住房、教育、体面的工作和良好的当地医疗设施	非常不同意	不确定	不确定	不确定	非常不同意	不同意	不确定	不同意	不需要	20	128	略	略	略	基本赞同	非常不赞同	基本不赞同	基本不赞同	有点不赞同	基本不赞同	基本不赞同	基本不赞同	非常赞同	有点不赞同	基本不赞同	非常不赞同	有点赞同	基本不赞同	有点赞同	基本不赞同	非常赞同	有点不赞同
308	41	男	小学	非常了解	有时	有时	经常	很少	有时	有时	经常	有时	很少	也许会	肯定会	良好的住房、教育、体面的工作和良好的当地医疗设施	非常不同意	不同意	不同意	不同意	不同意	非常不同意	不同意	不确定	不需要	20	128	略	略	略	非常不赞同	非常不赞同	基本不赞同	基本不赞同	有点赞同	基本不赞同	有点不赞同	有点赞同	基本不赞同	有点不赞同	有点赞同	基本不赞同	基本赞同	基本赞同	基本不赞同	非常不赞同	有点赞同	有点不赞同
309	42	女	初中	了解很多	很少	不适用	有时	有时	有时	经常	经常	有时	经常	也许会	不会	良好的住房、教育、体面的工作和良好的当地医疗设施	非常不同意	不确定	不同意	非常同意	同意	非常不同意	不同意	非常不同意	不需要	20	128	略	略	略	非常不赞同	非常赞同	非常赞同	基本赞同	基本不赞同	非常不赞同	非常不赞同	有点赞同	非常不赞同	有点不赞同	基本不赞同	基本赞同	基本赞同	有点不赞同	有点不赞同	基本不赞同	有点不赞同	有点不赞同
310	49	女	高中	非常了解	经常	不适用	有时	很少	经常	有时	有时	有时	有时	肯定会	不会	引导健康⽣活方式的信息和鼓励	非常同意	非常不同意	不同意	非常不同意	非常不同意	不确定	非常同意	不确定	不需要	20	128	略	略	略	非常赞同	非常不赞同	非常赞同	非常不赞同	有点赞同	基本不赞同	非常不赞同	有点赞同	非常不赞同	基本不赞同	有点不赞同	基本不赞同	有点不赞同	基本不赞同	非常赞同	基本不赞同	有点不赞同	有点不赞同
311	43	女	高中	了解很多	有时	经常	有时	有时	有时	有时	经常	很少	经常	也许会	肯定会	良好的住房、教育、体面的工作和良好的当地医疗设施	不确定	非常不同意	不确定	非常不同意	非常不同意	不确定	非常不同意	不同意	不需要	20	128	略	略	略	非常不赞同	非常不赞同	基本不赞同	有点不赞同	非常不赞同	非常不赞同	基本不赞同	基本不赞同	基本赞同	有点赞同	有点赞同	非常不赞同	基本不赞同	基本不赞同	基本不赞同	有点赞同	有点不赞同	非常赞同
312	53	女	小学	非常了解	有时	经常	有时	有时	经常	经常	经常	有时	经常	肯定会	也许会	良好的住房、教育、体面的工作和良好的当地医疗设施	同意	非常不同意	不确定	非常不同意	不同意	非常同意	不确定	不同意	不需要	20	128	略	略	略	基本不赞同	有点赞同	基本赞同	非常不赞同	非常不赞同	非常不赞同	有点不赞同	基本不赞同	非常不赞同	有点赞同	有点赞同	非常不赞同	非常不赞同	非常不赞同	有点赞同	基本不赞同	有点不赞同	非常不赞同
313	52	女	初中	了解一点	很少	经常	很少	有时	很少	经常	有时	很少	有时	肯定会	不会	良好的住房、教育、体面的工作和良好的当地医疗设施	非常不同意	非常不同意	不同意	不同意	非常同意	不确定	不同意	不确定	不需要	20	128	略	略	略	非常不赞同	基本不赞同	有点不赞同	非常不赞同	非常赞同	基本不赞同	有点赞同	非常赞同	基本不赞同	基本不赞同	非常不赞同	有点不赞同	非常不赞同	非常不赞同	基本赞同	有点不赞同	有点赞同	基本不赞同
314	43	女	小学	了解一点	很少	有时	经常	经常	有时	有时	很少	很少	经常	不会	肯定会	良好的住房、教育、体面的工作和良好的当地医疗设施	不同意	不确定	不同意	不同意	不确定	不同意	不同意	不确定	不需要	20	128	略	略	略	非常赞同	基本不赞同	有点不赞同	基本赞同	基本不赞同	有点不赞同	有点不赞同	有点不赞同	基本不赞同	有点不赞同	有点不赞同	非常不赞同	基本不赞同	有点不赞同	基本不赞同	有点赞同	有点不赞同	基本不赞同
315	52	男	小学	非常了解	有时	有时	很少	有时	经常	有时	很少	有时	很少	不会	不会	良好的住房、教育、体面的工作和良好的当地医疗设施	同意	不确定	非常不同意	非常同意	不同意	非常不同意	同意	非常不同意	不需要	20	128	略	略	略	有点不赞同	有点不赞同	基本不赞同	有点赞同	基本不赞同	基本不赞同	有点不赞同	非常不赞同	非常不赞同	基本不赞同	非常不赞同	非常不赞同	非常赞同	非常不赞同	有点不赞同	非常赞同	非常不赞同	有点不赞同
316	32	男	初中	了解很多	有时	很少	有时	有时	经常	经常	有时	很少	经常	也许会	不会	良好的住房、教育、体面的工作和良好的当地医疗设施	同意	不同意	同意	非常不同意	不同意	不同意	不同意	不确定	不需要	20	128	略	略	略	有点不赞同	基本不赞同	基本不赞同	有点不赞同	有点不赞同	有点赞同	基本不赞同	基本不赞同	基本不赞同	基本不赞同	非常不赞同	有点不赞同	有点不赞同	基本不赞同	基本不赞同	有点赞同	非常赞同	基本赞同
317	56	男	初中	了解很少	经常	很少	有时	经常	很少	经常	很少	有时	经常	也许会	也许会	良好的住房、教育、体面的工作和良好的当地医疗设施	非常同意	非常不同意	非常不同意	不确定	不同意	不确定	不确定	不同意	不需要	20	128	略	略	略	基本赞同	有点不赞同	有点赞同	非常不赞同	有点赞同	基本不赞同	基本不赞同	基本不赞同	基本不赞同	基本不赞同	非常赞同	非常不赞同	有点不赞同	有点不赞同	非常不赞同	基本不赞同	非常不赞同	非常不赞同
318	61	男	初中	非常了解	经常	不适用	经常	经常	有时	经常	很少	有时	经常	肯定会	也许会	良好的住房、教育、体面的工作和良好的当地医疗设施	不同意	不同意	不确定	不同意	不同意	不同意	非常同意	非常不同意	需要	20	128	略	略	略	基本不赞同	基本不赞同	基本不赞同	非常不赞同	有点不赞同	有点赞同	基本赞同	非常不赞同	基本不赞同	基本不赞同	非常不赞同	非常不赞同	非常不赞同	有点不赞同	非常不赞同	基本不赞同	非常赞同	非常不赞同
319	44	女	初中	非常了解	经常	不适用	有时	经常	经常	经常	经常	经常	经常	也许会	也许会	引导健康⽣活方式的信息和鼓励	同意	非常同意	不同意	不同意	非常不同意	不同意	同意	同意	不需要	20	128	略	略	略	基本赞同	基本不赞同	非常赞同	基本不赞同	非常赞同	基本不赞同	有点赞同	基本赞同	有点不赞同	有点不赞同	基本不赞同	非常不赞同	有点赞同	基本不赞同	基本赞同	有点不赞同	非常不赞同	基本不赞同
320	49	女	初中	非常了解	有时	经常	经常	有时	有时	有时	很少	经常	有时	也许会	不会	良好的住房、教育、体面的工作和良好的当地医疗设施	不确定	不确定	不确定	不确定	不同意	非常不同意	不确定	同意	需要	20	128	略	略	略	有点赞同	有点赞同	有点不赞同	有点不赞同	非常不赞同	基本不赞同	非常不赞同	基本不赞同	基本赞同	非常不赞同	有点赞同	基本不赞同	有点赞同	有点不赞同	基本赞同	基本赞同	有点不赞同	非常不赞同
321	53	女	高中	了解很多	有时	有时	很少	很少	有时	很少	很少	经常	很少	肯定会	肯定会	良好的住房、教育、体面的工作和良好的当地医疗设施	不确定	非常不同意	非常不同意	非常同意	不确定	同意	不同意	非常不同意	不需要	20	128	略	略	略	有点不赞同	有点不赞同	基本不赞同	基本赞同	有点赞同	有点赞同	基本赞同	有点赞同	有点不赞同	非常不赞同	非常不赞同	基本不赞同	基本不赞同	有点不赞同	有点不赞同	有点赞同	基本不赞同	基本不赞同
322	46	男	本科	了解很少	很少	很少	经常	有时	有时	有时	很少	很少	很少	不会	不会	良好的住房、教育、体面的工作和良好的当地医疗设施	不同意	不确定	不确定	不同意	非常同意	不确定	非常不同意	非常不同意	需要	20	128	略	略	略	非常不赞同	基本赞同	有点不赞同	非常不赞同	非常赞同	有点不赞同	有点不赞同	非常不赞同	有点不赞同	非常不赞同	基本不赞同	非常不赞同	基本不赞同	非常不赞同	有点赞同	非常不赞同	基本不赞同	基本不赞同
323	43	女	专科	了解很多	很少	经常	有时	有时	有时	有时	很少	有时	经常	肯定会	也许会	良好的住房、教育、体面的工作和良好的当地医疗设施	非常不同意	不同意	不同意	非常同意	不确定	同意	不同意	不确定	需要	20	128	略	略	略	基本赞同	非常不赞同	非常赞同	有点不赞同	有点不赞同	非常赞同	非常赞同	有点不赞同	有点赞同	有点不赞同	基本不赞同	基本赞同	基本不赞同	有点赞同	非常不赞同	有点不赞同	基本不赞同	基本赞同
324	38	女	专科	了解一点	有时	不适用	有时	经常	很少	经常	有时	很少	很少	肯定会	不会	引导健康⽣活方式的信息和鼓励	非常同意	不同意	不同意	非常同意	不确定	非常不同意	不同意	不同意	不需要	20	128	略	略	略	非常赞同	有点不赞同	有点不赞同	非常不赞同	有点不赞同	有点赞同	基本赞同	基本不赞同	基本赞同	基本不赞同	有点不赞同	基本赞同	有点赞同	非常赞同	有点赞同	有点赞同	基本赞同	非常不赞同
325	58	女	小学	非常了解	经常	经常	有时	很少	经常	有时	很少	很少	经常	肯定会	也许会	良好的住房、教育、体面的工作和良好的当地医疗设施	非常不同意	不确定	不同意	不确定	不确定	不同意	不确定	同意	需要	20	128	略	略	略	有点赞同	基本不赞同	非常不赞同	有点不赞同	有点不赞同	基本不赞同	基本不赞同	有点赞同	基本不赞同	非常不赞同	有点不赞同	基本不赞同	有点赞同	非常赞同	基本不赞同	基本赞同	有点不赞同	有点不赞同
326	52	女	初中	了解一点	有时	很少	经常	有时	有时	很少	很少	很少	经常	肯定会	肯定会	引导健康⽣活方式的信息和鼓励	不确定	同意	不同意	同意	不同意	非常不同意	不确定	同意	不需要	20	128	略	略	略	基本赞同	基本不赞同	基本不赞同	非常不赞同	基本赞同	有点赞同	有点赞同	非常不赞同	基本不赞同	非常赞同	有点赞同	有点不赞同	基本不赞同	基本不赞同	基本赞同	非常不赞同	有点赞同	基本不赞同
327	62	女	初中	非常了解	很少	经常	很少	经常	有时	经常	经常	有时	有时	肯定会	不会	引导健康⽣活方式的信息和鼓励	不同意	不同意	不同意	非常不同意	不同意	不同意	非常不同意	不确定	不需要	20	128	略	略	略	基本不赞同	基本不赞同	非常不赞同	非常不赞同	有点不赞同	基本不赞同	基本不赞同	基本不赞同	基本不赞同	基本赞同	基本不赞同	基本赞同	基本不赞同	基本不赞同	基本赞同	有点不赞同	基本赞同	基本不赞同
328	63	男	高中	了解很少	有时	不适用	很少	很少	有时	经常	很少	经常	很少	也许会	肯定会	引导健康⽣活方式的信息和鼓励	非常不同意	非常不同意	不同意	同意	不同意	非常不同意	不确定	同意	需要	20	128	略	略	略	非常不赞同	非常不赞同	基本不赞同	有点赞同	非常赞同	基本不赞同	基本不赞同	有点赞同	有点不赞同	非常不赞同	有点不赞同	有点赞同	基本不赞同	基本赞同	非常不赞同	有点赞同	有点不赞同	有点赞同
329	58	女	初中	了解很少	有时	不适用	很少	有时	很少	很少	经常	有时	有时	不会	也许会	良好的住房、教育、体面的工作和良好的当地医疗设施	同意	同意	不同意	不确定	非常不同意	不确定	不同意	不确定	需要	20	128	略	略	略	基本赞同	有点赞同	基本不赞同	基本不赞同	基本赞同	基本不赞同	有点不赞同	基本不赞同	非常不赞同	有点不赞同	有点赞同	基本不赞同	基本不赞同	有点不赞同	有点不赞同	基本不赞同	基本赞同	基本不赞同
330	35	男	专科	了解一点	很少	有时	有时	很少	经常	经常	有时	经常	经常	不会	也许会	良好的住房、教育、体面的工作和良好的当地医疗设施	不同意	非常同意	不同意	同意	非常不同意	不确定	非常不同意	不确定	需要	20	128	略	略	略	基本不赞同	基本不赞同	基本不赞同	基本赞同	有点不赞同	基本不赞同	有点不赞同	基本赞同	非常赞同	非常赞同	有点不赞同	基本不赞同	基本不赞同	非常不赞同	有点不赞同	非常不赞同	非常不赞同	基本赞同
331	57	男	小学	非常了解	很少	很少	有时	经常	经常	有时	很少	有时	很少	不会	不会	良好的住房、教育、体面的工作和良好的当地医疗设施	同意	非常不同意	不确定	非常同意	同意	不同意	不同意	不确定	不需要	20	128	略	略	略	非常赞同	基本不赞同	有点不赞同	基本不赞同	非常不赞同	有点赞同	基本不赞同	有点赞同	有点不赞同	非常赞同	基本不赞同	基本不赞同	有点不赞同	有点不赞同	非常不赞同	非常赞同	有点不赞同	基本不赞同
332	46	男	专科	非常了解	有时	不适用	很少	有时	有时	很少	经常	经常	经常	肯定会	不会	引导健康⽣活方式的信息和鼓励	不同意	不同意	不同意	不同意	非常不同意	非常不同意	不确定	不同意	需要	20	128	略	略	略	基本不赞同	非常不赞同	基本赞同	有点不赞同	非常不赞同	非常不赞同	基本不赞同	非常赞同	基本不赞同	基本不赞同	非常赞同	非常不赞同	基本赞同	基本赞同	基本不赞同	非常不赞同	基本赞同	有点不赞同
333	33	男	小学	非常了解	经常	有时	有时	有时	有时	很少	经常	很少	经常	肯定会	不会	良好的住房、教育、体面的工作和良好的当地医疗设施	非常不同意	不确定	不同意	非常同意	非常不同意	非常不同意	不同意	非常不同意	不需要	20	128	略	略	略	基本不赞同	有点不赞同	基本不赞同	基本赞同	基本不赞同	有点不赞同	有点赞同	非常不赞同	有点赞同	有点不赞同	基本赞同	有点不赞同	基本赞同	非常不赞同	非常赞同	基本赞同	有点不赞同	有点不赞同
334	60	男	本科	了解一点	很少	经常	经常	经常	经常	有时	有时	有时	有时	也许会	也许会	良好的住房、教育、体面的工作和良好的当地医疗设施	同意	同意	不同意	非常不同意	不同意	非常不同意	不同意	非常不同意	需要	20	128	略	略	略	非常赞同	基本赞同	有点不赞同	非常赞同	有点不赞同	非常赞同	非常不赞同	有点不赞同	有点赞同	非常不赞同	非常不赞同	非常不赞同	非常不赞同	非常不赞同	基本不赞同	基本不赞同	基本不赞同	非常不赞同
335	61	女	高中	了解很少	很少	很少	有时	经常	很少	很少	经常	有时	很少	也许会	肯定会	引导健康⽣活方式的信息和鼓励	同意	非常不同意	非常同意	同意	同意	非常同意	不确定	不同意	不需要	20	128	略	略	略	基本不赞同	基本不赞同	基本不赞同	基本不赞同	基本不赞同	有点不赞同	基本不赞同	基本赞同	基本赞同	非常不赞同	基本赞同	基本不赞同	有点不赞同	基本不赞同	非常不赞同	基本不赞同	基本不赞同	有点不赞同
336	41	男	高中	了解很多	有时	有时	很少	有时	很少	有时	经常	有时	经常	也许会	也许会	良好的住房、教育、体面的工作和良好的当地医疗设施	不确定	非常不同意	不确定	非常不同意	同意	不确定	非常不同意	非常不同意	需要	20	128	略	略	略	有点赞同	非常不赞同	有点赞同	基本赞同	有点不赞同	基本赞同	基本赞同	非常不赞同	有点赞同	基本赞同	有点不赞同	基本赞同	非常不赞同	基本不赞同	有点不赞同	有点赞同	有点赞同	有点不赞同
337	49	男	小学	了解很少	经常	有时	很少	经常	有时	有时	很少	有时	有时	不会	不会	良好的住房、教育、体面的工作和良好的当地医疗设施	非常不同意	不确定	不确定	不同意	同意	非常不同意	不确定	不同意	不需要	20	128	略	略	略	有点不赞同	有点不赞同	基本不赞同	有点不赞同	基本不赞同	有点不赞同	非常不赞同	有点赞同	基本赞同	有点不赞同	有点赞同	基本不赞同	有点不赞同	非常赞同	基本不赞同	有点赞同	有点赞同	基本不赞同
338	36	女	初中	了解一点	经常	有时	有时	有时	很少	很少	有时	经常	经常	不会	也许会	引导健康⽣活方式的信息和鼓励	不同意	不确定	不确定	非常不同意	非常不同意	非常不同意	非常不同意	同意	不需要	20	128	略	略	略	基本不赞同	有点不赞同	基本不赞同	有点赞同	有点不赞同	有点不赞同	有点不赞同	有点不赞同	基本不赞同	非常赞同	非常不赞同	非常不赞同	非常不赞同	基本赞同	有点不赞同	有点不赞同	有点赞同	基本不赞同
339	38	女	初中	非常了解	很少	经常	有时	有时	有时	很少	经常	很少	有时	也许会	肯定会	良好的住房、教育、体面的工作和良好的当地医疗设施	非常同意	非常同意	不同意	非常同意	不确定	不同意	不确定	不同意	不需要	20	128	略	略	略	基本不赞同	有点赞同	有点不赞同	基本赞同	基本赞同	非常不赞同	非常不赞同	非常不赞同	非常赞同	基本赞同	非常不赞同	基本不赞同	有点赞同	非常不赞同	有点不赞同	有点不赞同	有点赞同	有点不赞同
340	44	男	初中	了解很多	有时	不适用	有时	很少	很少	经常	有时	很少	经常	不会	也许会	良好的住房、教育、体面的工作和良好的当地医疗设施	非常同意	不同意	不确定	不确定	不同意	非常不同意	不确定	非常同意	不需要	20	128	略	略	略	基本赞同	非常赞同	有点赞同	基本赞同	有点赞同	有点不赞同	有点不赞同	基本赞同	有点赞同	有点不赞同	基本不赞同	基本不赞同	有点赞同	基本赞同	非常赞同	基本不赞同	非常赞同	基本不赞同
341	49	男	初中	了解很多	很少	经常	有时	经常	经常	很少	经常	经常	有时	肯定会	也许会	良好的住房、教育、体面的工作和良好的当地医疗设施	非常不同意	非常不同意	非常不同意	同意	非常不同意	同意	不同意	不同意	需要	20	128	略	略	略	基本不赞同	有点不赞同	有点赞同	非常不赞同	有点赞同	基本赞同	基本不赞同	有点不赞同	基本不赞同	有点不赞同	非常不赞同	有点不赞同	基本不赞同	基本不赞同	有点不赞同	非常不赞同	有点赞同	基本不赞同
342	63	男	小学	非常了解	很少	经常	有时	经常	有时	有时	经常	有时	有时	也许会	也许会	引导健康⽣活方式的信息和鼓励	不确定	非常同意	非常不同意	非常同意	不确定	不确定	不同意	不同意	不需要	20	128	略	略	略	基本不赞同	有点赞同	基本不赞同	非常不赞同	非常不赞同	基本不赞同	有点不赞同	基本不赞同	基本不赞同	有点赞同	有点赞同	有点不赞同	基本不赞同	有点不赞同	非常不赞同	基本赞同	非常不赞同	基本不赞同
343	43	女	专科	了解很少	有时	有时	很少	有时	很少	有时	很少	经常	很少	不会	也许会	引导健康⽣活方式的信息和鼓励	不确定	不确定	不同意	不确定	同意	同意	同意	不同意	不需要	20	128	略	略	略	有点赞同	基本不赞同	基本不赞同	有点不赞同	非常不赞同	基本不赞同	非常赞同	基本赞同	非常不赞同	有点不赞同	有点不赞同	有点不赞同	基本不赞同	基本赞同	非常赞同	基本不赞同	基本赞同	有点赞同
344	40	女	高中	了解很少	有时	经常	经常	很少	很少	很少	有时	经常	有时	不会	也许会	良好的住房、教育、体面的工作和良好的当地医疗设施	不同意	非常同意	非常同意	不同意	不同意	同意	不确定	不同意	不需要	20	128	略	略	略	基本赞同	有点不赞同	非常赞同	基本不赞同	基本不赞同	非常赞同	基本不赞同	有点不赞同	非常不赞同	有点不赞同	非常不赞同	基本不赞同	基本不赞同	基本不赞同	基本不赞同	非常不赞同	基本不赞同	非常不赞同
345	45	男	本科	了解一点	有时	经常	经常	有时	有时	经常	有时	很少	有时	肯定会	也许会	良好的住房、教育、体面的工作和良好的当地医疗设施	不同意	不确定	不确定	不同意	不同意	非常同意	同意	非常不同意	不需要	20	128	略	略	略	有点赞同	基本不赞同	基本不赞同	基本不赞同	基本不赞同	非常不赞同	基本不赞同	非常不赞同	非常不赞同	非常赞同	非常赞同	非常赞同	非常赞同	非常不赞同	基本不赞同	有点不赞同	非常不赞同	有点赞同
346	55	男	专科	了解很多	有时	有时	有时	有时	经常	经常	有时	有时	很少	也许会	肯定会	良好的住房、教育、体面的工作和良好的当地医疗设施	同意	不确定	不确定	不同意	不同意	同意	非常同意	不确定	需要	20	128	略	略	略	基本不赞同	基本不赞同	非常不赞同	有点不赞同	有点赞同	非常赞同	非常不赞同	非常赞同	基本不赞同	非常不赞同	基本不赞同	非常赞同	基本不赞同	非常赞同	非常不赞同	基本赞同	非常不赞同	有点不赞同
347	53	男	专科	了解一点	有时	很少	经常	有时	经常	经常	经常	很少	有时	肯定会	肯定会	良好的住房、教育、体面的工作和良好的当地医疗设施	不同意	不同意	不确定	不同意	不同意	同意	不同意	不确定	不需要	20	128	略	略	略	基本赞同	非常不赞同	基本赞同	非常不赞同	非常不赞同	非常赞同	基本不赞同	非常不赞同	有点赞同	有点赞同	有点赞同	有点不赞同	基本不赞同	有点赞同	非常不赞同	非常不赞同	非常不赞同	有点不赞同
348	34	女	初中	非常了解	有时	有时	很少	很少	经常	有时	很少	经常	经常	也许会	也许会	引导健康⽣活方式的信息和鼓励	不同意	非常不同意	不确定	不确定	非常不同意	不同意	不确定	不确定	不需要	20	128	略	略	略	基本不赞同	非常不赞同	基本不赞同	有点不赞同	非常不赞同	基本不赞同	有点不赞同	基本不赞同	基本不赞同	有点不赞同	基本不赞同	非常赞同	非常赞同	基本不赞同	基本不赞同	有点不赞同	有点赞同	非常不赞同
349	53	男	初中	非常了解	很少	不适用	经常	有时	经常	很少	很少	很少	经常	不会	肯定会	良好的住房、教育、体面的工作和良好的当地医疗设施	不同意	非常不同意	不同意	不确定	非常不同意	非常不同意	不同意	同意	需要	20	128	略	略	略	基本赞同	基本赞同	基本赞同	非常不赞同	有点赞同	有点不赞同	有点赞同	有点赞同	有点不赞同	基本不赞同	基本不赞同	基本不赞同	非常赞同	基本不赞同	基本赞同	有点不赞同	基本赞同	非常赞同
350	56	女	小学	非常了解	经常	有时	很少	有时	很少	经常	有时	有时	很少	不会	不会	引导健康⽣活方式的信息和鼓励	非常不同意	不同意	非常同意	同意	非常不同意	不同意	非常同意	不同意	不需要	20	128	略	略	略	基本不赞同	基本不赞同	有点不赞同	有点不赞同	有点不赞同	基本不赞同	基本不赞同	基本不赞同	基本赞同	有点不赞同	有点不赞同	基本不赞同	有点赞同	基本不赞同	有点不赞同	有点赞同	非常赞同	基本不赞同
351	38	男	小学	非常了解	很少	有时	有时	很少	有时	有时	有时	经常	很少	肯定会	肯定会	引导健康⽣活方式的信息和鼓励	非常不同意	不同意	不确定	非常同意	不确定	不确定	非常同意	非常不同意	不需要	20	128	略	略	略	基本不赞同	基本赞同	有点赞同	基本不赞同	基本不赞同	有点不赞同	基本不赞同	有点赞同	非常不赞同	有点赞同	非常不赞同	有点不赞同	基本不赞同	有点不赞同	基本赞同	有点赞同	基本赞同	非常不赞同
352	62	女	本科	了解很多	有时	有时	很少	经常	经常	很少	经常	经常	有时	也许会	也许会	良好的住房、教育、体面的工作和良好的当地医疗设施	不同意	不确定	非常不同意	不确定	不同意	同意	非常不同意	非常同意	不需要	20	128	略	略	略	基本赞同	有点赞同	有点赞同	基本不赞同	基本赞同	有点不赞同	基本不赞同	基本不赞同	基本不赞同	有点不赞同	基本赞同	有点赞同	基本不赞同	基本赞同	基本赞同	基本不赞同	非常不赞同	基本不赞同
353	36	男	小学	了解一点	经常	很少	有时	有时	有时	有时	经常	经常	很少	也许会	也许会	引导健康⽣活方式的信息和鼓励	非常不同意	非常不同意	非常同意	同意	不确定	不同意	不同意	不同意	需要	20	128	略	略	略	基本不赞同	非常赞同	基本不赞同	有点赞同	基本赞同	基本不赞同	基本不赞同	有点赞同	非常不赞同	基本不赞同	有点不赞同	基本赞同	基本不赞同	非常赞同	有点不赞同	基本不赞同	有点赞同	有点不赞同
354	40	男	专科	了解一点	有时	不适用	经常	经常	有时	有时	很少	经常	经常	也许会	肯定会	引导健康⽣活方式的信息和鼓励	不确定	不确定	不确定	非常同意	不同意	不同意	不同意	不确定	不需要	20	128	略	略	略	有点赞同	基本不赞同	基本不赞同	非常赞同	基本赞同	有点不赞同	非常不赞同	有点赞同	基本不赞同	基本不赞同	有点不赞同	有点赞同	非常不赞同	非常赞同	基本不赞同	非常不赞同	非常赞同	有点不赞同
355	56	女	专科	了解很多	很少	经常	有时	有时	经常	经常	很少	很少	经常	也许会	不会	良好的住房、教育、体面的工作和良好的当地医疗设施	不同意	不确定	非常不同意	非常不同意	非常不同意	同意	非常同意	非常不同意	需要	20	128	略	略	略	非常赞同	基本不赞同	基本不赞同	有点不赞同	有点不赞同	非常赞同	非常赞同	基本不赞同	基本不赞同	有点不赞同	有点不赞同	有点不赞同	基本不赞同	非常赞同	有点不赞同	有点不赞同	有点不赞同	有点赞同
356	54	女	小学	了解很多	有时	很少	有时	很少	有时	有时	有时	经常	很少	也许会	不会	良好的住房、教育、体面的工作和良好的当地医疗设施	非常不同意	不同意	非常不同意	不确定	非常不同意	不确定	非常不同意	非常不同意	不需要	20	128	略	略	略	有点赞同	非常不赞同	基本不赞同	基本不赞同	有点不赞同	基本不赞同	基本不赞同	有点赞同	有点赞同	基本不赞同	有点不赞同	非常不赞同	基本不赞同	基本不赞同	基本不赞同	有点不赞同	有点不赞同	基本赞同
357	34	女	小学	了解很少	有时	很少	很少	经常	有时	很少	经常	经常	经常	肯定会	也许会	引导健康⽣活方式的信息和鼓励	非常不同意	不同意	不同意	同意	不确定	非常同意	同意	非常同意	不需要	20	128	略	略	略	有点不赞同	非常不赞同	非常不赞同	基本赞同	基本不赞同	非常不赞同	有点赞同	有点不赞同	有点赞同	非常不赞同	基本不赞同	有点赞同	非常赞同	有点赞同	非常不赞同	非常不赞同	基本赞同	非常不赞同
358	40	女	小学	了解很多	很少	很少	有时	经常	很少	有时	很少	经常	很少	肯定会	肯定会	引导健康⽣活方式的信息和鼓励	不确定	同意	非常不同意	不同意	不同意	非常同意	不同意	非常不同意	需要	20	128	略	略	略	有点赞同	非常赞同	有点赞同	有点不赞同	有点不赞同	基本不赞同	基本赞同	有点不赞同	非常赞同	有点不赞同	基本赞同	非常不赞同	非常不赞同	非常不赞同	基本不赞同	有点赞同	有点赞同	非常赞同
359	32	男	专科	了解一点	很少	经常	经常	很少	很少	经常	有时	很少	经常	也许会	不会	引导健康⽣活方式的信息和鼓励	同意	不同意	不确定	非常同意	非常不同意	不确定	不同意	同意	需要	20	128	略	略	略	非常赞同	非常赞同	非常赞同	基本不赞同	有点不赞同	有点不赞同	基本不赞同	有点不赞同	非常不赞同	非常不赞同	基本赞同	基本不赞同	非常不赞同	基本赞同	非常不赞同	基本不赞同	有点不赞同	非常赞同
360	36	男	本科	了解很多	有时	经常	有时	有时	有时	有时	很少	有时	有时	肯定会	肯定会	良好的住房、教育、体面的工作和良好的当地医疗设施	非常同意	不同意	不确定	非常不同意	不同意	同意	非常不同意	不确定	不需要	20	128	略	略	略	非常不赞同	有点不赞同	基本不赞同	非常不赞同	基本不赞同	有点不赞同	有点不赞同	基本不赞同	有点赞同	基本不赞同	非常不赞同	有点不赞同	非常不赞同	基本赞同	基本不赞同	有点不赞同	有点不赞同	有点不赞同
361	58	男	高中	了解很多	很少	有时	有时	很少	有时	有时	有时	经常	有时	肯定会	不会	良好的住房、教育、体面的工作和良好的当地医疗设施	同意	不同意	不确定	非常不同意	非常不同意	非常同意	不同意	不确定	不需要	20	128	略	略	略	有点不赞同	有点赞同	有点不赞同	基本赞同	有点赞同	基本赞同	基本不赞同	非常不赞同	基本赞同	非常不赞同	非常不赞同	有点不赞同	有点不赞同	基本不赞同	有点赞同	有点赞同	非常赞同	非常不赞同
362	38	男	高中	了解一点	经常	有时	经常	经常	有时	有时	有时	有时	有时	不会	也许会	良好的住房、教育、体面的工作和良好的当地医疗设施	不同意	不确定	同意	非常不同意	非常不同意	非常不同意	同意	不确定	需要	20	128	略	略	略	有点不赞同	基本不赞同	基本赞同	基本不赞同	有点不赞同	基本赞同	基本不赞同	有点不赞同	有点赞同	非常不赞同	基本不赞同	基本赞同	有点赞同	非常不赞同	非常不赞同	基本赞同	有点不赞同	非常不赞同
363	60	男	专科	了解很多	很少	有时	很少	有时	很少	有时	有时	很少	很少	不会	不会	良好的住房、教育、体面的工作和良好的当地医疗设施	非常不同意	同意	非常不同意	不同意	不同意	非常不同意	不同意	不确定	不需要	20	128	略	略	略	有点不赞同	非常赞同	有点不赞同	有点赞同	有点不赞同	非常不赞同	基本不赞同	基本赞同	有点不赞同	有点不赞同	基本不赞同	有点不赞同	基本不赞同	基本不赞同	有点赞同	基本不赞同	基本赞同	基本不赞同
364	44	男	专科	了解很少	有时	经常	经常	有时	经常	有时	很少	很少	有时	不会	也许会	良好的住房、教育、体面的工作和良好的当地医疗设施	不确定	不同意	不确定	不确定	不同意	不确定	非常不同意	不同意	不需要	20	128	略	略	略	非常赞同	基本赞同	基本不赞同	基本不赞同	基本不赞同	有点赞同	基本不赞同	有点不赞同	非常赞同	有点不赞同	基本不赞同	非常不赞同	有点赞同	基本不赞同	基本不赞同	基本赞同	有点不赞同	非常不赞同
365	36	男	初中	了解很多	很少	有时	有时	有时	有时	经常	经常	有时	很少	也许会	肯定会	良好的住房、教育、体面的工作和良好的当地医疗设施	非常不同意	同意	非常不同意	不确定	不同意	非常不同意	不同意	同意	需要	20	128	略	略	略	基本不赞同	有点赞同	非常不赞同	非常赞同	基本不赞同	有点赞同	基本不赞同	基本不赞同	非常不赞同	有点不赞同	非常不赞同	基本赞同	基本赞同	有点不赞同	有点赞同	有点不赞同	非常赞同	非常赞同
366	58	男	专科	了解一点	经常	有时	有时	有时	很少	很少	很少	经常	很少	也许会	肯定会	良好的住房、教育、体面的工作和良好的当地医疗设施	非常不同意	非常不同意	不同意	非常不同意	不同意	同意	不确定	不确定	需要	20	128	略	略	略	非常赞同	基本不赞同	非常赞同	有点赞同	非常不赞同	基本不赞同	基本赞同	基本不赞同	有点赞同	有点不赞同	非常不赞同	基本不赞同	非常不赞同	有点不赞同	基本不赞同	有点不赞同	有点不赞同	有点不赞同
367	52	男	初中	了解很多	有时	有时	有时	经常	有时	很少	很少	很少	很少	也许会	肯定会	良好的住房、教育、体面的工作和良好的当地医疗设施	不确定	非常不同意	非常同意	不同意	非常不同意	不同意	同意	不确定	不需要	20	128	略	略	略	基本不赞同	非常不赞同	非常不赞同	基本赞同	基本不赞同	有点赞同	基本不赞同	非常不赞同	基本不赞同	基本不赞同	非常不赞同	基本不赞同	非常不赞同	基本不赞同	有点赞同	基本不赞同	基本不赞同	有点不赞同
368	46	男	高中	了解很多	有时	很少	经常	有时	有时	很少	有时	有时	很少	肯定会	不会	引导健康⽣活方式的信息和鼓励	不确定	不同意	不同意	同意	不同意	不确定	不同意	非常不同意	不需要	20	128	略	略	略	基本不赞同	非常不赞同	基本赞同	有点赞同	非常不赞同	非常不赞同	非常赞同	基本赞同	非常不赞同	非常不赞同	有点不赞同	非常不赞同	非常不赞同	基本不赞同	非常赞同	有点赞同	有点不赞同	有点不赞同
369	40	女	初中	非常了解	经常	有时	很少	有时	很少	有时	很少	经常	有时	肯定会	也许会	引导健康⽣活方式的信息和鼓励	不确定	不确定	不同意	非常不同意	同意	不同意	非常同意	同意	不需要	20	128	略	略	略	基本不赞同	非常不赞同	有点不赞同	有点不赞同	基本不赞同	基本赞同	非常不赞同	有点不赞同	基本不赞同	有点不赞同	基本不赞同	有点不赞同	非常不赞同	非常不赞同	有点赞同	基本不赞同	基本赞同	有点赞同
370	50	男	高中	了解很多	经常	不适用	经常	有时	有时	经常	很少	有时	经常	不会	不会	良好的住房、教育、体面的工作和良好的当地医疗设施	非常不同意	不同意	不确定	不确定	非常不同意	非常同意	不确定	不同意	不需要	20	128	略	略	略	基本不赞同	非常不赞同	基本不赞同	基本不赞同	基本赞同	有点不赞同	有点不赞同	基本赞同	有点赞同	基本不赞同	基本赞同	基本不赞同	非常不赞同	有点不赞同	非常不赞同	有点不赞同	有点不赞同	有点不赞同
371	46	男	初中	非常了解	很少	很少	经常	有时	经常	很少	有时	经常	有时	也许会	也许会	良好的住房、教育、体面的工作和良好的当地医疗设施	不同意	不同意	同意	不确定	不确定	不同意	非常同意	不确定	需要	20	128	略	略	略	非常赞同	有点不赞同	非常赞同	基本赞同	有点赞同	基本不赞同	基本不赞同	基本赞同	基本不赞同	非常不赞同	非常不赞同	有点不赞同	非常不赞同	有点赞同	有点不赞同	非常不赞同	非常赞同	非常不赞同
372	60	女	初中	了解一点	经常	很少	有时	有时	经常	有时	很少	有时	很少	肯定会	不会	引导健康⽣活方式的信息和鼓励	不确定	不确定	非常同意	不同意	不同意	非常不同意	不确定	不同意	不需要	20	128	略	略	略	非常不赞同	基本不赞同	有点不赞同	基本赞同	有点不赞同	有点不赞同	基本不赞同	非常不赞同	非常赞同	基本赞同	基本不赞同	非常赞同	非常不赞同	有点不赞同	有点不赞同	有点赞同	非常赞同	基本不赞同
373	39	女	高中	了解一点	经常	很少	有时	有时	有时	经常	很少	有时	有时	也许会	也许会	良好的住房、教育、体面的工作和良好的当地医疗设施	不同意	不确定	非常同意	非常同意	非常不同意	非常同意	同意	非常同意	不需要	20	128	略	略	略	基本赞同	非常赞同	基本不赞同	非常赞同	非常不赞同	基本不赞同	非常不赞同	非常不赞同	基本不赞同	有点不赞同	基本赞同	基本不赞同	基本不赞同	有点赞同	基本不赞同	非常不赞同	有点赞同	非常不赞同
374	52	男	小学	了解一点	有时	有时	经常	经常	经常	有时	经常	很少	有时	也许会	也许会	良好的住房、教育、体面的工作和良好的当地医疗设施	不确定	不确定	不同意	同意	不确定	同意	非常不同意	非常不同意	不需要	20	128	略	略	略	基本不赞同	非常赞同	有点不赞同	非常不赞同	有点赞同	基本不赞同	基本不赞同	基本赞同	非常不赞同	非常不赞同	基本不赞同	有点不赞同	有点不赞同	非常不赞同	基本不赞同	非常赞同	有点不赞同	有点不赞同
375	57	男	小学	非常了解	经常	不适用	有时	很少	很少	有时	有时	经常	有时	也许会	肯定会	良好的住房、教育、体面的工作和良好的当地医疗设施	不同意	不确定	非常同意	不同意	不同意	不同意	不同意	不确定	不需要	20	128	略	略	略	基本不赞同	有点不赞同	有点不赞同	有点赞同	有点不赞同	非常赞同	有点不赞同	有点不赞同	非常不赞同	有点不赞同	基本赞同	有点不赞同	基本赞同	有点不赞同	基本赞同	基本不赞同	基本不赞同	有点赞同
376	53	男	小学	非常了解	有时	很少	很少	有时	很少	有时	很少	很少	经常	肯定会	也许会	良好的住房、教育、体面的工作和良好的当地医疗设施	非常不同意	同意	不同意	非常不同意	同意	不确定	不确定	非常不同意	不需要	20	128	略	略	略	非常不赞同	基本不赞同	基本不赞同	基本不赞同	有点不赞同	有点赞同	基本不赞同	基本赞同	非常赞同	非常不赞同	基本不赞同	基本不赞同	有点不赞同	基本不赞同	有点不赞同	有点不赞同	基本不赞同	有点赞同
377	49	男	初中	非常了解	很少	很少	经常	经常	很少	很少	经常	很少	经常	不会	肯定会	良好的住房、教育、体面的工作和良好的当地医疗设施	非常同意	不确定	非常不同意	不确定	非常不同意	非常不同意	不同意	非常不同意	不需要	20	128	略	略	略	有点不赞同	基本不赞同	基本不赞同	基本不赞同	非常不赞同	基本不赞同	有点不赞同	非常不赞同	基本不赞同	基本不赞同	有点不赞同	基本不赞同	基本不赞同	非常不赞同	基本不赞同	非常不赞同	有点不赞同	有点不赞同
378	51	男	初中	了解很多	经常	经常	有时	有时	经常	经常	很少	很少	很少	也许会	也许会	良好的住房、教育、体面的工作和良好的当地医疗设施	不同意	不同意	不同意	非常同意	不确定	不确定	非常不同意	非常同意	不需要	20	128	略	略	略	非常赞同	基本不赞同	基本不赞同	非常不赞同	非常不赞同	有点赞同	有点不赞同	基本不赞同	基本不赞同	基本不赞同	有点不赞同	基本不赞同	基本赞同	有点不赞同	非常赞同	基本不赞同	基本不赞同	非常赞同
379	52	女	专科	非常了解	经常	不适用	有时	有时	经常	有时	有时	有时	有时	不会	肯定会	良好的住房、教育、体面的工作和良好的当地医疗设施	不确定	不确定	同意	非常同意	不确定	非常不同意	非常不同意	不确定	不需要	20	128	略	略	略	基本不赞同	非常赞同	有点不赞同	非常赞同	有点赞同	基本赞同	基本赞同	基本不赞同	有点赞同	非常赞同	基本不赞同	基本不赞同	非常不赞同	非常赞同	基本不赞同	有点赞同	非常赞同	有点不赞同
380	60	女	初中	了解一点	有时	不适用	经常	很少	很少	有时	经常	经常	很少	肯定会	肯定会	引导健康⽣活方式的信息和鼓励	非常不同意	非常同意	非常不同意	非常不同意	非常不同意	非常不同意	不确定	不确定	需要	20	128	略	略	略	非常不赞同	有点不赞同	基本赞同	基本赞同	非常不赞同	有点不赞同	有点赞同	基本赞同	非常不赞同	有点不赞同	基本赞同	基本赞同	有点不赞同	非常不赞同	基本不赞同	基本不赞同	有点不赞同	有点不赞同
381	55	男	初中	了解一点	有时	经常	很少	很少	经常	很少	经常	很少	经常	肯定会	不会	引导健康⽣活方式的信息和鼓励	不确定	不确定	不确定	同意	非常不同意	不确定	不确定	不确定	不需要	20	128	略	略	略	有点不赞同	非常赞同	非常不赞同	基本不赞同	有点不赞同	有点不赞同	非常赞同	基本不赞同	基本赞同	非常不赞同	有点不赞同	有点赞同	基本不赞同	有点不赞同	非常不赞同	非常不赞同	有点不赞同	有点不赞同
382	37	男	高中	了解很多	经常	有时	很少	经常	有时	有时	有时	有时	很少	肯定会	也许会	引导健康⽣活方式的信息和鼓励	不同意	不同意	不同意	不确定	不确定	不确定	同意	非常同意	不需要	20	128	略	略	略	有点不赞同	基本不赞同	基本赞同	非常赞同	基本不赞同	基本不赞同	非常不赞同	非常不赞同	基本不赞同	有点不赞同	基本赞同	有点不赞同	非常不赞同	基本不赞同	有点不赞同	基本不赞同	基本赞同	基本不赞同
383	61	男	专科	非常了解	很少	经常	很少	很少	很少	有时	很少	有时	有时	不会	肯定会	良好的住房、教育、体面的工作和良好的当地医疗设施	不同意	不同意	非常不同意	非常不同意	同意	同意	不同意	非常不同意	不需要	20	128	略	略	略	非常不赞同	有点不赞同	有点不赞同	基本不赞同	有点不赞同	基本不赞同	非常不赞同	基本不赞同	非常不赞同	非常不赞同	有点不赞同	基本不赞同	基本不赞同	非常不赞同	非常赞同	基本不赞同	基本不赞同	非常不赞同
384	35	女	专科	了解很多	有时	很少	很少	经常	很少	经常	经常	很少	经常	不会	不会	良好的住房、教育、体面的工作和良好的当地医疗设施	非常不同意	非常不同意	不同意	不同意	不同意	不确定	不确定	同意	需要	20	128	略	略	略	非常不赞同	基本不赞同	有点不赞同	基本不赞同	非常赞同	基本赞同	有点赞同	有点赞同	非常不赞同	基本不赞同	基本不赞同	有点赞同	基本不赞同	基本赞同	有点不赞同	基本不赞同	非常赞同	有点不赞同
385	50	男	专科	了解一点	经常	不适用	很少	经常	经常	有时	有时	有时	很少	肯定会	也许会	引导健康⽣活方式的信息和鼓励	不同意	不确定	同意	非常同意	不同意	不确定	不同意	非常不同意	需要	20	128	略	略	略	基本不赞同	有点赞同	基本不赞同	有点赞同	基本不赞同	有点赞同	非常不赞同	有点不赞同	非常不赞同	有点不赞同	有点赞同	非常不赞同	基本不赞同	有点不赞同	有点赞同	有点不赞同	有点赞同	有点赞同
386	55	男	高中	非常了解	经常	不适用	很少	经常	很少	有时	有时	很少	有时	不会	也许会	良好的住房、教育、体面的工作和良好的当地医疗设施	同意	不同意	不同意	同意	不确定	不确定	不同意	不同意	需要	20	128	略	略	略	基本不赞同	非常不赞同	有点不赞同	有点赞同	非常不赞同	非常不赞同	有点赞同	有点不赞同	基本不赞同	有点赞同	非常不赞同	非常不赞同	有点赞同	有点不赞同	非常赞同	基本不赞同	基本不赞同	基本不赞同
387	36	男	初中	了解一点	很少	经常	经常	经常	经常	经常	有时	经常	很少	也许会	肯定会	良好的住房、教育、体面的工作和良好的当地医疗设施	非常不同意	同意	不同意	不同意	同意	非常不同意	不确定	不同意	不需要	20	128	略	略	略	非常不赞同	有点不赞同	有点赞同	基本赞同	非常赞同	基本不赞同	有点不赞同	非常赞同	基本不赞同	非常不赞同	有点不赞同	基本不赞同	非常不赞同	基本赞同	基本不赞同	非常不赞同	有点赞同	基本不赞同
388	37	男	小学	了解很多	经常	有时	很少	有时	有时	有时	有时	经常	经常	也许会	肯定会	引导健康⽣活方式的信息和鼓励	同意	非常不同意	不同意	非常不同意	同意	不同意	非常不同意	不同意	需要	20	128	略	略	略	非常赞同	非常不赞同	有点不赞同	基本不赞同	有点不赞同	有点赞同	非常不赞同	非常不赞同	有点不赞同	有点不赞同	基本不赞同	非常不赞同	有点赞同	基本不赞同	有点赞同	有点不赞同	有点不赞同	有点不赞同
389	52	男	高中	了解很少	很少	不适用	有时	经常	很少	很少	很少	有时	很少	也许会	肯定会	良好的住房、教育、体面的工作和良好的当地医疗设施	不确定	不同意	不同意	非常同意	不同意	非常同意	同意	非常不同意	需要	20	128	略	略	略	非常不赞同	基本不赞同	有点不赞同	非常不赞同	非常不赞同	非常不赞同	有点不赞同	有点赞同	有点不赞同	基本赞同	基本不赞同	基本不赞同	基本不赞同	有点赞同	有点不赞同	基本赞同	基本不赞同	有点赞同
390	38	男	小学	了解一点	很少	有时	有时	很少	经常	有时	经常	很少	很少	也许会	肯定会	良好的住房、教育、体面的工作和良好的当地医疗设施	不同意	非常不同意	非常不同意	不同意	不确定	不确定	同意	不同意	需要	20	128	略	略	略	有点赞同	有点赞同	有点不赞同	基本不赞同	基本不赞同	有点不赞同	基本不赞同	非常不赞同	基本不赞同	非常赞同	非常不赞同	基本不赞同	有点不赞同	非常赞同	基本不赞同	非常赞同	有点不赞同	非常不赞同
391	33	女	小学	了解很少	经常	有时	经常	经常	经常	经常	很少	经常	有时	肯定会	也许会	良好的住房、教育、体面的工作和良好的当地医疗设施	非常不同意	同意	不同意	不同意	不同意	非常不同意	同意	不确定	需要	20	128	略	略	略	非常不赞同	非常不赞同	基本不赞同	有点赞同	基本不赞同	有点赞同	有点不赞同	基本赞同	基本不赞同	有点不赞同	非常不赞同	基本赞同	非常不赞同	有点赞同	有点赞同	基本不赞同	基本不赞同	非常赞同
392	62	女	初中	了解很少	经常	不适用	有时	经常	很少	很少	经常	很少	有时	不会	肯定会	引导健康⽣活方式的信息和鼓励	非常不同意	不同意	不同意	同意	不同意	不同意	不同意	不同意	不需要	20	128	略	略	略	非常不赞同	基本赞同	有点不赞同	有点赞同	有点赞同	基本不赞同	基本赞同	基本赞同	基本不赞同	有点不赞同	有点不赞同	有点不赞同	基本不赞同	基本不赞同	基本赞同	有点不赞同	基本不赞同	有点赞同
393	57	女	初中	了解很少	有时	经常	有时	有时	有时	经常	经常	有时	有时	也许会	肯定会	良好的住房、教育、体面的工作和良好的当地医疗设施	不确定	不确定	不确定	非常不同意	不同意	不确定	非常不同意	非常不同意	需要	20	128	略	略	略	有点赞同	基本不赞同	有点不赞同	非常赞同	非常赞同	非常不赞同	非常不赞同	基本赞同	基本不赞同	基本不赞同	有点赞同	非常赞同	基本不赞同	基本赞同	有点赞同	有点不赞同	基本不赞同	非常不赞同
394	44	男	高中	了解很多	有时	有时	很少	很少	有时	很少	经常	有时	很少	肯定会	不会	良好的住房、教育、体面的工作和良好的当地医疗设施	非常不同意	非常不同意	不同意	非常不同意	不同意	非常同意	非常不同意	非常同意	需要	20	128	略	略	略	有点不赞同	基本不赞同	有点赞同	基本不赞同	基本不赞同	基本赞同	有点不赞同	基本不赞同	基本不赞同	基本赞同	基本赞同	非常赞同	基本赞同	基本赞同	基本赞同	非常不赞同	有点赞同	基本不赞同
395	48	女	专科	了解一点	经常	经常	有时	有时	经常	有时	很少	有时	有时	肯定会	也许会	引导健康⽣活方式的信息和鼓励	同意	不同意	不确定	同意	不同意	非常不同意	非常同意	同意	需要	20	128	略	略	略	非常不赞同	基本不赞同	非常不赞同	有点不赞同	基本赞同	基本不赞同	非常不赞同	基本不赞同	基本赞同	有点不赞同	非常赞同	基本不赞同	基本不赞同	非常不赞同	基本赞同	非常不赞同	基本赞同	有点不赞同
396	63	女	高中	非常了解	有时	有时	很少	经常	有时	有时	很少	有时	有时	肯定会	也许会	良好的住房、教育、体面的工作和良好的当地医疗设施	不同意	不同意	不确定	不同意	非常不同意	非常同意	非常不同意	非常同意	需要	20	128	略	略	略	有点赞同	有点不赞同	有点不赞同	有点不赞同	非常不赞同	基本不赞同	非常不赞同	基本不赞同	基本不赞同	有点不赞同	基本不赞同	非常不赞同	基本不赞同	非常不赞同	有点不赞同	基本不赞同	非常不赞同	有点不赞同
397	63	男	专科	了解很多	很少	有时	有时	有时	有时	有时	很少	有时	很少	也许会	不会	良好的住房、教育、体面的工作和良好的当地医疗设施	不同意	非常不同意	非常不同意	不同意	非常不同意	不确定	非常不同意	非常同意	不需要	20	128	略	略	略	有点不赞同	基本赞同	基本不赞同	非常不赞同	有点不赞同	基本不赞同	基本不赞同	有点不赞同	非常不赞同	基本赞同	有点不赞同	基本不赞同	基本不赞同	有点不赞同	基本不赞同	非常不赞同	基本不赞同	基本赞同
398	61	女	初中	了解很多	有时	有时	有时	经常	很少	很少	经常	经常	经常	肯定会	也许会	良好的住房、教育、体面的工作和良好的当地医疗设施	同意	不同意	不同意	同意	不同意	非常不同意	不确定	不同意	需要	20	128	略	略	略	有点赞同	有点赞同	非常赞同	有点不赞同	基本不赞同	有点不赞同	基本不赞同	基本不赞同	有点赞同	有点不赞同	非常不赞同	有点不赞同	有点赞同	有点赞同	有点赞同	有点赞同	有点不赞同	非常不赞同
399	39	女	初中	了解很多	有时	有时	经常	有时	经常	有时	经常	有时	很少	不会	肯定会	良好的住房、教育、体面的工作和良好的当地医疗设施	不确定	不同意	不同意	不确定	非常不同意	不确定	非常同意	不同意	不需要	20	128	略	略	略	有点赞同	基本赞同	有点不赞同	基本不赞同	基本赞同	基本赞同	有点不赞同	有点赞同	有点不赞同	基本不赞同	有点不赞同	基本赞同	有点不赞同	有点不赞同	基本不赞同	有点不赞同	有点不赞同	基本不赞同
400	41	女	初中	非常了解	有时	有时	很少	有时	很少	很少	经常	有时	很少	不会	也许会	引导健康⽣活方式的信息和鼓励	非常不同意	不同意	不同意	同意	非常同意	不确定	不确定	不同意	需要	20	128	略	略	略	有点不赞同	非常不赞同	非常不赞同	有点不赞同	基本赞同	有点赞同	有点不赞同	有点赞同	有点赞同	有点不赞同	非常不赞同	非常不赞同	有点赞同	有点赞同	非常不赞同	基本不赞同	基本不赞同	有点赞同
401	58	男	本科	了解很多	经常	有时	有时	有时	很少	经常	很少	很少	有时	不会	不会	良好的住房、教育、体面的工作和良好的当地医疗设施	不确定	不确定	同意	不同意	非常不同意	不确定	非常不同意	不同意	需要	20	128	略	略	略	有点不赞同	有点不赞同	有点赞同	非常赞同	基本赞同	有点不赞同	有点赞同	非常不赞同	非常不赞同	有点不赞同	基本不赞同	基本不赞同	有点不赞同	非常赞同	有点不赞同	非常不赞同	有点不赞同	基本赞同
402	51	男	专科	非常了解	有时	有时	经常	经常	经常	经常	有时	经常	经常	肯定会	也许会	良好的住房、教育、体面的工作和良好的当地医疗设施	非常不同意	非常不同意	不同意	不确定	非常不同意	同意	不确定	不同意	需要	20	128	略	略	略	非常不赞同	基本赞同	有点赞同	有点赞同	基本不赞同	非常不赞同	非常不赞同	基本不赞同	有点赞同	基本不赞同	非常赞同	基本不赞同	基本赞同	有点不赞同	非常不赞同	基本不赞同	基本赞同	有点不赞同
403	55	女	高中	了解很多	很少	有时	很少	很少	经常	经常	有时	有时	有时	肯定会	不会	良好的住房、教育、体面的工作和良好的当地医疗设施	同意	不同意	同意	不确定	不确定	不确定	不同意	非常同意	需要	20	128	略	略	略	基本不赞同	有点赞同	非常不赞同	非常不赞同	非常赞同	基本赞同	有点不赞同	基本不赞同	基本不赞同	基本赞同	有点不赞同	有点不赞同	非常赞同	基本赞同	非常不赞同	基本不赞同	有点赞同	有点不赞同
404	47	女	专科	非常了解	有时	不适用	有时	很少	有时	很少	很少	经常	有时	肯定会	也许会	良好的住房、教育、体面的工作和良好的当地医疗设施	不同意	非常不同意	不同意	不确定	非常不同意	不确定	不确定	不确定	不需要	20	128	略	略	略	基本不赞同	有点不赞同	有点赞同	非常不赞同	有点不赞同	基本不赞同	非常不赞同	非常赞同	非常赞同	有点不赞同	有点赞同	非常赞同	有点赞同	基本不赞同	基本赞同	有点赞同	非常不赞同	有点不赞同
405	58	女	小学	了解很多	有时	有时	有时	经常	有时	很少	经常	有时	很少	肯定会	肯定会	引导健康⽣活方式的信息和鼓励	不同意	不确定	非常同意	不确定	不同意	不同意	不确定	非常不同意	需要	20	128	略	略	略	基本不赞同	有点不赞同	非常不赞同	基本赞同	非常不赞同	基本不赞同	基本不赞同	有点不赞同	基本不赞同	非常不赞同	非常不赞同	有点赞同	有点赞同	基本不赞同	有点不赞同	基本赞同	基本不赞同	非常不赞同
406	60	男	初中	了解很多	很少	经常	有时	经常	有时	很少	很少	有时	很少	肯定会	也许会	良好的住房、教育、体面的工作和良好的当地医疗设施	不确定	不同意	非常同意	非常不同意	同意	不同意	不同意	不确定	不需要	20	128	略	略	略	有点赞同	非常赞同	有点赞同	非常不赞同	有点不赞同	有点不赞同	基本赞同	有点赞同	基本赞同	有点不赞同	非常不赞同	有点赞同	有点不赞同	非常不赞同	基本不赞同	基本不赞同	有点赞同	非常不赞同
407	61	男	初中	了解很少	很少	有时	经常	有时	经常	有时	很少	有时	有时	肯定会	不会	良好的住房、教育、体面的工作和良好的当地医疗设施	不同意	非常不同意	不同意	不确定	非常同意	非常不同意	不同意	不确定	需要	20	128	略	略	略	基本不赞同	基本不赞同	基本不赞同	有点不赞同	非常不赞同	基本不赞同	基本不赞同	基本不赞同	非常不赞同	非常不赞同	有点不赞同	基本不赞同	基本不赞同	基本不赞同	基本不赞同	非常赞同	基本不赞同	有点赞同
408	45	女	专科	了解很多	经常	很少	有时	有时	有时	经常	有时	很少	有时	不会	不会	良好的住房、教育、体面的工作和良好的当地医疗设施	不同意	不确定	不同意	非常同意	不同意	同意	非常不同意	不同意	需要	20	128	略	略	略	非常不赞同	非常赞同	非常不赞同	基本不赞同	基本不赞同	有点赞同	有点赞同	基本赞同	有点不赞同	有点不赞同	非常不赞同	有点赞同	有点不赞同	有点不赞同	非常不赞同	非常不赞同	非常不赞同	非常赞同
409	46	女	专科	了解很多	很少	很少	经常	很少	有时	经常	很少	有时	经常	肯定会	也许会	良好的住房、教育、体面的工作和良好的当地医疗设施	不确定	不同意	不同意	不同意	不同意	同意	不同意	非常不同意	需要	20	128	略	略	略	基本不赞同	基本不赞同	基本赞同	基本赞同	基本不赞同	有点赞同	有点不赞同	非常赞同	有点赞同	有点不赞同	基本不赞同	有点赞同	有点不赞同	非常不赞同	基本赞同	基本赞同	基本不赞同	基本不赞同
410	44	女	小学	了解一点	经常	经常	有时	有时	有时	有时	很少	很少	有时	肯定会	也许会	良好的住房、教育、体面的工作和良好的当地医疗设施	非常同意	不同意	不确定	非常同意	不确定	不同意	同意	非常不同意	需要	20	128	略	略	略	基本不赞同	基本不赞同	基本不赞同	有点不赞同	非常赞同	基本不赞同	非常不赞同	非常不赞同	有点赞同	非常赞同	有点赞同	有点不赞同	基本不赞同	有点不赞同	非常赞同	非常不赞同	基本不赞同	非常不赞同
411	45	男	小学	了解很多	有时	很少	经常	很少	很少	经常	很少	很少	经常	也许会	肯定会	引导健康⽣活方式的信息和鼓励	不同意	不同意	非常不同意	不确定	非常不同意	不确定	非常同意	非常同意	需要	20	128	略	略	略	非常赞同	基本不赞同	有点不赞同	基本赞同	非常不赞同	有点赞同	非常赞同	基本不赞同	非常不赞同	有点不赞同	非常不赞同	非常赞同	基本不赞同	有点赞同	非常不赞同	非常赞同	有点不赞同	非常不赞同
412	62	女	专科	非常了解	很少	很少	有时	很少	有时	有时	有时	很少	很少	肯定会	不会	引导健康⽣活方式的信息和鼓励	不确定	不确定	同意	非常不同意	非常不同意	不同意	不同意	非常不同意	需要	20	128	略	略	略	基本不赞同	非常不赞同	基本不赞同	基本不赞同	基本不赞同	非常不赞同	有点不赞同	有点赞同	非常不赞同	有点赞同	非常不赞同	非常不赞同	非常不赞同	有点不赞同	有点赞同	有点不赞同	基本不赞同	非常赞同
413	37	男	专科	了解一点	经常	很少	有时	经常	经常	经常	经常	很少	经常	也许会	肯定会	良好的住房、教育、体面的工作和良好的当地医疗设施	不同意	不确定	不同意	同意	同意	不确定	不确定	同意	不需要	10	128	25	10	60	有点赞同	有点不赞同	有点赞同	有点赞同	有点赞同	有点赞同	有点赞同	有点赞同	有点赞同	有点赞同	有点赞同	有点赞同	有点赞同	有点赞同	有点赞同	有点赞同	有点赞同	有点赞同
414	40	女	小学	了解很多	有时	不适用	有时	有时	经常	有时	有时	很少	有时	肯定会	肯定会	良好的住房、教育、体面的工作和良好的当地医疗设施	不确定	不确定	非常不同意	不确定	不确定	同意	非常不同意	同意	不需要	20	128	略	略	略	有点不赞同	有点不赞同	非常不赞同	非常赞同	基本不赞同	非常赞同	非常赞同	有点赞同	有点不赞同	有点不赞同	非常不赞同	基本不赞同	基本不赞同	有点不赞同	非常不赞同	基本不赞同	有点不赞同	有点不赞同
415	44	男	初中	了解一点	经常	有时	很少	很少	有时	有时	很少	经常	很少	不会	也许会	良好的住房、教育、体面的工作和良好的当地医疗设施	不确定	不确定	不同意	不确定	不确定	不确定	不确定	不同意	需要	20	128	略	略	略	有点不赞同	非常赞同	有点赞同	有点不赞同	基本不赞同	有点赞同	非常赞同	基本不赞同	有点不赞同	有点不赞同	基本赞同	基本不赞同	基本不赞同	有点不赞同	非常不赞同	有点不赞同	有点不赞同	基本不赞同
416	58	女	小学	非常了解	有时	有时	有时	有时	有时	有时	有时	有时	经常	肯定会	肯定会	良好的住房、教育、体面的工作和良好的当地医疗设施	不同意	同意	不同意	非常不同意	同意	非常不同意	不同意	非常不同意	需要	20	128	略	略	略	基本不赞同	基本赞同	基本赞同	基本赞同	有点不赞同	基本赞同	有点不赞同	基本不赞同	基本不赞同	有点赞同	基本不赞同	基本赞同	基本赞同	有点不赞同	基本赞同	基本不赞同	基本不赞同	非常不赞同
417	46	男	初中	了解很多	有时	有时	有时	有时	很少	有时	很少	有时	很少	也许会	不会	良好的住房、教育、体面的工作和良好的当地医疗设施	不确定	不确定	不同意	不同意	同意	不同意	不同意	非常不同意	不需要	20	128	略	略	略	有点不赞同	非常不赞同	非常赞同	有点不赞同	基本不赞同	有点不赞同	基本不赞同	有点赞同	非常赞同	非常不赞同	基本赞同	非常不赞同	有点赞同	非常不赞同	基本不赞同	非常不赞同	非常不赞同	非常不赞同
418	52	女	高中	了解一点	经常	很少	有时	很少	有时	经常	有时	经常	经常	也许会	不会	良好的住房、教育、体面的工作和良好的当地医疗设施	同意	不确定	非常同意	不确定	不确定	不确定	非常不同意	不同意	不需要	20	128	略	略	略	有点赞同	有点赞同	基本赞同	基本不赞同	非常不赞同	非常不赞同	基本赞同	基本不赞同	有点不赞同	非常不赞同	非常赞同	有点不赞同	基本赞同	非常赞同	基本赞同	非常赞同	非常不赞同	非常不赞同
419	49	男	高中	了解很多	有时	有时	很少	很少	有时	有时	经常	经常	有时	不会	也许会	良好的住房、教育、体面的工作和良好的当地医疗设施	不同意	不同意	不同意	不确定	非常不同意	不确定	不同意	不同意	需要	20	128	略	略	略	有点不赞同	基本赞同	基本不赞同	非常赞同	非常不赞同	基本赞同	基本赞同	有点不赞同	基本不赞同	非常不赞同	有点不赞同	基本不赞同	有点不赞同	非常赞同	非常赞同	基本赞同	有点赞同	基本赞同
420	41	女	本科	了解很少	很少	有时	有时	有时	有时	很少	有时	有时	经常	肯定会	不会	良好的住房、教育、体面的工作和良好的当地医疗设施	不确定	不同意	不同意	不确定	同意	不同意	同意	同意	不需要	20	128	略	略	略	有点不赞同	有点赞同	基本不赞同	基本不赞同	基本不赞同	有点赞同	非常赞同	非常赞同	非常不赞同	基本不赞同	非常赞同	基本不赞同	基本不赞同	非常不赞同	非常不赞同	基本赞同	基本不赞同	有点不赞同
421	54	女	小学	了解很少	很少	经常	有时	经常	有时	经常	有时	经常	很少	肯定会	也许会	良好的住房、教育、体面的工作和良好的当地医疗设施	不确定	非常不同意	同意	不确定	非常不同意	不确定	非常同意	非常同意	需要	20	128	略	略	略	非常不赞同	基本赞同	基本不赞同	基本不赞同	有点赞同	基本不赞同	有点赞同	基本不赞同	非常赞同	有点赞同	基本不赞同	有点赞同	有点不赞同	有点不赞同	非常赞同	非常赞同	基本赞同	有点不赞同
422	59	男	初中	了解很多	有时	经常	很少	经常	经常	很少	有时	经常	有时	肯定会	也许会	良好的住房、教育、体面的工作和良好的当地医疗设施	不同意	不确定	不确定	不同意	非常不同意	非常不同意	非常不同意	不确定	需要	20	128	略	略	略	基本赞同	非常不赞同	有点赞同	基本不赞同	基本不赞同	非常赞同	基本赞同	基本不赞同	非常不赞同	基本赞同	有点赞同	有点不赞同	非常不赞同	基本赞同	基本不赞同	非常不赞同	基本不赞同	基本赞同
423	37	女	初中	了解很多	有时	有时	有时	经常	有时	经常	有时	有时	很少	不会	不会	良好的住房、教育、体面的工作和良好的当地医疗设施	非常不同意	非常同意	不同意	不同意	非常不同意	非常不同意	同意	不确定	不需要	20	128	略	略	略	非常不赞同	非常不赞同	非常不赞同	基本不赞同	有点不赞同	基本不赞同	基本不赞同	有点不赞同	非常不赞同	有点赞同	非常不赞同	有点赞同	有点赞同	非常不赞同	有点赞同	基本赞同	非常赞同	基本不赞同
424	41	男	初中	了解一点	经常	很少	有时	经常	经常	经常	有时	经常	有时	也许会	肯定会	引导健康⽣活方式的信息和鼓励	非常同意	非常同意	不同意	不同意	不同意	不确定	不同意	不确定	不需要	20	128	略	略	略	基本不赞同	基本不赞同	非常赞同	有点赞同	基本赞同	非常不赞同	非常赞同	有点不赞同	基本不赞同	有点不赞同	非常不赞同	非常不赞同	基本不赞同	非常赞同	基本赞同	非常不赞同	非常不赞同	非常不赞同
425	51	女	初中	非常了解	很少	有时	有时	有时	有时	有时	很少	经常	有时	肯定会	也许会	良好的住房、教育、体面的工作和良好的当地医疗设施	不同意	非常同意	不同意	非常同意	不确定	不确定	非常同意	不确定	不需要	20	128	略	略	略	基本不赞同	非常不赞同	有点赞同	有点赞同	有点赞同	基本不赞同	非常赞同	有点不赞同	基本不赞同	非常赞同	基本不赞同	有点赞同	非常不赞同	非常不赞同	基本赞同	有点不赞同	非常不赞同	有点不赞同
426	45	男	高中	非常了解	有时	不适用	经常	经常	有时	很少	很少	很少	有时	不会	肯定会	良好的住房、教育、体面的工作和良好的当地医疗设施	非常不同意	同意	非常不同意	不同意	不确定	不确定	不同意	非常不同意	不需要	20	128	略	略	略	非常赞同	基本不赞同	有点不赞同	基本不赞同	基本不赞同	非常不赞同	基本赞同	非常不赞同	基本不赞同	有点赞同	有点赞同	有点赞同	基本赞同	基本不赞同	有点赞同	有点赞同	有点不赞同	基本不赞同
427	32	男	初中	了解很少	很少	经常	经常	有时	很少	有时	很少	经常	有时	不会	不会	良好的住房、教育、体面的工作和良好的当地医疗设施	同意	不确定	不同意	非常不同意	不同意	非常同意	不确定	不同意	需要	20	128	略	略	略	基本不赞同	有点赞同	有点不赞同	非常赞同	非常不赞同	有点赞同	有点不赞同	基本赞同	基本不赞同	基本不赞同	非常不赞同	非常不赞同	有点赞同	非常不赞同	有点赞同	有点不赞同	有点不赞同	有点赞同
428	39	男	小学	非常了解	很少	有时	经常	很少	有时	有时	有时	有时	有时	肯定会	肯定会	良好的住房、教育、体面的工作和良好的当地医疗设施	不同意	不同意	非常不同意	不同意	非常不同意	同意	同意	同意	不需要	20	128	略	略	略	基本赞同	非常赞同	基本不赞同	基本不赞同	非常赞同	非常赞同	基本不赞同	非常赞同	非常不赞同	非常不赞同	有点赞同	基本不赞同	非常不赞同	基本不赞同	有点赞同	基本不赞同	非常不赞同	非常不赞同
429	51	男	小学	了解很多	经常	有时	经常	有时	经常	有时	有时	很少	有时	也许会	不会	良好的住房、教育、体面的工作和良好的当地医疗设施	不确定	非常不同意	非常不同意	非常不同意	不同意	不同意	不确定	非常同意	需要	20	128	略	略	略	有点赞同	有点不赞同	有点不赞同	非常不赞同	有点赞同	有点不赞同	非常赞同	非常不赞同	有点赞同	非常不赞同	有点赞同	有点不赞同	基本不赞同	有点不赞同	非常不赞同	有点不赞同	基本不赞同	基本赞同
430	58	女	初中	了解很多	有时	有时	经常	有时	经常	有时	有时	很少	经常	也许会	不会	引导健康⽣活方式的信息和鼓励	非常不同意	同意	不同意	不同意	不同意	不确定	不同意	不同意	需要	20	128	略	略	略	非常不赞同	有点不赞同	有点赞同	有点赞同	基本不赞同	非常不赞同	非常不赞同	基本不赞同	有点不赞同	基本不赞同	基本不赞同	有点不赞同	基本不赞同	非常不赞同	非常不赞同	基本不赞同	基本不赞同	基本不赞同
431	34	女	专科	了解很多	有时	经常	有时	很少	有时	有时	经常	很少	经常	不会	不会	良好的住房、教育、体面的工作和良好的当地医疗设施	不确定	非常不同意	同意	不同意	同意	同意	不确定	不确定	需要	20	128	略	略	略	非常赞同	有点赞同	非常赞同	非常不赞同	非常不赞同	基本不赞同	有点不赞同	基本赞同	有点不赞同	有点赞同	有点不赞同	有点赞同	基本赞同	基本不赞同	基本赞同	非常不赞同	有点赞同	非常赞同
432	52	男	专科	了解很少	很少	有时	经常	很少	经常	有时	有时	经常	经常	肯定会	肯定会	良好的住房、教育、体面的工作和良好的当地医疗设施	不同意	不确定	不同意	不确定	同意	不同意	不同意	同意	不需要	20	128	略	略	略	基本不赞同	基本不赞同	有点不赞同	有点不赞同	非常不赞同	有点赞同	有点赞同	基本不赞同	非常赞同	有点不赞同	有点不赞同	有点不赞同	基本不赞同	非常不赞同	基本不赞同	有点不赞同	有点赞同	非常赞同
433	45	女	小学	了解很多	经常	有时	有时	有时	很少	很少	经常	经常	很少	不会	肯定会	引导健康⽣活方式的信息和鼓励	不确定	非常同意	非常不同意	不确定	同意	非常不同意	非常不同意	不同意	不需要	20	128	略	略	略	非常赞同	基本不赞同	基本不赞同	基本不赞同	基本不赞同	有点不赞同	基本赞同	非常赞同	基本不赞同	非常不赞同	基本不赞同	有点赞同	基本赞同	基本不赞同	基本不赞同	基本不赞同	基本不赞同	有点不赞同
434	53	男	专科	非常了解	有时	不适用	很少	有时	很少	经常	有时	很少	有时	也许会	不会	良好的住房、教育、体面的工作和良好的当地医疗设施	不同意	不确定	非常不同意	非常不同意	同意	非常同意	不同意	不同意	需要	20	128	略	略	略	有点赞同	基本不赞同	非常不赞同	有点不赞同	非常不赞同	基本不赞同	非常赞同	有点不赞同	非常不赞同	基本不赞同	基本不赞同	有点不赞同	有点不赞同	基本不赞同	有点赞同	基本不赞同	非常不赞同	有点不赞同
435	50	男	专科	了解很少	有时	有时	有时	很少	有时	很少	经常	很少	经常	也许会	也许会	良好的住房、教育、体面的工作和良好的当地医疗设施	非常不同意	不同意	不确定	不同意	不确定	非常不同意	非常不同意	不同意	不需要	20	128	略	略	略	基本不赞同	有点不赞同	有点赞同	有点不赞同	基本不赞同	非常不赞同	有点不赞同	基本赞同	有点不赞同	非常赞同	有点赞同	有点不赞同	有点赞同	基本不赞同	基本赞同	有点不赞同	有点赞同	非常不赞同
436	41	女	初中	了解一点	有时	经常	有时	有时	很少	有时	经常	很少	经常	也许会	也许会	良好的住房、教育、体面的工作和良好的当地医疗设施	同意	不确定	非常不同意	不确定	不同意	同意	不确定	不确定	不需要	20	128	略	略	略	有点赞同	基本不赞同	有点赞同	有点不赞同	基本不赞同	基本不赞同	非常不赞同	有点不赞同	基本不赞同	基本不赞同	有点赞同	有点不赞同	有点赞同	基本不赞同	基本不赞同	有点赞同	有点不赞同	非常不赞同
437	56	男	专科	非常了解	很少	有时	很少	有时	有时	有时	很少	经常	很少	不会	不会	良好的住房、教育、体面的工作和良好的当地医疗设施	不确定	非常同意	非常不同意	不确定	非常同意	不确定	不同意	不同意	不需要	20	128	略	略	略	有点赞同	非常赞同	基本不赞同	有点赞同	基本赞同	有点不赞同	有点不赞同	非常不赞同	基本不赞同	非常不赞同	基本不赞同	有点赞同	有点不赞同	基本不赞同	基本不赞同	基本不赞同	有点不赞同	非常不赞同
438	61	男	初中	了解一点	有时	很少	很少	有时	有时	有时	有时	有时	很少	也许会	不会	良好的住房、教育、体面的工作和良好的当地医疗设施	不确定	非常不同意	同意	非常同意	不确定	不确定	同意	非常同意	不需要	20	128	略	略	略	有点不赞同	基本不赞同	非常不赞同	有点赞同	有点赞同	基本不赞同	基本不赞同	非常不赞同	非常不赞同	有点赞同	非常赞同	有点不赞同	有点赞同	非常赞同	非常不赞同	非常赞同	基本不赞同	基本不赞同
439	45	女	本科	了解很少	经常	经常	有时	有时	经常	很少	有时	很少	经常	也许会	也许会	良好的住房、教育、体面的工作和良好的当地医疗设施	不确定	不确定	同意	不同意	不确定	非常不同意	不确定	不同意	需要	20	128	略	略	略	有点赞同	有点不赞同	有点赞同	有点赞同	基本不赞同	有点赞同	基本不赞同	非常赞同	基本不赞同	基本不赞同	基本不赞同	有点不赞同	有点赞同	基本赞同	基本不赞同	基本不赞同	基本不赞同	基本赞同
440	62	女	专科	了解很少	很少	很少	经常	有时	很少	有时	经常	很少	经常	不会	肯定会	引导健康⽣活方式的信息和鼓励	非常同意	不确定	非常同意	不同意	非常不同意	同意	不同意	不同意	不需要	20	128	略	略	略	非常不赞同	基本不赞同	有点不赞同	有点赞同	非常不赞同	有点不赞同	基本不赞同	基本不赞同	基本不赞同	有点赞同	有点不赞同	有点不赞同	基本不赞同	有点不赞同	非常赞同	非常赞同	基本赞同	非常不赞同
441	42	女	高中	非常了解	经常	有时	很少	有时	很少	很少	经常	经常	很少	也许会	肯定会	引导健康⽣活方式的信息和鼓励	非常不同意	不同意	不确定	不确定	同意	不确定	非常同意	非常同意	不需要	20	128	略	略	略	有点赞同	有点赞同	基本不赞同	基本不赞同	非常不赞同	非常不赞同	基本不赞同	有点不赞同	有点不赞同	基本不赞同	有点不赞同	非常不赞同	基本赞同	非常不赞同	基本赞同	有点赞同	基本不赞同	基本不赞同
442	52	女	高中	了解很多	有时	有时	有时	有时	有时	有时	很少	有时	有时	也许会	不会	良好的住房、教育、体面的工作和良好的当地医疗设施	同意	同意	不确定	不确定	同意	非常不同意	同意	不同意	不需要	20	128	略	略	略	非常不赞同	基本不赞同	基本不赞同	非常不赞同	基本不赞同	有点不赞同	非常不赞同	基本赞同	基本不赞同	基本赞同	有点不赞同	非常不赞同	基本不赞同	有点赞同	有点不赞同	有点不赞同	有点不赞同	基本不赞同
443	46	女	小学	了解很多	经常	经常	很少	经常	很少	有时	有时	很少	有时	也许会	也许会	良好的住房、教育、体面的工作和良好的当地医疗设施	不同意	非常不同意	非常不同意	不确定	不确定	不同意	同意	不同意	不需要	20	128	略	略	略	有点不赞同	非常不赞同	非常赞同	有点不赞同	有点赞同	有点赞同	基本赞同	有点不赞同	基本不赞同	非常不赞同	基本不赞同	非常不赞同	有点不赞同	有点赞同	基本不赞同	有点赞同	基本不赞同	有点赞同
444	54	女	初中	了解一点	有时	有时	经常	有时	有时	有时	经常	很少	有时	不会	也许会	引导健康⽣活方式的信息和鼓励	不同意	非常同意	不同意	非常同意	非常不同意	非常不同意	同意	非常不同意	需要	20	128	略	略	略	非常赞同	基本不赞同	非常赞同	非常不赞同	有点不赞同	基本不赞同	基本不赞同	有点不赞同	基本不赞同	有点赞同	基本不赞同	基本赞同	基本赞同	基本不赞同	有点不赞同	有点不赞同	基本赞同	非常赞同
445	48	男	小学	非常了解	很少	很少	经常	很少	有时	有时	有时	有时	很少	不会	不会	良好的住房、教育、体面的工作和良好的当地医疗设施	不同意	不同意	不确定	不同意	非常不同意	非常不同意	不确定	不确定	不需要	20	128	略	略	略	非常不赞同	非常不赞同	基本不赞同	有点赞同	基本不赞同	基本不赞同	基本不赞同	非常不赞同	有点不赞同	基本不赞同	有点不赞同	基本不赞同	基本赞同	基本不赞同	有点不赞同	非常不赞同	有点不赞同	有点不赞同
446	46	男	高中	了解很少	经常	不适用	有时	有时	有时	很少	有时	经常	经常	肯定会	肯定会	良好的住房、教育、体面的工作和良好的当地医疗设施	非常不同意	非常同意	非常不同意	同意	非常不同意	不确定	非常不同意	不同意	不需要	20	128	略	略	略	有点赞同	基本赞同	基本不赞同	非常赞同	有点不赞同	基本不赞同	有点不赞同	有点赞同	基本不赞同	有点赞同	有点不赞同	有点不赞同	有点不赞同	非常赞同	基本不赞同	基本不赞同	基本不赞同	非常不赞同
447	49	女	本科	了解很多	经常	不适用	有时	很少	有时	有时	有时	有时	经常	肯定会	肯定会	良好的住房、教育、体面的工作和良好的当地医疗设施	不同意	不同意	非常同意	同意	不同意	不同意	不确定	非常同意	需要	20	128	略	略	略	有点不赞同	基本赞同	非常赞同	非常不赞同	非常赞同	基本不赞同	基本不赞同	非常不赞同	有点不赞同	有点不赞同	非常不赞同	有点不赞同	基本不赞同	有点不赞同	非常不赞同	基本不赞同	非常赞同	基本不赞同
448	47	男	初中	了解很多	经常	有时	有时	很少	经常	经常	有时	有时	很少	不会	也许会	引导健康⽣活方式的信息和鼓励	同意	非常不同意	不同意	不同意	同意	同意	不同意	非常同意	需要	20	128	略	略	略	非常赞同	有点赞同	非常赞同	非常不赞同	非常不赞同	非常赞同	有点不赞同	有点不赞同	基本不赞同	有点不赞同	非常不赞同	非常不赞同	基本不赞同	有点赞同	基本不赞同	有点不赞同	有点不赞同	基本赞同
449	60	女	专科	了解很多	经常	有时	很少	很少	很少	经常	经常	有时	有时	肯定会	不会	良好的住房、教育、体面的工作和良好的当地医疗设施	不确定	同意	非常不同意	不确定	不确定	不确定	非常同意	同意	不需要	20	128	略	略	略	有点不赞同	基本不赞同	非常不赞同	非常赞同	非常不赞同	基本不赞同	基本不赞同	有点不赞同	有点不赞同	非常不赞同	非常赞同	基本不赞同	有点不赞同	基本赞同	非常赞同	基本不赞同	有点赞同	有点不赞同
450	52	男	初中	了解一点	很少	不适用	很少	有时	有时	有时	很少	有时	很少	也许会	也许会	良好的住房、教育、体面的工作和良好的当地医疗设施	不确定	非常同意	不确定	不确定	非常不同意	同意	同意	非常同意	需要	20	128	略	略	略	非常不赞同	基本赞同	有点不赞同	基本不赞同	基本不赞同	非常赞同	非常不赞同	有点不赞同	非常不赞同	非常不赞同	基本不赞同	有点不赞同	有点不赞同	非常赞同	有点不赞同	基本赞同	非常不赞同	基本不赞同
451	33	女	初中	了解很多	有时	有时	有时	经常	有时	很少	经常	有时	很少	不会	不会	良好的住房、教育、体面的工作和良好的当地医疗设施	不同意	不同意	不同意	不确定	非常不同意	同意	同意	同意	不需要	20	128	略	略	略	有点赞同	基本不赞同	基本不赞同	非常不赞同	非常不赞同	基本不赞同	有点不赞同	基本不赞同	基本赞同	基本赞同	有点赞同	基本赞同	有点不赞同	有点不赞同	有点不赞同	基本赞同	非常不赞同	非常不赞同
452	46	男	小学	了解很多	很少	有时	有时	很少	经常	有时	很少	有时	经常	肯定会	不会	引导健康⽣活方式的信息和鼓励	非常不同意	不确定	非常不同意	非常同意	非常同意	同意	不确定	同意	需要	20	128	略	略	略	有点不赞同	有点赞同	基本不赞同	基本赞同	基本不赞同	有点不赞同	非常不赞同	有点不赞同	非常赞同	非常不赞同	有点赞同	有点不赞同	有点不赞同	基本赞同	有点赞同	基本不赞同	非常不赞同	基本不赞同
453	59	男	本科	了解一点	很少	不适用	有时	经常	有时	很少	很少	很少	经常	也许会	也许会	良好的住房、教育、体面的工作和良好的当地医疗设施	不同意	不确定	不同意	非常同意	不确定	非常不同意	不同意	非常同意	不需要	20	128	略	略	略	有点不赞同	有点不赞同	非常不赞同	基本不赞同	非常赞同	基本不赞同	非常不赞同	非常不赞同	非常不赞同	非常不赞同	有点不赞同	非常不赞同	有点不赞同	非常不赞同	基本赞同	有点赞同	基本不赞同	非常不赞同
454	35	男	本科	了解很多	有时	有时	经常	有时	很少	有时	有时	很少	经常	不会	肯定会	良好的住房、教育、体面的工作和良好的当地医疗设施	不同意	不同意	不同意	不同意	同意	非常不同意	不同意	不确定	不需要	20	128	略	略	略	有点不赞同	基本不赞同	有点不赞同	有点赞同	有点赞同	有点不赞同	基本赞同	基本不赞同	非常不赞同	有点不赞同	非常赞同	有点不赞同	有点不赞同	基本不赞同	有点不赞同	非常不赞同	基本不赞同	有点赞同
455	38	女	初中	了解很多	有时	有时	经常	很少	有时	有时	有时	经常	有时	也许会	肯定会	引导健康⽣活方式的信息和鼓励	同意	非常不同意	非常不同意	不确定	不同意	不确定	不同意	非常同意	需要	20	128	略	略	略	有点不赞同	非常不赞同	基本不赞同	有点不赞同	有点不赞同	有点赞同	基本不赞同	有点不赞同	基本不赞同	非常不赞同	非常赞同	有点赞同	有点不赞同	基本不赞同	非常不赞同	基本不赞同	非常不赞同	非常不赞同
456	40	男	高中	了解很多	经常	很少	有时	很少	有时	经常	有时	很少	有时	也许会	也许会	引导健康⽣活方式的信息和鼓励	非常同意	同意	不确定	不确定	不同意	不确定	非常同意	不确定	需要	20	128	略	略	略	非常不赞同	有点不赞同	基本不赞同	基本不赞同	非常不赞同	有点不赞同	基本赞同	有点赞同	有点不赞同	非常不赞同	基本不赞同	基本不赞同	基本不赞同	非常不赞同	有点不赞同	有点赞同	非常不赞同	有点赞同
457	59	女	高中	非常了解	很少	很少	有时	很少	很少	经常	有时	有时	很少	也许会	也许会	良好的住房、教育、体面的工作和良好的当地医疗设施	不同意	非常同意	不确定	不同意	不确定	不确定	不同意	不确定	不需要	20	128	略	略	略	有点赞同	有点不赞同	有点不赞同	非常不赞同	非常不赞同	非常不赞同	非常赞同	非常不赞同	有点赞同	基本不赞同	有点不赞同	基本赞同	有点不赞同	基本赞同	有点赞同	基本不赞同	有点赞同	基本不赞同
458	48	男	专科	非常了解	很少	不适用	有时	很少	很少	很少	经常	经常	经常	不会	不会	良好的住房、教育、体面的工作和良好的当地医疗设施	非常不同意	不同意	非常不同意	同意	非常不同意	同意	非常同意	不同意	需要	20	128	略	略	略	非常不赞同	基本不赞同	有点赞同	非常赞同	非常不赞同	有点不赞同	基本赞同	非常不赞同	非常赞同	基本不赞同	非常赞同	基本不赞同	非常赞同	基本不赞同	有点不赞同	非常不赞同	基本不赞同	基本赞同
459	37	女	小学	了解一点	很少	有时	经常	经常	经常	经常	经常	经常	经常	不会	肯定会	引导健康⽣活方式的信息和鼓励	非常同意	不确定	同意	不确定	不同意	不确定	非常不同意	不确定	需要	20	128	略	略	略	基本不赞同	有点不赞同	非常不赞同	非常不赞同	基本不赞同	基本不赞同	基本不赞同	非常不赞同	基本赞同	有点不赞同	基本不赞同	基本赞同	基本不赞同	非常不赞同	有点不赞同	基本不赞同	非常赞同	有点不赞同
460	36	男	小学	了解一点	很少	有时	经常	经常	经常	有时	有时	很少	有时	也许会	肯定会	良好的住房、教育、体面的工作和良好的当地医疗设施	同意	不确定	不同意	同意	非常不同意	非常同意	非常同意	不同意	不需要	20	128	略	略	略	非常不赞同	基本赞同	有点不赞同	非常不赞同	有点不赞同	有点不赞同	基本赞同	基本不赞同	非常赞同	有点不赞同	基本不赞同	基本不赞同	有点不赞同	非常不赞同	基本不赞同	基本不赞同	基本不赞同	基本赞同
461	49	女	初中	了解一点	有时	不适用	有时	很少	经常	有时	很少	有时	有时	肯定会	也许会	引导健康⽣活方式的信息和鼓励	不确定	非常同意	同意	不确定	非常不同意	同意	非常同意	非常不同意	不需要	20	128	略	略	略	非常不赞同	有点赞同	非常不赞同	有点赞同	有点不赞同	非常不赞同	有点不赞同	非常不赞同	非常不赞同	非常赞同	基本不赞同	有点赞同	有点不赞同	基本赞同	有点不赞同	基本不赞同	基本不赞同	非常不赞同
462	51	女	初中	非常了解	很少	有时	有时	经常	有时	有时	有时	有时	经常	也许会	也许会	良好的住房、教育、体面的工作和良好的当地医疗设施	不确定	不确定	非常不同意	非常同意	不同意	不确定	不确定	不同意	需要	20	128	略	略	略	基本不赞同	基本不赞同	非常赞同	基本不赞同	非常赞同	有点不赞同	基本不赞同	非常赞同	有点赞同	非常不赞同	有点赞同	基本不赞同	基本不赞同	有点不赞同	有点不赞同	基本赞同	基本不赞同	有点不赞同
463	55	女	初中	了解一点	很少	不适用	经常	很少	经常	有时	很少	很少	有时	不会	也许会	良好的住房、教育、体面的工作和良好的当地医疗设施	不确定	不同意	不确定	非常不同意	非常不同意	同意	非常不同意	不同意	需要	20	128	略	略	略	基本不赞同	有点赞同	基本不赞同	基本不赞同	基本赞同	有点赞同	基本赞同	有点不赞同	有点不赞同	有点不赞同	有点赞同	基本赞同	基本赞同	基本不赞同	基本赞同	基本赞同	基本赞同	有点不赞同
464	46	女	高中	了解很少	经常	有时	经常	很少	经常	有时	经常	很少	经常	也许会	肯定会	良好的住房、教育、体面的工作和良好的当地医疗设施	不确定	非常不同意	不同意	不同意	不确定	不同意	同意	不确定	不需要	20	128	略	略	略	有点赞同	基本不赞同	有点赞同	有点赞同	非常不赞同	非常不赞同	基本赞同	非常不赞同	非常赞同	有点不赞同	基本不赞同	非常不赞同	有点不赞同	基本不赞同	非常不赞同	有点不赞同	非常不赞同	非常不赞同
465	54	男	专科	了解很少	有时	有时	有时	经常	有时	经常	经常	经常	有时	也许会	也许会	引导健康⽣活方式的信息和鼓励	非常不同意	非常不同意	非常不同意	非常不同意	不同意	不确定	非常同意	非常不同意	不需要	20	128	略	略	略	有点不赞同	非常赞同	基本不赞同	非常不赞同	有点不赞同	基本不赞同	有点赞同	基本赞同	基本不赞同	非常不赞同	非常不赞同	有点赞同	基本不赞同	非常赞同	有点赞同	有点不赞同	有点不赞同	基本赞同
466	60	女	小学	了解很少	很少	不适用	有时	经常	有时	经常	有时	有时	很少	也许会	肯定会	引导健康⽣活方式的信息和鼓励	不同意	非常不同意	不确定	不确定	非常同意	不同意	同意	同意	需要	20	128	略	略	略	基本不赞同	有点不赞同	非常不赞同	有点不赞同	非常不赞同	有点不赞同	基本不赞同	基本不赞同	基本赞同	有点赞同	基本不赞同	有点不赞同	有点不赞同	有点不赞同	有点不赞同	非常赞同	有点不赞同	有点不赞同
467	62	女	初中	了解一点	很少	经常	很少	经常	经常	很少	很少	有时	很少	肯定会	也许会	良好的住房、教育、体面的工作和良好的当地医疗设施	不同意	非常不同意	不同意	不同意	同意	不确定	不同意	非常同意	不需要	20	128	略	略	略	基本不赞同	非常不赞同	有点不赞同	非常不赞同	基本赞同	非常赞同	基本不赞同	有点赞同	非常不赞同	有点不赞同	基本赞同	有点不赞同	基本赞同	基本赞同	非常不赞同	基本不赞同	有点赞同	有点不赞同
468	43	男	专科	非常了解	有时	很少	有时	很少	有时	有时	经常	有时	有时	也许会	肯定会	引导健康⽣活方式的信息和鼓励	非常不同意	非常不同意	不同意	同意	不同意	非常不同意	不确定	不同意	需要	20	128	略	略	略	基本赞同	基本赞同	基本不赞同	有点赞同	有点赞同	有点赞同	有点赞同	非常赞同	有点不赞同	非常赞同	非常不赞同	有点不赞同	非常不赞同	基本不赞同	有点不赞同	有点赞同	非常不赞同	有点赞同
469	57	男	专科	非常了解	经常	很少	经常	有时	很少	有时	有时	很少	有时	肯定会	也许会	引导健康⽣活方式的信息和鼓励	不同意	同意	不同意	不确定	不同意	不确定	不同意	同意	不需要	20	128	略	略	略	基本不赞同	基本不赞同	非常不赞同	有点不赞同	非常赞同	有点赞同	基本不赞同	基本不赞同	基本不赞同	有点不赞同	基本不赞同	有点不赞同	基本不赞同	基本不赞同	有点不赞同	非常不赞同	有点不赞同	基本不赞同
470	58	女	初中	了解很多	有时	有时	很少	经常	有时	有时	有时	有时	经常	也许会	也许会	良好的住房、教育、体面的工作和良好的当地医疗设施	不同意	不同意	不确定	非常不同意	不同意	不确定	非常不同意	同意	需要	20	128	略	略	略	有点不赞同	有点赞同	非常赞同	非常不赞同	非常不赞同	有点不赞同	非常不赞同	有点不赞同	有点不赞同	非常不赞同	非常不赞同	基本不赞同	非常不赞同	基本赞同	基本不赞同	基本不赞同	有点赞同	非常不赞同
471	63	男	小学	非常了解	很少	不适用	经常	有时	有时	有时	很少	很少	经常	不会	不会	良好的住房、教育、体面的工作和良好的当地医疗设施	不确定	非常不同意	不同意	不确定	非常不同意	非常不同意	不确定	不同意	需要	20	128	略	略	略	有点赞同	基本不赞同	有点不赞同	非常不赞同	基本不赞同	基本赞同	非常不赞同	有点不赞同	非常赞同	非常赞同	基本赞同	非常不赞同	有点赞同	有点赞同	有点不赞同	基本赞同	基本不赞同	基本不赞同
472	60	女	小学	了解一点	很少	经常	很少	有时	经常	很少	经常	经常	有时	也许会	肯定会	良好的住房、教育、体面的工作和良好的当地医疗设施	不确定	不同意	非常不同意	不确定	同意	非常不同意	非常同意	同意	不需要	20	128	略	略	略	基本不赞同	基本不赞同	非常不赞同	有点不赞同	有点不赞同	非常赞同	非常不赞同	非常不赞同	有点赞同	基本不赞同	有点赞同	非常赞同	有点赞同	基本不赞同	非常不赞同	有点不赞同	基本赞同	有点不赞同
473	63	男	初中	非常了解	很少	有时	很少	经常	经常	很少	很少	有时	很少	肯定会	也许会	引导健康⽣活方式的信息和鼓励	同意	不同意	不确定	不同意	不同意	非常同意	不确定	非常同意	需要	20	128	略	略	略	基本赞同	基本赞同	基本不赞同	基本不赞同	基本不赞同	有点不赞同	非常不赞同	非常不赞同	基本不赞同	有点不赞同	有点赞同	非常不赞同	基本不赞同	有点赞同	基本赞同	非常不赞同	有点赞同	有点不赞同
474	48	女	初中	了解一点	很少	有时	有时	很少	经常	经常	经常	很少	经常	不会	不会	良好的住房、教育、体面的工作和良好的当地医疗设施	不确定	非常不同意	非常不同意	同意	非常不同意	非常不同意	不同意	不确定	不需要	20	128	略	略	略	有点不赞同	非常赞同	有点不赞同	有点不赞同	基本不赞同	基本赞同	非常不赞同	非常不赞同	非常赞同	非常不赞同	基本不赞同	基本不赞同	基本赞同	基本不赞同	有点不赞同	有点不赞同	非常不赞同	基本赞同
475	53	男	初中	非常了解	经常	不适用	经常	有时	很少	经常	经常	经常	有时	肯定会	肯定会	良好的住房、教育、体面的工作和良好的当地医疗设施	不确定	不同意	不确定	不同意	不同意	非常同意	不确定	不同意	不需要	20	128	略	略	略	有点不赞同	非常不赞同	基本不赞同	有点赞同	非常赞同	基本不赞同	基本不赞同	非常不赞同	基本赞同	有点不赞同	基本赞同	有点不赞同	非常不赞同	非常赞同	非常不赞同	基本不赞同	基本不赞同	基本不赞同
476	33	男	初中	了解很多	有时	不适用	有时	很少	有时	有时	有时	有时	很少	肯定会	也许会	引导健康⽣活方式的信息和鼓励	非常同意	非常不同意	不同意	不同意	不同意	非常同意	不同意	不同意	需要	20	128	略	略	略	有点赞同	非常不赞同	有点赞同	非常不赞同	基本赞同	基本不赞同	有点不赞同	有点赞同	基本赞同	非常不赞同	有点不赞同	基本不赞同	有点赞同	基本赞同	基本不赞同	有点不赞同	有点不赞同	有点不赞同
477	37	男	专科	了解很多	有时	有时	有时	很少	经常	经常	很少	有时	经常	肯定会	不会	引导健康⽣活方式的信息和鼓励	同意	不确定	不同意	不同意	不确定	同意	不同意	非常同意	需要	20	128	略	略	略	基本不赞同	有点不赞同	非常不赞同	有点赞同	有点不赞同	非常赞同	非常不赞同	非常不赞同	基本不赞同	基本赞同	有点赞同	非常不赞同	基本不赞同	有点赞同	非常赞同	有点赞同	非常不赞同	有点赞同
478	63	女	初中	了解很少	很少	经常	很少	很少	很少	有时	经常	很少	有时	肯定会	不会	引导健康⽣活方式的信息和鼓励	不同意	不确定	不同意	非常同意	不同意	不同意	同意	不同意	不需要	20	128	略	略	略	有点赞同	有点赞同	有点不赞同	基本不赞同	基本不赞同	非常赞同	基本不赞同	有点赞同	非常不赞同	有点不赞同	基本赞同	有点赞同	非常赞同	有点不赞同	非常赞同	基本赞同	基本不赞同	非常赞同
479	54	女	初中	非常了解	经常	有时	经常	经常	有时	有时	有时	很少	经常	也许会	不会	良好的住房、教育、体面的工作和良好的当地医疗设施	非常不同意	非常不同意	不同意	非常不同意	不同意	不确定	不同意	不同意	不需要	20	128	略	略	略	基本不赞同	有点赞同	有点赞同	有点赞同	非常不赞同	非常赞同	有点不赞同	基本赞同	有点不赞同	有点不赞同	非常赞同	非常不赞同	有点不赞同	非常赞同	基本不赞同	有点不赞同	基本不赞同	基本赞同
480	56	女	初中	了解很多	很少	有时	经常	经常	有时	经常	有时	经常	经常	不会	肯定会	良好的住房、教育、体面的工作和良好的当地医疗设施	非常同意	非常不同意	非常不同意	不确定	不同意	不同意	同意	不同意	不需要	20	128	略	略	略	有点赞同	基本不赞同	基本不赞同	基本不赞同	有点不赞同	基本不赞同	有点不赞同	非常赞同	基本不赞同	有点不赞同	有点不赞同	有点不赞同	有点赞同	有点不赞同	有点不赞同	基本赞同	有点不赞同	基本赞同
481	38	男	高中	了解很少	经常	很少	很少	经常	经常	有时	有时	有时	经常	不会	也许会	引导健康⽣活方式的信息和鼓励	非常同意	不确定	非常不同意	不确定	同意	不同意	非常同意	不同意	不需要	20	128	略	略	略	有点不赞同	有点不赞同	非常赞同	有点不赞同	基本赞同	基本不赞同	基本不赞同	基本不赞同	基本不赞同	基本不赞同	有点不赞同	非常不赞同	基本不赞同	非常不赞同	基本不赞同	有点不赞同	基本不赞同	基本赞同
482	62	男	小学	了解一点	经常	不适用	很少	经常	有时	有时	有时	经常	很少	也许会	肯定会	良好的住房、教育、体面的工作和良好的当地医疗设施	不确定	非常同意	同意	不同意	不同意	非常不同意	非常不同意	不确定	不需要	20	128	略	略	略	非常不赞同	非常不赞同	非常赞同	基本不赞同	有点赞同	非常不赞同	非常赞同	有点不赞同	有点不赞同	有点不赞同	基本不赞同	非常不赞同	非常不赞同	基本不赞同	非常不赞同	有点赞同	有点赞同	基本赞同
483	56	女	高中	了解一点	有时	经常	有时	经常	很少	经常	经常	很少	经常	也许会	不会	良好的住房、教育、体面的工作和良好的当地医疗设施	不确定	非常不同意	不同意	不同意	非常不同意	不同意	不同意	非常不同意	需要	20	128	略	略	略	非常不赞同	有点不赞同	非常赞同	有点不赞同	有点不赞同	基本赞同	基本不赞同	有点不赞同	基本不赞同	基本不赞同	非常不赞同	基本赞同	非常不赞同	基本不赞同	基本赞同	非常赞同	有点赞同	非常不赞同
484	58	女	小学	非常了解	很少	经常	经常	很少	有时	经常	有时	很少	经常	肯定会	肯定会	引导健康⽣活方式的信息和鼓励	非常不同意	同意	非常不同意	同意	不确定	非常不同意	同意	不同意	需要	20	128	略	略	略	有点不赞同	有点不赞同	基本不赞同	有点不赞同	基本不赞同	基本赞同	有点不赞同	基本赞同	基本赞同	有点赞同	非常不赞同	非常不赞同	有点赞同	有点赞同	有点赞同	非常不赞同	非常不赞同	非常赞同
485	50	男	初中	了解很多	有时	经常	经常	有时	很少	很少	很少	有时	很少	肯定会	不会	良好的住房、教育、体面的工作和良好的当地医疗设施	不同意	不同意	同意	非常不同意	非常不同意	不同意	不同意	非常同意	需要	20	128	略	略	略	有点不赞同	非常不赞同	基本不赞同	非常赞同	基本不赞同	有点不赞同	基本赞同	非常不赞同	非常赞同	基本不赞同	有点不赞同	有点不赞同	有点赞同	基本赞同	有点不赞同	非常不赞同	非常不赞同	基本不赞同
486	45	男	高中	了解很多	经常	经常	经常	经常	很少	有时	有时	有时	经常	不会	肯定会	良好的住房、教育、体面的工作和良好的当地医疗设施	不确定	非常同意	不同意	非常不同意	同意	同意	不确定	不同意	不需要	20	128	略	略	略	基本不赞同	基本不赞同	非常不赞同	有点不赞同	基本赞同	非常赞同	有点不赞同	非常不赞同	有点不赞同	非常赞同	有点不赞同	基本赞同	有点赞同	有点不赞同	有点赞同	有点不赞同	有点不赞同	有点不赞同
487	42	女	专科	了解很少	有时	很少	很少	有时	经常	很少	有时	有时	有时	肯定会	不会	引导健康⽣活方式的信息和鼓励	不确定	不确定	不确定	不同意	同意	非常同意	非常不同意	同意	不需要	20	128	略	略	略	有点赞同	有点赞同	有点不赞同	非常不赞同	有点不赞同	非常不赞同	有点不赞同	有点赞同	有点不赞同	基本不赞同	基本不赞同	非常赞同	有点不赞同	非常不赞同	非常不赞同	基本不赞同	基本不赞同	基本不赞同
488	55	男	初中	非常了解	经常	经常	有时	很少	很少	很少	经常	很少	经常	肯定会	也许会	良好的住房、教育、体面的工作和良好的当地医疗设施	不同意	不同意	不同意	不同意	不同意	不同意	不确定	非常同意	需要	20	128	略	略	略	基本不赞同	基本赞同	非常不赞同	非常赞同	基本赞同	基本不赞同	基本赞同	非常赞同	有点不赞同	有点赞同	有点赞同	基本不赞同	基本赞同	基本不赞同	基本赞同	基本不赞同	基本赞同	有点不赞同
489	59	男	专科	了解很少	有时	有时	很少	有时	有时	很少	有时	经常	经常	也许会	也许会	引导健康⽣活方式的信息和鼓励	非常同意	不确定	非常不同意	不同意	不确定	非常不同意	不确定	不同意	需要	20	128	略	略	略	基本不赞同	非常赞同	有点不赞同	非常不赞同	有点不赞同	有点不赞同	基本不赞同	非常赞同	基本赞同	基本不赞同	有点不赞同	有点赞同	有点赞同	基本不赞同	基本赞同	基本赞同	基本赞同	基本不赞同
490	39	女	小学	非常了解	有时	不适用	很少	有时	很少	有时	有时	有时	很少	也许会	也许会	良好的住房、教育、体面的工作和良好的当地医疗设施	不同意	不确定	不确定	非常不同意	不确定	同意	不同意	不同意	不需要	20	128	略	略	略	基本不赞同	非常赞同	基本赞同	基本不赞同	基本不赞同	有点不赞同	非常不赞同	基本不赞同	有点不赞同	有点赞同	基本不赞同	基本赞同	基本不赞同	有点不赞同	非常不赞同	基本不赞同	有点赞同	有点不赞同
491	54	女	初中	了解很多	有时	有时	有时	有时	很少	经常	经常	经常	很少	也许会	也许会	引导健康⽣活方式的信息和鼓励	不确定	非常不同意	非常不同意	不确定	不确定	同意	不同意	非常不同意	不需要	20	128	略	略	略	非常不赞同	有点不赞同	有点不赞同	基本不赞同	有点赞同	有点不赞同	有点不赞同	基本赞同	有点赞同	基本不赞同	有点不赞同	有点赞同	非常不赞同	非常赞同	基本赞同	非常不赞同	非常不赞同	基本不赞同
492	49	女	初中	了解一点	很少	不适用	经常	有时	有时	经常	很少	有时	有时	也许会	不会	良好的住房、教育、体面的工作和良好的当地医疗设施	不确定	同意	不同意	非常不同意	不同意	不确定	不同意	同意	不需要	20	128	略	略	略	基本不赞同	有点赞同	基本赞同	有点不赞同	基本不赞同	基本不赞同	有点赞同	非常赞同	有点赞同	有点赞同	基本不赞同	基本赞同	非常不赞同	非常不赞同	有点不赞同	基本不赞同	非常不赞同	非常不赞同
493	46	男	高中	了解很少	很少	有时	有时	经常	有时	经常	有时	有时	很少	也许会	也许会	良好的住房、教育、体面的工作和良好的当地医疗设施	不确定	不确定	同意	非常同意	非常不同意	非常同意	同意	非常不同意	不需要	20	128	略	略	略	非常赞同	有点赞同	基本不赞同	基本赞同	基本不赞同	基本不赞同	非常不赞同	有点不赞同	非常不赞同	基本不赞同	非常不赞同	非常不赞同	基本不赞同	基本赞同	基本不赞同	非常不赞同	基本不赞同	基本不赞同
494	42	女	初中	了解很少	很少	有时	有时	很少	有时	经常	有时	有时	有时	也许会	不会	良好的住房、教育、体面的工作和良好的当地医疗设施	非常同意	非常不同意	不确定	非常不同意	不确定	非常不同意	同意	同意	不需要	20	128	略	略	略	非常不赞同	基本不赞同	有点不赞同	有点赞同	基本不赞同	有点赞同	非常不赞同	基本不赞同	非常不赞同	有点赞同	基本不赞同	基本不赞同	非常赞同	基本不赞同	基本赞同	非常赞同	有点不赞同	非常赞同
495	37	女	初中	非常了解	很少	很少	有时	很少	经常	很少	很少	很少	很少	不会	也许会	引导健康⽣活方式的信息和鼓励	不确定	非常不同意	不同意	不同意	非常不同意	不同意	不同意	非常不同意	不需要	20	128	略	略	略	有点不赞同	基本不赞同	非常赞同	基本赞同	非常不赞同	非常不赞同	基本不赞同	基本赞同	有点不赞同	有点赞同	有点赞同	基本不赞同	非常不赞同	有点不赞同	有点不赞同	有点赞同	有点不赞同	非常不赞同
496	48	男	初中	了解一点	有时	不适用	有时	很少	有时	很少	经常	很少	经常	也许会	也许会	引导健康⽣活方式的信息和鼓励	不确定	非常不同意	不同意	非常同意	同意	非常不同意	非常同意	非常同意	需要	20	128	略	略	略	基本不赞同	非常赞同	基本赞同	非常赞同	基本不赞同	非常赞同	有点赞同	有点赞同	非常不赞同	基本不赞同	有点赞同	非常不赞同	有点赞同	有点不赞同	基本不赞同	有点不赞同	基本不赞同	有点不赞同
497	58	女	本科	了解很少	有时	经常	有时	经常	经常	有时	有时	有时	有时	肯定会	不会	良好的住房、教育、体面的工作和良好的当地医疗设施	不同意	非常不同意	不同意	非常同意	同意	非常不同意	同意	不同意	不需要	20	128	略	略	略	基本不赞同	基本赞同	基本赞同	基本不赞同	基本赞同	非常不赞同	基本不赞同	基本不赞同	基本赞同	有点赞同	有点赞同	基本不赞同	非常不赞同	基本不赞同	有点赞同	基本不赞同	有点不赞同	有点赞同
498	42	男	初中	了解很多	有时	有时	很少	很少	很少	经常	有时	很少	经常	也许会	肯定会	引导健康⽣活方式的信息和鼓励	非常不同意	不确定	同意	非常不同意	不同意	不同意	非常不同意	不确定	需要	20	128	略	略	略	基本不赞同	有点不赞同	非常不赞同	有点不赞同	非常不赞同	有点不赞同	基本不赞同	基本赞同	基本不赞同	非常赞同	基本不赞同	基本不赞同	有点不赞同	基本不赞同	基本不赞同	有点赞同	基本不赞同	非常不赞同
499	57	男	初中	非常了解	很少	经常	经常	有时	有时	有时	经常	经常	有时	肯定会	肯定会	良好的住房、教育、体面的工作和良好的当地医疗设施	不同意	非常同意	非常同意	非常同意	非常不同意	不确定	不确定	非常不同意	不需要	20	128	略	略	略	有点赞同	基本不赞同	基本不赞同	基本不赞同	非常不赞同	有点不赞同	有点不赞同	基本不赞同	基本不赞同	非常不赞同	有点不赞同	有点不赞同	非常赞同	基本不赞同	基本不赞同	非常不赞同	基本赞同	非常赞同
500	38	男	小学	非常了解	有时	经常	有时	经常	经常	很少	经常	很少	有时	不会	肯定会	引导健康⽣活方式的信息和鼓励	不确定	非常不同意	同意	非常不同意	不同意	非常同意	不同意	非常不同意	不需要	20	128	略	略	略	有点赞同	有点赞同	有点不赞同	基本不赞同	非常赞同	非常不赞同	有点不赞同	非常不赞同	基本不赞同	有点不赞同	基本赞同	非常赞同	基本不赞同	基本赞同	有点赞同	非常不赞同	基本赞同	基本不赞同
501	35	男	初中	非常了解	经常	很少	很少	有时	很少	有时	有时	很少	很少	不会	也许会	引导健康⽣活方式的信息和鼓励	同意	不同意	非常不同意	非常不同意	非常同意	不确定	非常同意	不同意	不需要	20	128	略	略	略	非常不赞同	基本不赞同	非常赞同	基本不赞同	基本不赞同	非常赞同	基本不赞同	基本不赞同	基本赞同	基本不赞同	有点不赞同	非常赞同	基本不赞同	有点赞同	有点赞同	基本不赞同	有点赞同	非常不赞同
502	38	女	小学	非常了解	有时	经常	经常	很少	经常	很少	有时	有时	有时	不会	肯定会	良好的住房、教育、体面的工作和良好的当地医疗设施	不确定	不同意	不同意	非常不同意	不同意	不确定	不确定	不同意	需要	20	128	略	略	略	基本不赞同	有点不赞同	非常不赞同	基本不赞同	非常赞同	基本不赞同	基本赞同	基本不赞同	基本赞同	基本不赞同	非常不赞同	有点赞同	非常赞同	有点赞同	基本不赞同	非常不赞同	基本不赞同	有点不赞同
503	43	女	小学	了解一点	很少	很少	经常	很少	很少	有时	有时	很少	很少	也许会	不会	引导健康⽣活方式的信息和鼓励	同意	不确定	同意	非常不同意	不同意	不确定	不同意	不同意	需要	20	128	略	略	略	非常不赞同	基本不赞同	非常赞同	非常不赞同	基本不赞同	非常赞同	非常不赞同	非常不赞同	基本不赞同	基本不赞同	非常不赞同	基本赞同	有点不赞同	有点不赞同	非常赞同	基本不赞同	非常不赞同	基本赞同
504	57	女	初中	了解很多	有时	很少	有时	有时	经常	有时	经常	经常	有时	不会	肯定会	引导健康⽣活方式的信息和鼓励	非常同意	不同意	非常不同意	非常同意	不确定	不确定	不确定	同意	不需要	20	128	略	略	略	有点不赞同	基本不赞同	有点不赞同	基本不赞同	有点赞同	有点赞同	非常赞同	有点赞同	有点不赞同	基本不赞同	基本不赞同	非常不赞同	非常不赞同	基本不赞同	非常不赞同	非常不赞同	基本不赞同	有点不赞同
505	33	男	小学	了解很多	有时	有时	有时	有时	很少	有时	很少	有时	有时	不会	肯定会	良好的住房、教育、体面的工作和良好的当地医疗设施	不确定	不同意	同意	非常不同意	同意	不同意	不确定	非常同意	不需要	20	128	略	略	略	有点不赞同	非常不赞同	基本赞同	基本不赞同	非常不赞同	基本不赞同	基本不赞同	有点不赞同	非常不赞同	有点赞同	有点不赞同	有点不赞同	基本不赞同	非常不赞同	有点不赞同	基本不赞同	有点不赞同	非常不赞同
506	34	男	小学	了解很多	有时	很少	很少	很少	很少	很少	很少	有时	很少	肯定会	肯定会	引导健康⽣活方式的信息和鼓励	非常不同意	不确定	同意	不确定	不确定	不同意	不同意	不同意	不需要	20	128	略	略	略	非常不赞同	非常赞同	非常不赞同	基本不赞同	非常赞同	有点不赞同	有点不赞同	基本不赞同	基本不赞同	有点赞同	有点不赞同	基本不赞同	有点不赞同	非常不赞同	非常不赞同	基本赞同	有点赞同	基本不赞同
507	33	女	高中	非常了解	经常	经常	经常	经常	经常	经常	很少	有时	经常	肯定会	肯定会	良好的住房、教育、体面的工作和良好的当地医疗设施	不确定	非常同意	不同意	同意	非常不同意	非常同意	非常同意	同意	需要	20	128	略	略	略	基本不赞同	非常赞同	有点不赞同	非常不赞同	非常不赞同	有点赞同	非常不赞同	非常赞同	有点不赞同	有点不赞同	有点不赞同	基本不赞同	有点赞同	基本赞同	基本不赞同	非常不赞同	基本不赞同	基本赞同
508	30	男	本科	了解很多	有时	有时	经常	有时	有时	经常	很少	有时	经常	肯定会	也许会	良好的住房、教育、体面的工作和良好的当地医疗设施	不确定	不确定	同意	同意	同意	同意	同意	不确定	不需要	20	128	12.5	7	30	基本赞同	非常不赞同	有点不赞同	基本不赞同	非常赞同	有点不赞同	有点不赞同	基本不赞同	非常不赞同	基本不赞同	非常不赞同	基本不赞同	基本不赞同	基本赞同	有点不赞同	有点不赞同	有点不赞同	有点赞同
509	62	男	小学	了解很少	经常	有时	有时	有时	有时	很少	经常	很少	有时	肯定会	不会	良好的住房、教育、体面的工作和良好的当地医疗设施	非常不同意	非常同意	非常不同意	同意	不同意	同意	非常同意	不同意	不需要	20	128	略	略	略	非常不赞同	非常不赞同	基本不赞同	非常不赞同	基本不赞同	基本不赞同	基本不赞同	非常不赞同	基本不赞同	基本赞同	有点赞同	非常不赞同	基本赞同	基本赞同	基本赞同	非常赞同	非常不赞同	有点赞同
510	60	男	初中	了解一点	有时	有时	经常	很少	有时	经常	有时	有时	很少	肯定会	也许会	引导健康⽣活方式的信息和鼓励	不确定	不确定	非常不同意	同意	不确定	不同意	非常同意	非常同意	需要	20	128	略	略	略	有点不赞同	基本不赞同	有点不赞同	基本不赞同	有点不赞同	基本不赞同	有点不赞同	非常不赞同	基本不赞同	基本不赞同	非常不赞同	有点不赞同	基本赞同	有点赞同	有点赞同	有点赞同	有点不赞同	基本赞同
511	47	女	专科	非常了解	很少	经常	很少	有时	有时	有时	很少	经常	很少	也许会	不会	良好的住房、教育、体面的工作和良好的当地医疗设施	不同意	非常不同意	不同意	不同意	不同意	非常不同意	非常不同意	不同意	不需要	20	128	略	略	略	基本不赞同	有点不赞同	有点不赞同	基本不赞同	基本不赞同	基本不赞同	非常不赞同	基本赞同	有点不赞同	非常不赞同	有点赞同	有点不赞同	有点赞同	基本不赞同	有点赞同	基本不赞同	基本不赞同	非常赞同
512	46	男	高中	了解一点	有时	有时	有时	经常	很少	有时	有时	很少	经常	肯定会	肯定会	引导健康⽣活方式的信息和鼓励	非常不同意	非常同意	同意	不确定	非常同意	不确定	同意	不同意	不需要	20	128	略	略	略	有点不赞同	基本不赞同	基本不赞同	有点赞同	有点赞同	基本不赞同	有点不赞同	有点赞同	有点不赞同	非常赞同	非常不赞同	有点不赞同	非常不赞同	基本不赞同	有点赞同	基本不赞同	基本不赞同	基本赞同
513	36	女	小学	了解很少	经常	不适用	经常	有时	有时	有时	有时	有时	经常	也许会	也许会	引导健康⽣活方式的信息和鼓励	同意	不确定	不确定	不同意	非常不同意	非常同意	非常同意	非常不同意	不需要	20	128	略	略	略	非常不赞同	非常不赞同	基本不赞同	有点赞同	有点不赞同	基本不赞同	非常不赞同	有点赞同	非常不赞同	有点不赞同	有点不赞同	基本赞同	有点赞同	基本不赞同	非常不赞同	基本不赞同	有点不赞同	非常不赞同
514	43	男	小学	了解一点	很少	不适用	经常	有时	有时	很少	有时	有时	有时	不会	肯定会	良好的住房、教育、体面的工作和良好的当地医疗设施	非常同意	不确定	不确定	非常同意	不确定	非常不同意	不同意	非常同意	需要	20	128	略	略	略	基本不赞同	非常不赞同	基本不赞同	有点赞同	有点赞同	有点赞同	有点不赞同	有点不赞同	有点赞同	非常不赞同	非常不赞同	基本不赞同	基本不赞同	有点不赞同	基本不赞同	基本赞同	非常不赞同	基本不赞同
515	41	男	小学	了解一点	经常	有时	有时	很少	有时	有时	有时	有时	很少	也许会	也许会	引导健康⽣活方式的信息和鼓励	不确定	同意	不确定	非常不同意	非常同意	非常不同意	不同意	不同意	需要	20	128	略	略	略	有点不赞同	基本不赞同	有点赞同	有点赞同	非常不赞同	非常不赞同	非常赞同	非常赞同	非常不赞同	有点赞同	基本不赞同	有点赞同	基本不赞同	非常不赞同	有点赞同	有点赞同	有点赞同	非常赞同
516	53	女	小学	了解一点	有时	不适用	有时	经常	有时	有时	有时	很少	有时	不会	肯定会	良好的住房、教育、体面的工作和良好的当地医疗设施	非常不同意	不确定	不确定	非常不同意	非常不同意	非常同意	不同意	不同意	不需要	20	128	略	略	略	基本赞同	基本赞同	非常不赞同	基本不赞同	有点赞同	基本不赞同	有点不赞同	基本不赞同	有点不赞同	非常赞同	有点不赞同	基本不赞同	有点不赞同	有点不赞同	有点不赞同	基本不赞同	非常不赞同	非常赞同
517	44	男	小学	了解很多	经常	很少	有时	有时	有时	有时	经常	经常	有时	肯定会	肯定会	良好的住房、教育、体面的工作和良好的当地医疗设施	不确定	不确定	不确定	不确定	非常不同意	不确定	不同意	非常不同意	需要	20	128	略	略	略	基本赞同	基本赞同	有点赞同	有点不赞同	基本赞同	基本不赞同	有点不赞同	基本不赞同	基本不赞同	非常赞同	非常不赞同	基本赞同	非常赞同	有点赞同	非常不赞同	基本不赞同	基本赞同	有点不赞同
518	50	女	本科	非常了解	有时	不适用	很少	有时	经常	很少	有时	有时	经常	也许会	肯定会	良好的住房、教育、体面的工作和良好的当地医疗设施	非常不同意	非常不同意	不同意	不同意	不确定	不同意	不确定	非常不同意	需要	20	128	略	略	略	有点不赞同	有点赞同	基本不赞同	非常不赞同	有点不赞同	基本不赞同	基本不赞同	有点赞同	有点赞同	基本不赞同	非常赞同	非常赞同	非常不赞同	基本不赞同	有点不赞同	基本赞同	有点赞同	非常不赞同
519	46	女	专科	了解很少	很少	有时	经常	经常	有时	有时	有时	很少	很少	不会	不会	引导健康⽣活方式的信息和鼓励	不确定	非常不同意	不同意	不同意	不确定	同意	不确定	不确定	不需要	20	128	略	略	略	非常不赞同	非常不赞同	基本不赞同	有点不赞同	非常不赞同	有点赞同	非常不赞同	非常不赞同	有点赞同	基本赞同	基本不赞同	基本不赞同	非常不赞同	基本不赞同	非常不赞同	非常不赞同	非常不赞同	有点不赞同
520	57	女	小学	非常了解	有时	有时	经常	很少	很少	有时	很少	很少	很少	也许会	不会	引导健康⽣活方式的信息和鼓励	非常同意	不确定	不同意	不确定	不确定	不同意	不同意	非常不同意	需要	20	128	略	略	略	非常不赞同	非常赞同	非常不赞同	非常不赞同	有点赞同	基本不赞同	基本不赞同	非常赞同	非常不赞同	基本不赞同	基本不赞同	基本不赞同	非常不赞同	有点不赞同	基本赞同	基本不赞同	基本不赞同	非常赞同
521	39	男	小学	非常了解	有时	有时	很少	很少	经常	有时	经常	有时	经常	也许会	也许会	良好的住房、教育、体面的工作和良好的当地医疗设施	非常不同意	不同意	非常同意	同意	不确定	不确定	非常不同意	非常不同意	不需要	20	128	略	略	略	有点不赞同	基本赞同	非常不赞同	非常不赞同	非常不赞同	有点赞同	有点不赞同	有点不赞同	非常不赞同	有点不赞同	有点不赞同	有点不赞同	基本不赞同	基本不赞同	基本赞同	有点不赞同	有点不赞同	非常赞同
522	48	男	初中	非常了解	经常	很少	有时	有时	很少	经常	有时	很少	经常	也许会	也许会	引导健康⽣活方式的信息和鼓励	不确定	非常不同意	不确定	不确定	非常同意	非常不同意	不确定	非常同意	需要	20	128	略	略	略	非常赞同	非常不赞同	有点赞同	有点不赞同	基本赞同	有点赞同	非常不赞同	非常不赞同	有点赞同	基本不赞同	基本不赞同	基本不赞同	基本不赞同	基本不赞同	有点不赞同	基本不赞同	有点不赞同	基本不赞同
523	32	男	高中	了解一点	很少	经常	经常	经常	很少	很少	很少	经常	经常	不会	也许会	良好的住房、教育、体面的工作和良好的当地医疗设施	不同意	不确定	不同意	不确定	非常不同意	不确定	非常同意	同意	需要	20	128	略	略	略	基本不赞同	基本不赞同	非常不赞同	非常不赞同	有点不赞同	有点不赞同	基本不赞同	有点不赞同	基本赞同	有点赞同	基本不赞同	基本赞同	有点赞同	有点赞同	基本不赞同	基本不赞同	基本不赞同	非常不赞同
524	49	男	高中	了解很多	有时	很少	很少	有时	经常	经常	经常	经常	经常	不会	肯定会	引导健康⽣活方式的信息和鼓励	非常同意	不同意	不确定	不同意	不同意	非常不同意	非常不同意	非常不同意	需要	20	128	略	略	略	基本赞同	非常赞同	非常赞同	基本赞同	有点赞同	有点不赞同	基本不赞同	非常赞同	基本赞同	基本赞同	有点赞同	非常不赞同	非常赞同	有点不赞同	有点赞同	有点赞同	有点不赞同	非常赞同
525	38	男	小学	了解一点	经常	经常	很少	有时	很少	有时	经常	经常	很少	肯定会	肯定会	良好的住房、教育、体面的工作和良好的当地医疗设施	不确定	不同意	同意	不同意	不同意	非常同意	非常不同意	不同意	不需要	20	128	略	略	略	非常不赞同	非常不赞同	有点不赞同	有点不赞同	有点赞同	非常赞同	基本赞同	有点赞同	基本不赞同	基本赞同	非常赞同	基本赞同	基本不赞同	非常赞同	基本不赞同	基本赞同	基本不赞同	基本不赞同
526	48	男	初中	了解很少	经常	不适用	有时	有时	经常	很少	有时	经常	有时	也许会	不会	良好的住房、教育、体面的工作和良好的当地医疗设施	不同意	不确定	不同意	非常同意	不确定	不同意	不同意	非常不同意	需要	20	128	略	略	略	有点不赞同	有点赞同	非常不赞同	非常赞同	基本不赞同	有点不赞同	非常不赞同	非常不赞同	有点不赞同	有点不赞同	基本不赞同	非常不赞同	基本不赞同	基本不赞同	非常不赞同	有点赞同	基本不赞同	有点赞同
527	56	男	初中	了解很少	有时	不适用	很少	经常	有时	有时	很少	经常	有时	肯定会	不会	良好的住房、教育、体面的工作和良好的当地医疗设施	不同意	不同意	不确定	非常不同意	不同意	不同意	不同意	不同意	不需要	20	128	略	略	略	基本不赞同	有点不赞同	有点不赞同	有点赞同	有点赞同	基本不赞同	基本不赞同	基本不赞同	非常不赞同	非常不赞同	有点不赞同	有点不赞同	基本不赞同	有点赞同	有点不赞同	基本不赞同	非常赞同	基本赞同
528	35	女	初中	了解很少	经常	有时	很少	经常	经常	很少	很少	很少	有时	也许会	不会	引导健康⽣活方式的信息和鼓励	同意	非常同意	同意	不确定	非常同意	不同意	非常不同意	不同意	需要	20	128	略	略	略	非常不赞同	基本不赞同	非常不赞同	非常赞同	基本不赞同	基本不赞同	非常赞同	有点赞同	基本不赞同	有点赞同	非常赞同	非常不赞同	基本不赞同	有点不赞同	非常不赞同	非常不赞同	有点不赞同	基本不赞同
529	41	男	专科	了解很多	很少	有时	有时	经常	经常	很少	有时	有时	有时	肯定会	也许会	良好的住房、教育、体面的工作和良好的当地医疗设施	不同意	非常不同意	不同意	不同意	非常同意	同意	不同意	不确定	不需要	20	128	略	略	略	有点不赞同	基本不赞同	有点不赞同	基本不赞同	基本不赞同	基本不赞同	非常赞同	有点不赞同	非常不赞同	有点不赞同	有点赞同	非常不赞同	有点不赞同	基本不赞同	基本不赞同	有点不赞同	基本赞同	基本不赞同
530	51	女	高中	了解很多	有时	经常	经常	经常	有时	很少	很少	有时	有时	不会	也许会	引导健康⽣活方式的信息和鼓励	非常同意	非常不同意	不确定	非常不同意	非常不同意	不确定	非常不同意	非常不同意	不需要	20	128	略	略	略	非常赞同	基本不赞同	非常不赞同	有点赞同	基本不赞同	基本不赞同	有点赞同	有点不赞同	非常不赞同	基本不赞同	非常不赞同	基本赞同	基本不赞同	有点不赞同	基本赞同	基本不赞同	基本赞同	基本赞同
531	34	男	研究生及以上	了解很多	很少	经常	很少	经常	经常	有时	经常	经常	经常	也许会	也许会	引导健康⽣活方式的信息和鼓励	非常同意	非常同意	非常同意	非常同意	非常同意	非常同意	非常同意	非常同意	不需要	20	128	25	7	170	基本不赞同	非常不赞同	基本赞同	基本赞同	非常赞同	有点不赞同	有点赞同	非常不赞同	非常不赞同	非常不赞同	非常不赞同	有点赞同	有点赞同	非常赞同	非常不赞同	基本赞同	有点不赞同	有点不赞同
532	51	男	高中	非常了解	很少	经常	有时	有时	有时	有时	有时	有时	有时	肯定会	也许会	引导健康⽣活方式的信息和鼓励	不同意	不同意	非常不同意	不同意	同意	不同意	不同意	同意	不需要	20	128	略	略	略	非常不赞同	非常不赞同	有点赞同	非常不赞同	有点不赞同	基本不赞同	基本不赞同	基本不赞同	有点不赞同	基本不赞同	有点不赞同	有点不赞同	有点不赞同	基本赞同	基本赞同	有点不赞同	有点不赞同	有点赞同
533	56	男	初中	非常了解	很少	有时	经常	经常	有时	有时	经常	经常	有时	也许会	不会	良好的住房、教育、体面的工作和良好的当地医疗设施	不确定	不确定	不同意	不同意	不确定	不同意	非常不同意	不确定	需要	20	128	略	略	略	基本赞同	有点不赞同	基本不赞同	非常不赞同	非常不赞同	非常赞同	基本不赞同	有点赞同	有点赞同	基本不赞同	有点不赞同	有点赞同	基本不赞同	有点不赞同	有点赞同	有点不赞同	非常不赞同	有点不赞同
534	50	女	专科	了解一点	有时	不适用	有时	有时	有时	经常	有时	有时	很少	不会	肯定会	引导健康⽣活方式的信息和鼓励	非常不同意	不同意	非常不同意	非常不同意	非常同意	不同意	非常不同意	不同意	不需要	20	128	略	略	略	基本不赞同	有点不赞同	有点不赞同	基本不赞同	基本不赞同	非常不赞同	非常赞同	基本不赞同	非常赞同	非常不赞同	基本赞同	有点不赞同	基本不赞同	非常不赞同	非常不赞同	非常不赞同	基本赞同	基本不赞同
535	35	女	高中	了解很少	很少	经常	很少	有时	有时	很少	有时	很少	很少	也许会	也许会	引导健康⽣活方式的信息和鼓励	不同意	不同意	不同意	非常同意	同意	不同意	同意	不同意	需要	20	128	略	略	略	基本不赞同	基本不赞同	有点不赞同	有点赞同	基本赞同	基本不赞同	有点赞同	非常不赞同	非常不赞同	有点赞同	非常不赞同	非常不赞同	有点赞同	有点不赞同	基本不赞同	非常不赞同	基本不赞同	基本赞同
536	40	女	初中	了解一点	很少	经常	有时	很少	经常	有时	有时	有时	有时	也许会	肯定会	引导健康⽣活方式的信息和鼓励	非常不同意	不确定	不同意	非常不同意	不确定	不同意	不确定	非常同意	需要	20	128	略	略	略	有点不赞同	基本不赞同	有点不赞同	基本赞同	有点不赞同	有点不赞同	有点不赞同	非常不赞同	有点赞同	有点不赞同	非常不赞同	有点赞同	基本不赞同	基本赞同	非常不赞同	基本不赞同	基本不赞同	非常不赞同
537	60	男	初中	了解很多	经常	很少	有时	经常	很少	很少	很少	很少	有时	不会	也许会	引导健康⽣活方式的信息和鼓励	非常同意	不同意	非常不同意	不同意	不确定	不确定	同意	不确定	不需要	20	128	略	略	略	有点赞同	非常不赞同	有点不赞同	有点赞同	有点不赞同	有点赞同	基本不赞同	有点不赞同	非常不赞同	有点不赞同	基本不赞同	非常不赞同	有点赞同	有点不赞同	基本赞同	有点不赞同	有点不赞同	基本不赞同
538	30	男	专科	非常了解	有时	经常	有时	经常	有时	经常	很少	很少	有时	也许会	也许会	良好的住房、教育、体面的工作和良好的当地医疗设施	不确定	不确定	不确定	不确定	同意	不确定	同意	不确定	需要	20	128	85	10	30	有点不赞同	基本不赞同	有点赞同	有点赞同	基本赞同	有点不赞同	有点不赞同	有点不赞同	非常不赞同	非常不赞同	非常不赞同	有点赞同	有点不赞同	基本赞同	基本不赞同	非常不赞同	有点不赞同	基本不赞同
539	62	男	初中	了解很少	有时	有时	经常	经常	有时	有时	有时	有时	有时	也许会	不会	良好的住房、教育、体面的工作和良好的当地医疗设施	不同意	非常同意	非常不同意	同意	非常不同意	非常不同意	非常不同意	非常不同意	需要	20	128	略	略	略	有点不赞同	基本不赞同	基本不赞同	有点不赞同	有点不赞同	基本不赞同	非常不赞同	非常不赞同	有点不赞同	非常赞同	有点不赞同	基本赞同	基本不赞同	基本赞同	基本不赞同	基本不赞同	基本不赞同	有点不赞同
540	41	女	小学	了解很少	很少	不适用	很少	有时	经常	经常	很少	有时	有时	肯定会	也许会	良好的住房、教育、体面的工作和良好的当地医疗设施	不同意	非常不同意	不同意	非常同意	非常同意	非常同意	非常同意	非常不同意	不需要	20	128	略	略	略	基本不赞同	基本不赞同	有点不赞同	基本不赞同	有点不赞同	非常不赞同	有点赞同	有点赞同	基本不赞同	有点不赞同	有点赞同	基本不赞同	非常不赞同	基本不赞同	有点不赞同	有点不赞同	非常赞同	基本不赞同
541	55	女	初中	了解很多	经常	有时	有时	经常	有时	有时	有时	有时	经常	不会	肯定会	引导健康⽣活方式的信息和鼓励	同意	非常同意	同意	不确定	不确定	同意	不确定	不确定	不需要	20	128	略	略	略	有点不赞同	基本不赞同	非常不赞同	有点不赞同	有点赞同	有点不赞同	有点不赞同	非常不赞同	非常赞同	非常不赞同	非常不赞同	基本赞同	基本不赞同	非常赞同	基本不赞同	基本赞同	基本不赞同	基本赞同
542	51	女	小学	了解一点	有时	很少	经常	经常	有时	经常	经常	有时	很少	不会	肯定会	引导健康⽣活方式的信息和鼓励	非常不同意	同意	非常同意	非常不同意	非常不同意	不确定	不同意	非常不同意	不需要	20	128	略	略	略	有点不赞同	基本不赞同	非常不赞同	非常赞同	非常不赞同	有点赞同	非常不赞同	基本赞同	基本赞同	非常不赞同	基本赞同	基本不赞同	非常不赞同	有点不赞同	有点不赞同	有点不赞同	有点赞同	有点不赞同
543	43	男	专科	了解很多	有时	经常	有时	经常	有时	经常	有时	有时	很少	不会	不会	良好的住房、教育、体面的工作和良好的当地医疗设施	非常不同意	不同意	不确定	不同意	非常不同意	不确定	不同意	不确定	需要	20	128	略	略	略	基本不赞同	基本赞同	有点不赞同	有点不赞同	有点不赞同	基本赞同	有点不赞同	非常不赞同	有点赞同	有点赞同	非常不赞同	非常不赞同	有点赞同	基本不赞同	非常赞同	有点不赞同	基本赞同	基本不赞同
544	32	女	初中	非常了解	经常	经常	有时	经常	有时	有时	经常	经常	经常	肯定会	肯定会	良好的住房、教育、体面的工作和良好的当地医疗设施	同意	不同意	非常不同意	同意	非常不同意	非常同意	同意	非常不同意	需要	20	128	略	略	略	基本不赞同	基本不赞同	基本不赞同	基本不赞同	基本赞同	非常不赞同	有点不赞同	基本不赞同	基本不赞同	有点赞同	非常赞同	有点不赞同	基本不赞同	基本不赞同	基本不赞同	有点不赞同	基本不赞同	非常赞同
545	32	女	专科	了解很多	经常	有时	很少	很少	经常	很少	很少	有时	很少	肯定会	不会	良好的住房、教育、体面的工作和良好的当地医疗设施	不确定	非常同意	不同意	同意	不同意	非常不同意	不确定	同意	不需要	20	128	略	略	略	有点不赞同	有点不赞同	基本不赞同	基本赞同	非常不赞同	有点不赞同	非常不赞同	有点不赞同	有点赞同	有点不赞同	基本不赞同	非常不赞同	有点不赞同	非常不赞同	基本不赞同	非常赞同	非常不赞同	有点不赞同
546	50	男	小学	非常了解	有时	有时	很少	有时	有时	很少	经常	经常	很少	不会	不会	引导健康⽣活方式的信息和鼓励	非常同意	不同意	不确定	不确定	同意	同意	不确定	不同意	需要	20	128	略	略	略	非常赞同	有点不赞同	基本不赞同	基本赞同	基本不赞同	有点不赞同	非常不赞同	基本不赞同	基本不赞同	非常不赞同	基本不赞同	有点不赞同	有点不赞同	非常赞同	非常赞同	有点不赞同	非常不赞同	有点不赞同
547	54	男	专科	了解很多	经常	不适用	很少	经常	有时	有时	很少	有时	很少	不会	肯定会	良好的住房、教育、体面的工作和良好的当地医疗设施	非常同意	不确定	非常不同意	非常同意	非常不同意	不确定	非常同意	不确定	不需要	20	128	略	略	略	基本赞同	基本赞同	基本不赞同	基本不赞同	有点赞同	基本赞同	有点赞同	基本不赞同	基本不赞同	基本不赞同	有点不赞同	基本赞同	基本不赞同	基本不赞同	非常赞同	有点不赞同	非常不赞同	非常不赞同
548	39	女	专科	非常了解	很少	经常	经常	有时	经常	经常	有时	很少	很少	也许会	也许会	引导健康⽣活方式的信息和鼓励	同意	不确定	不同意	同意	非常不同意	同意	非常同意	不确定	需要	20	128	略	略	略	非常不赞同	基本赞同	非常不赞同	基本不赞同	有点不赞同	基本不赞同	基本赞同	基本不赞同	非常不赞同	基本不赞同	非常不赞同	有点不赞同	基本不赞同	有点赞同	非常不赞同	非常赞同	非常赞同	基本不赞同
549	46	男	高中	非常了解	很少	很少	很少	经常	很少	有时	很少	很少	很少	也许会	不会	引导健康⽣活方式的信息和鼓励	非常不同意	不确定	同意	同意	非常不同意	非常同意	不确定	不确定	不需要	20	128	略	略	略	非常赞同	基本不赞同	基本不赞同	基本不赞同	有点赞同	非常不赞同	有点不赞同	非常赞同	非常不赞同	有点不赞同	有点不赞同	有点不赞同	有点赞同	基本赞同	非常不赞同	非常不赞同	基本赞同	基本赞同
550	50	男	初中	了解很少	有时	不适用	有时	有时	经常	很少	有时	很少	很少	不会	也许会	良好的住房、教育、体面的工作和良好的当地医疗设施	同意	不同意	不同意	同意	不确定	不同意	不同意	非常不同意	需要	20	128	略	略	略	非常不赞同	有点赞同	有点不赞同	有点赞同	有点不赞同	基本不赞同	有点不赞同	非常不赞同	基本不赞同	非常不赞同	有点赞同	有点不赞同	非常赞同	非常不赞同	非常不赞同	基本不赞同	基本赞同	基本不赞同
551	43	女	小学	了解一点	很少	很少	有时	有时	有时	有时	很少	经常	有时	也许会	也许会	引导健康⽣活方式的信息和鼓励	不确定	不确定	不同意	非常不同意	不确定	同意	非常同意	不确定	需要	20	128	略	略	略	有点不赞同	有点不赞同	有点不赞同	有点不赞同	非常不赞同	有点不赞同	有点不赞同	非常赞同	非常不赞同	基本不赞同	基本不赞同	基本不赞同	有点赞同	基本不赞同	基本赞同	基本赞同	非常不赞同	有点赞同
552	61	男	小学	了解很多	经常	有时	有时	有时	很少	有时	有时	经常	经常	也许会	也许会	良好的住房、教育、体面的工作和良好的当地医疗设施	不确定	不确定	不同意	不同意	不确定	不同意	不同意	不确定	不需要	20	128	略	略	略	有点赞同	基本赞同	非常不赞同	基本不赞同	基本赞同	非常不赞同	非常不赞同	基本不赞同	非常不赞同	基本不赞同	基本赞同	非常赞同	有点赞同	基本不赞同	非常赞同	非常不赞同	非常不赞同	非常不赞同
553	54	男	小学	非常了解	经常	不适用	经常	很少	有时	经常	有时	有时	很少	肯定会	肯定会	良好的住房、教育、体面的工作和良好的当地医疗设施	非常不同意	不同意	不同意	不同意	不确定	不同意	非常不同意	不同意	不需要	20	128	略	略	略	有点不赞同	有点不赞同	基本不赞同	有点不赞同	基本赞同	基本不赞同	基本不赞同	基本赞同	有点赞同	有点赞同	非常不赞同	基本不赞同	基本不赞同	有点赞同	有点赞同	有点赞同	有点赞同	有点不赞同
554	58	男	专科	了解很多	很少	很少	经常	经常	经常	经常	经常	经常	有时	肯定会	不会	良好的住房、教育、体面的工作和良好的当地医疗设施	非常同意	同意	不同意	同意	不同意	同意	不同意	非常不同意	需要	20	128	略	略	略	有点不赞同	有点不赞同	基本赞同	非常不赞同	有点不赞同	非常赞同	基本不赞同	非常不赞同	基本不赞同	基本赞同	基本赞同	有点赞同	有点不赞同	有点不赞同	有点赞同	有点不赞同	非常不赞同	基本不赞同
555	39	女	初中	了解一点	有时	有时	很少	很少	有时	经常	很少	有时	有时	也许会	不会	良好的住房、教育、体面的工作和良好的当地医疗设施	非常同意	不确定	不确定	不同意	不同意	非常不同意	非常不同意	不同意	不需要	20	128	略	略	略	有点赞同	基本不赞同	有点不赞同	非常赞同	基本不赞同	有点不赞同	基本不赞同	非常不赞同	有点不赞同	非常不赞同	基本赞同	基本不赞同	非常不赞同	有点不赞同	有点赞同	非常不赞同	非常赞同	基本不赞同
556	54	男	小学	非常了解	有时	很少	有时	很少	很少	经常	很少	很少	有时	也许会	肯定会	引导健康⽣活方式的信息和鼓励	非常不同意	非常不同意	不确定	非常不同意	同意	不确定	非常不同意	不确定	需要	20	128	略	略	略	基本不赞同	基本不赞同	基本不赞同	基本赞同	有点不赞同	基本不赞同	基本不赞同	有点赞同	非常不赞同	基本不赞同	非常不赞同	非常不赞同	基本不赞同	基本不赞同	非常不赞同	基本不赞同	非常不赞同	有点赞同
557	41	男	小学	了解一点	经常	很少	经常	很少	有时	经常	有时	很少	有时	不会	肯定会	良好的住房、教育、体面的工作和良好的当地医疗设施	非常不同意	不同意	不确定	不确定	不同意	不同意	不确定	不确定	不需要	20	128	略	略	略	有点不赞同	有点不赞同	基本不赞同	非常赞同	有点不赞同	基本不赞同	基本不赞同	非常赞同	非常不赞同	基本不赞同	有点不赞同	基本赞同	非常不赞同	非常不赞同	有点赞同	基本赞同	非常不赞同	有点不赞同
558	34	女	小学	了解很多	经常	有时	有时	很少	有时	经常	有时	有时	有时	也许会	也许会	良好的住房、教育、体面的工作和良好的当地医疗设施	非常不同意	不同意	同意	同意	非常同意	同意	同意	不确定	不需要	20	128	略	略	略	基本赞同	有点赞同	基本不赞同	基本不赞同	非常不赞同	非常不赞同	有点赞同	有点赞同	基本赞同	基本不赞同	非常不赞同	基本不赞同	非常赞同	有点不赞同	有点不赞同	有点不赞同	非常不赞同	非常不赞同
559	36	女	专科	非常了解	很少	经常	经常	有时	经常	很少	有时	经常	有时	也许会	不会	良好的住房、教育、体面的工作和良好的当地医疗设施	非常同意	非常不同意	非常不同意	不同意	同意	同意	同意	不确定	不需要	20	128	略	略	略	有点赞同	有点赞同	有点不赞同	有点不赞同	非常不赞同	有点不赞同	基本不赞同	有点不赞同	有点不赞同	基本不赞同	基本不赞同	非常不赞同	有点赞同	有点赞同	基本赞同	基本赞同	基本赞同	基本不赞同
560	58	男	本科	非常了解	很少	不适用	经常	经常	经常	经常	很少	有时	经常	不会	也许会	良好的住房、教育、体面的工作和良好的当地医疗设施	非常同意	非常不同意	非常不同意	非常同意	非常同意	不确定	非常不同意	非常不同意	需要	20	128	略	略	略	有点不赞同	基本不赞同	基本不赞同	有点赞同	非常不赞同	非常赞同	基本不赞同	有点赞同	非常赞同	有点不赞同	基本不赞同	非常赞同	有点不赞同	基本赞同	非常不赞同	基本不赞同	非常赞同	有点不赞同
561	61	男	高中	了解很少	有时	很少	很少	有时	很少	经常	经常	有时	很少	不会	也许会	良好的住房、教育、体面的工作和良好的当地医疗设施	非常不同意	非常不同意	不同意	不确定	非常不同意	不同意	非常同意	不同意	不需要	20	128	略	略	略	有点赞同	基本不赞同	基本不赞同	基本不赞同	基本不赞同	基本不赞同	有点不赞同	非常不赞同	非常赞同	基本赞同	基本赞同	有点不赞同	非常不赞同	非常不赞同	非常赞同	有点不赞同	有点不赞同	基本不赞同
562	33	男	研究生及以上	了解很多	很少	经常	有时	经常	经常	经常	经常	有时	有时	也许会	也许会	引导健康⽣活方式的信息和鼓励	非常同意	非常同意	非常同意	同意	同意	同意	同意	同意	不需要	20	128	25	7	30	有点赞同	有点赞同	有点不赞同	有点赞同	有点不赞同	有点赞同	有点不赞同	有点赞同	有点赞同	有点不赞同	有点赞同	有点赞同	有点赞同	有点不赞同	有点赞同	有点赞同	有点赞同	有点不赞同
563	50	女	小学	了解很多	很少	很少	很少	有时	经常	经常	有时	很少	有时	肯定会	肯定会	良好的住房、教育、体面的工作和良好的当地医疗设施	不确定	非常同意	非常同意	不同意	非常同意	非常不同意	同意	非常同意	不需要	20	128	略	略	略	基本赞同	有点赞同	非常不赞同	基本不赞同	有点不赞同	有点不赞同	非常赞同	基本不赞同	非常不赞同	非常不赞同	非常不赞同	非常不赞同	有点不赞同	基本不赞同	有点不赞同	有点不赞同	有点不赞同	基本不赞同
564	33	女	高中	了解很多	有时	有时	经常	经常	很少	经常	经常	很少	有时	肯定会	不会	良好的住房、教育、体面的工作和良好的当地医疗设施	同意	同意	同意	不同意	同意	非常同意	非常不同意	不同意	需要	20	128	略	略	略	基本不赞同	基本赞同	有点赞同	非常不赞同	基本不赞同	基本不赞同	有点赞同	非常不赞同	有点不赞同	非常不赞同	非常赞同	基本不赞同	基本赞同	基本不赞同	有点赞同	有点赞同	非常赞同	基本不赞同
565	42	男	高中	非常了解	经常	很少	很少	有时	很少	有时	很少	经常	很少	肯定会	肯定会	引导健康⽣活方式的信息和鼓励	不同意	非常不同意	同意	不确定	不同意	不确定	不同意	不确定	需要	20	128	略	略	略	非常赞同	基本不赞同	非常不赞同	有点不赞同	有点赞同	有点赞同	基本不赞同	有点不赞同	非常赞同	基本不赞同	基本赞同	非常赞同	非常不赞同	基本不赞同	有点不赞同	基本赞同	非常不赞同	非常不赞同
566	60	男	小学	了解很少	经常	不适用	有时	经常	有时	经常	有时	很少	经常	肯定会	肯定会	引导健康⽣活方式的信息和鼓励	不同意	非常不同意	同意	非常不同意	不同意	不确定	非常不同意	不确定	不需要	20	128	略	略	略	非常不赞同	非常赞同	有点赞同	有点不赞同	有点赞同	有点赞同	有点赞同	基本赞同	有点赞同	基本不赞同	有点赞同	有点不赞同	有点赞同	有点不赞同	基本不赞同	非常不赞同	基本赞同	有点不赞同
567	51	男	初中	了解一点	经常	很少	有时	经常	经常	经常	有时	有时	很少	不会	肯定会	良好的住房、教育、体面的工作和良好的当地医疗设施	不确定	不确定	不同意	不确定	非常不同意	非常同意	不确定	不确定	不需要	20	128	略	略	略	基本赞同	基本不赞同	有点赞同	基本不赞同	有点赞同	基本不赞同	基本不赞同	基本不赞同	基本不赞同	非常赞同	基本不赞同	基本赞同	基本赞同	基本不赞同	基本不赞同	非常赞同	有点不赞同	有点不赞同
568	38	女	初中	非常了解	有时	不适用	很少	有时	有时	经常	有时	有时	很少	肯定会	也许会	引导健康⽣活方式的信息和鼓励	非常不同意	不同意	非常不同意	非常同意	非常同意	不确定	不同意	非常同意	需要	20	128	略	略	略	基本不赞同	基本不赞同	有点赞同	基本赞同	有点不赞同	基本不赞同	非常赞同	基本不赞同	有点赞同	非常赞同	非常不赞同	有点赞同	非常不赞同	有点不赞同	非常赞同	基本赞同	非常不赞同	非常不赞同
569	44	女	小学	了解很少	经常	经常	经常	很少	经常	很少	有时	有时	有时	不会	肯定会	引导健康⽣活方式的信息和鼓励	不确定	不确定	非常不同意	同意	不确定	同意	不确定	不确定	需要	20	128	略	略	略	有点赞同	基本不赞同	基本赞同	有点赞同	非常不赞同	有点赞同	非常不赞同	基本赞同	有点不赞同	基本不赞同	基本赞同	基本赞同	有点赞同	基本不赞同	基本不赞同	非常赞同	基本不赞同	非常不赞同
570	60	男	初中	了解很少	经常	经常	有时	有时	经常	经常	很少	有时	有时	也许会	也许会	良好的住房、教育、体面的工作和良好的当地医疗设施	不同意	非常同意	非常同意	同意	非常同意	不同意	非常不同意	非常不同意	不需要	20	128	略	略	略	有点赞同	基本不赞同	基本赞同	基本不赞同	有点不赞同	有点赞同	基本赞同	有点不赞同	非常不赞同	非常不赞同	基本不赞同	基本不赞同	基本赞同	有点赞同	非常不赞同	基本不赞同	基本赞同	有点不赞同
571	53	女	初中	了解一点	经常	不适用	经常	有时	很少	很少	有时	经常	有时	不会	也许会	引导健康⽣活方式的信息和鼓励	非常不同意	同意	不确定	不确定	不确定	不确定	非常不同意	非常同意	不需要	20	128	略	略	略	非常不赞同	有点不赞同	有点不赞同	有点赞同	非常不赞同	基本不赞同	基本不赞同	基本不赞同	非常不赞同	基本不赞同	基本不赞同	有点赞同	基本不赞同	有点不赞同	有点赞同	基本赞同	基本不赞同	非常不赞同
572	54	女	本科	非常了解	很少	经常	经常	经常	经常	经常	有时	有时	有时	肯定会	不会	良好的住房、教育、体面的工作和良好的当地医疗设施	非常同意	同意	不同意	非常同意	不同意	非常同意	非常不同意	不确定	不需要	20	128	略	略	略	有点赞同	非常不赞同	有点不赞同	有点不赞同	基本不赞同	非常不赞同	非常不赞同	有点赞同	非常不赞同	有点赞同	基本不赞同	有点赞同	有点不赞同	非常不赞同	非常不赞同	有点赞同	基本赞同	基本不赞同
573	47	男	小学	了解很少	经常	不适用	很少	有时	有时	很少	有时	有时	很少	肯定会	也许会	引导健康⽣活方式的信息和鼓励	不同意	同意	不确定	不确定	非常同意	同意	非常不同意	同意	需要	20	128	略	略	略	基本不赞同	基本不赞同	有点赞同	有点不赞同	非常不赞同	有点赞同	非常不赞同	非常不赞同	基本赞同	非常赞同	有点不赞同	有点赞同	基本不赞同	非常赞同	有点不赞同	基本不赞同	基本不赞同	有点赞同
574	47	女	专科	了解一点	有时	有时	有时	有时	很少	很少	很少	很少	经常	不会	肯定会	良好的住房、教育、体面的工作和良好的当地医疗设施	不确定	同意	不同意	同意	不同意	非常不同意	非常不同意	非常同意	需要	20	128	略	略	略	有点不赞同	基本不赞同	有点不赞同	有点不赞同	基本不赞同	有点赞同	有点不赞同	基本不赞同	基本不赞同	有点不赞同	基本不赞同	基本赞同	有点赞同	有点不赞同	有点不赞同	基本不赞同	基本不赞同	基本不赞同
575	50	女	初中	了解很多	有时	经常	经常	很少	有时	经常	有时	有时	很少	肯定会	肯定会	良好的住房、教育、体面的工作和良好的当地医疗设施	不同意	非常不同意	不确定	同意	不同意	同意	非常同意	不同意	不需要	20	128	略	略	略	基本赞同	有点不赞同	非常不赞同	有点不赞同	有点赞同	基本不赞同	基本赞同	非常不赞同	基本赞同	有点不赞同	基本不赞同	有点不赞同	有点不赞同	基本不赞同	有点不赞同	非常赞同	基本不赞同	非常赞同
576	66	男	高中	了解很多	有时	有时	很少	经常	经常	经常	经常	有时	有时	也许会	也许会	引导健康⽣活方式的信息和鼓励	不确定	不确定	不确定	不确定	不确定	不确定	不确定	不确定	不需要	1	128	12.5	1	30	有点不赞同	有点不赞同	有点赞同	有点不赞同	有点赞同	有点赞同	有点不赞同	有点不赞同	有点不赞同	有点不赞同	有点不赞同	基本赞同	有点赞同	有点赞同	有点不赞同	有点不赞同	有点不赞同	有点不赞同
577	46	男	高中	非常了解	很少	有时	很少	经常	有时	有时	很少	有时	有时	肯定会	也许会	良好的住房、教育、体面的工作和良好的当地医疗设施	非常不同意	不确定	不确定	同意	非常不同意	非常不同意	同意	非常同意	不需要	20	128	略	略	略	有点不赞同	非常不赞同	基本赞同	基本不赞同	有点不赞同	基本不赞同	有点不赞同	有点赞同	非常赞同	有点不赞同	有点赞同	非常不赞同	基本不赞同	非常不赞同	基本不赞同	基本不赞同	基本不赞同	有点不赞同
578	47	男	高中	了解一点	有时	经常	经常	有时	有时	很少	很少	很少	很少	也许会	也许会	引导健康⽣活方式的信息和鼓励	同意	不同意	不确定	同意	不同意	不同意	非常同意	非常同意	需要	20	128	略	略	略	有点不赞同	有点赞同	非常不赞同	基本不赞同	非常不赞同	非常赞同	非常不赞同	非常不赞同	非常不赞同	基本赞同	非常不赞同	非常不赞同	有点赞同	有点不赞同	有点不赞同	非常不赞同	非常赞同	非常不赞同
579	45	女	初中	了解一点	经常	有时	很少	有时	很少	很少	很少	很少	很少	肯定会	也许会	良好的住房、教育、体面的工作和良好的当地医疗设施	同意	不同意	不确定	不同意	不确定	同意	不同意	不同意	不需要	20	128	略	略	略	有点不赞同	基本不赞同	非常不赞同	有点赞同	基本不赞同	非常不赞同	有点不赞同	基本赞同	有点不赞同	基本不赞同	有点赞同	基本赞同	基本赞同	基本不赞同	基本不赞同	非常不赞同	有点不赞同	基本赞同
580	62	男	初中	了解一点	很少	很少	很少	经常	有时	经常	有时	有时	经常	也许会	也许会	引导健康⽣活方式的信息和鼓励	不确定	不确定	非常同意	不确定	不同意	不同意	不同意	不确定	需要	20	128	略	略	略	非常不赞同	非常赞同	非常不赞同	非常不赞同	有点不赞同	有点不赞同	基本赞同	有点不赞同	非常不赞同	基本不赞同	有点不赞同	基本不赞同	非常不赞同	基本不赞同	基本不赞同	非常不赞同	基本不赞同	基本赞同
581	43	男	高中	了解一点	很少	有时	有时	有时	经常	有时	经常	有时	经常	也许会	肯定会	良好的住房、教育、体面的工作和良好的当地医疗设施	同意	同意	同意	同意	同意	同意	不确定	不确定	不需要	50	140	313	3	30	有点赞同	基本不赞同	基本赞同	有点不赞同	基本赞同	基本不赞同	有点不赞同	非常不赞同	非常不赞同	基本不赞同	基本不赞同	有点不赞同	有点不赞同	有点不赞同	基本不赞同	基本不赞同	非常不赞同	基本不赞同
582	59	男	专科	非常了解	很少	很少	很少	经常	有时	有时	有时	经常	有时	肯定会	也许会	良好的住房、教育、体面的工作和良好的当地医疗设施	非常同意	非常不同意	不确定	非常不同意	不同意	不确定	同意	非常不同意	不需要	20	128	略	略	略	基本赞同	基本不赞同	非常不赞同	非常赞同	有点赞同	基本不赞同	有点不赞同	非常不赞同	基本赞同	基本不赞同	有点不赞同	有点不赞同	基本赞同	非常不赞同	有点赞同	基本赞同	非常不赞同	基本赞同
583	56	男	初中	了解很少	有时	有时	有时	有时	有时	很少	有时	很少	很少	也许会	也许会	引导健康⽣活方式的信息和鼓励	不确定	不确定	不确定	不确定	不确定	不确定	不确定	不确定	需要	60	128	81.73	10	30	有点不赞同	基本不赞同	有点赞同	有点赞同	有点不赞同	有点不赞同	有点赞同	有点不赞同	基本不赞同	有点不赞同	基本不赞同	有点赞同	有点赞同	基本不赞同	有点不赞同	有点不赞同	有点不赞同	有点不赞同
584	44	男	初中	了解一点	经常	不适用	有时	很少	经常	有时	很少	很少	很少	肯定会	也许会	良好的住房、教育、体面的工作和良好的当地医疗设施	同意	不同意	非常不同意	同意	不确定	非常不同意	不确定	非常不同意	需要	20	128	略	略	略	基本赞同	基本不赞同	基本不赞同	非常赞同	非常赞同	有点赞同	有点不赞同	基本不赞同	基本不赞同	有点不赞同	非常赞同	有点赞同	非常赞同	有点不赞同	基本不赞同	非常赞同	非常赞同	非常不赞同
585	50	男	高中	了解一点	有时	有时	有时	有时	很少	很少	经常	很少	有时	不会	不会	良好的住房、教育、体面的工作和良好的当地医疗设施	不同意	不确定	不确定	不同意	不同意	不同意	不同意	不同意	需要	80	128	12.5	10	30	有点不赞同	非常不赞同	基本赞同	有点不赞同	基本赞同	有点不赞同	有点赞同	基本不赞同	非常不赞同	有点赞同	非常不赞同	基本不赞同	基本不赞同	非常赞同	非常不赞同	基本不赞同	基本不赞同	有点不赞同
586	34	女	初中	了解很多	经常	经常	很少	很少	经常	经常	有时	有时	有时	肯定会	肯定会	引导健康⽣活方式的信息和鼓励	非常不同意	非常同意	非常不同意	不确定	不确定	不确定	非常同意	非常不同意	需要	20	128	略	略	略	基本赞同	有点不赞同	非常不赞同	基本不赞同	基本不赞同	基本不赞同	基本赞同	有点赞同	非常赞同	非常不赞同	有点不赞同	基本赞同	有点不赞同	有点赞同	基本赞同	有点赞同	基本不赞同	基本赞同
587	38	女	高中	了解一点	经常	经常	有时	有时	经常	有时	很少	很少	很少	也许会	不会	引导健康⽣活方式的信息和鼓励	不确定	不同意	不同意	同意	不确定	同意	同意	非常同意	不需要	20	128	略	略	略	基本不赞同	非常不赞同	基本不赞同	基本不赞同	基本不赞同	基本不赞同	基本不赞同	非常不赞同	有点不赞同	有点赞同	非常不赞同	非常不赞同	有点不赞同	有点不赞同	基本不赞同	基本不赞同	基本不赞同	非常不赞同
588	45	女	专科	了解一点	经常	经常	有时	很少	有时	有时	有时	有时	经常	也许会	也许会	良好的住房、教育、体面的工作和良好的当地医疗设施	不同意	同意	非常不同意	不同意	不同意	不确定	非常不同意	同意	需要	20	128	略	略	略	有点不赞同	有点赞同	基本不赞同	非常不赞同	基本不赞同	基本赞同	有点赞同	非常赞同	非常赞同	有点不赞同	有点赞同	基本赞同	有点赞同	有点不赞同	非常赞同	有点赞同	基本不赞同	有点赞同
589	59	女	专科	了解一点	很少	很少	很少	有时	很少	经常	有时	很少	有时	也许会	也许会	良好的住房、教育、体面的工作和良好的当地医疗设施	非常不同意	不同意	不同意	非常不同意	同意	非常同意	不同意	不同意	不需要	20	128	略	略	略	非常不赞同	基本不赞同	基本不赞同	有点不赞同	有点赞同	基本赞同	有点不赞同	基本不赞同	基本不赞同	非常不赞同	有点赞同	基本赞同	基本赞同	有点赞同	有点不赞同	有点不赞同	基本不赞同	有点不赞同
590	53	男	小学	非常了解	很少	很少	有时	很少	有时	有时	很少	很少	经常	不会	肯定会	良好的住房、教育、体面的工作和良好的当地医疗设施	非常同意	非常不同意	不确定	非常不同意	同意	非常同意	不确定	不同意	不需要	20	128	略	略	略	基本不赞同	有点不赞同	有点不赞同	非常不赞同	非常不赞同	非常不赞同	基本不赞同	基本不赞同	基本赞同	有点不赞同	非常不赞同	有点不赞同	非常赞同	基本不赞同	有点不赞同	有点赞同	有点不赞同	非常不赞同
591	55	男	专科	了解一点	很少	有时	有时	很少	有时	有时	有时	有时	很少	也许会	不会	良好的住房、教育、体面的工作和良好的当地医疗设施	不确定	非常同意	不同意	同意	非常不同意	非常同意	不确定	不确定	不需要	20	128	略	略	略	非常赞同	基本不赞同	非常不赞同	非常不赞同	基本不赞同	非常不赞同	有点不赞同	有点赞同	有点不赞同	有点不赞同	基本赞同	有点不赞同	非常赞同	非常不赞同	基本不赞同	基本不赞同	非常不赞同	基本赞同
592	46	女	本科	了解很多	经常	经常	有时	很少	很少	经常	有时	经常	很少	不会	也许会	引导健康⽣活方式的信息和鼓励	不确定	不确定	不确定	同意	非常同意	不同意	不同意	不同意	需要	20	128	略	略	略	基本不赞同	基本不赞同	有点不赞同	基本不赞同	有点不赞同	有点不赞同	有点不赞同	基本赞同	非常不赞同	基本赞同	有点不赞同	有点赞同	基本不赞同	基本不赞同	有点不赞同	基本赞同	非常赞同	有点不赞同
593	45	女	初中	非常了解	有时	经常	有时	经常	很少	有时	经常	有时	有时	肯定会	肯定会	良好的住房、教育、体面的工作和良好的当地医疗设施	同意	不确定	非常不同意	不同意	非常不同意	非常不同意	不同意	不确定	不需要	20	128	略	略	略	有点不赞同	有点不赞同	有点不赞同	基本不赞同	有点赞同	基本不赞同	有点不赞同	非常不赞同	非常不赞同	基本不赞同	非常不赞同	基本不赞同	有点不赞同	有点不赞同	非常不赞同	基本不赞同	有点不赞同	非常不赞同
594	52	女	初中	非常了解	经常	有时	很少	很少	有时	经常	经常	有时	很少	也许会	也许会	良好的住房、教育、体面的工作和良好的当地医疗设施	非常同意	不同意	非常同意	不同意	非常不同意	不同意	不同意	非常同意	不需要	20	128	略	略	略	有点不赞同	非常不赞同	非常不赞同	有点不赞同	有点不赞同	有点不赞同	非常不赞同	有点不赞同	有点赞同	基本不赞同	有点不赞同	有点不赞同	基本不赞同	基本不赞同	有点赞同	基本不赞同	基本赞同	基本不赞同
595	53	女	初中	了解很多	有时	很少	很少	经常	经常	很少	很少	有时	有时	也许会	肯定会	良好的住房、教育、体面的工作和良好的当地医疗设施	同意	不确定	不同意	不确定	不同意	非常同意	不同意	同意	需要	20	128	略	略	略	基本不赞同	有点不赞同	有点不赞同	基本赞同	非常不赞同	基本不赞同	基本赞同	非常赞同	有点不赞同	非常不赞同	基本赞同	有点不赞同	非常不赞同	有点不赞同	有点不赞同	有点不赞同	基本不赞同	非常不赞同
596	32	男	小学	非常了解	经常	经常	很少	很少	很少	很少	经常	经常	很少	肯定会	肯定会	引导健康⽣活方式的信息和鼓励	非常同意	非常不同意	同意	非常同意	不同意	不同意	不同意	非常同意	需要	20	128	略	略	略	基本赞同	基本不赞同	有点不赞同	非常不赞同	基本不赞同	基本不赞同	基本赞同	非常不赞同	有点不赞同	非常赞同	有点赞同	非常不赞同	非常不赞同	有点赞同	基本不赞同	有点不赞同	基本不赞同	基本不赞同
597	40	男	初中	了解很多	经常	经常	经常	有时	很少	有时	有时	有时	有时	也许会	也许会	引导健康⽣活方式的信息和鼓励	非常同意	不同意	非常不同意	同意	非常同意	不确定	不确定	非常同意	需要	20	128	略	略	略	有点不赞同	基本不赞同	有点赞同	基本赞同	基本不赞同	非常赞同	有点赞同	有点不赞同	基本不赞同	基本不赞同	有点不赞同	非常不赞同	非常赞同	有点不赞同	有点不赞同	非常不赞同	基本不赞同	有点不赞同
598	62	女	本科	非常了解	很少	有时	很少	经常	有时	很少	很少	很少	很少	肯定会	也许会	良好的住房、教育、体面的工作和良好的当地医疗设施	不同意	非常同意	不同意	不同意	非常不同意	不同意	非常同意	不同意	需要	20	128	略	略	略	基本不赞同	非常赞同	有点不赞同	有点不赞同	非常不赞同	非常不赞同	非常赞同	基本赞同	有点赞同	基本不赞同	非常赞同	有点赞同	基本不赞同	有点赞同	有点赞同	有点赞同	非常不赞同	非常赞同
599	48	男	高中	了解很少	经常	不适用	经常	很少	有时	经常	经常	经常	经常	也许会	也许会	良好的住房、教育、体面的工作和良好的当地医疗设施	同意	非常同意	不同意	不确定	不确定	非常不同意	不同意	非常不同意	不需要	20	128	略	略	略	基本不赞同	非常不赞同	基本不赞同	非常不赞同	有点不赞同	非常不赞同	非常赞同	非常赞同	非常不赞同	基本不赞同	有点不赞同	有点不赞同	非常赞同	有点赞同	基本不赞同	有点赞同	非常不赞同	基本不赞同
600	43	女	高中	了解很多	很少	有时	有时	经常	有时	很少	有时	很少	有时	也许会	肯定会	良好的住房、教育、体面的工作和良好的当地医疗设施	不同意	非常不同意	不同意	不确定	不同意	非常不同意	同意	不确定	不需要	20	128	略	略	略	有点赞同	有点不赞同	有点不赞同	非常不赞同	有点赞同	基本不赞同	非常赞同	有点不赞同	非常不赞同	非常不赞同	基本不赞同	有点不赞同	基本赞同	非常赞同	基本不赞同	有点赞同	非常不赞同	基本不赞同
601	37	女	小学	非常了解	经常	很少	有时	很少	很少	有时	有时	经常	很少	不会	也许会	良好的住房、教育、体面的工作和良好的当地医疗设施	同意	不同意	不同意	不确定	同意	非常不同意	同意	非常不同意	不需要	20	128	略	略	略	有点不赞同	有点不赞同	有点赞同	基本赞同	有点赞同	基本不赞同	基本不赞同	基本不赞同	有点赞同	有点不赞同	基本不赞同	非常不赞同	基本不赞同	非常不赞同	基本赞同	有点赞同	有点不赞同	基本赞同
602	55	女	初中	了解一点	有时	很少	经常	有时	很少	很少	很少	很少	有时	也许会	肯定会	引导健康⽣活方式的信息和鼓励	不确定	非常同意	不确定	不确定	非常不同意	不确定	非常不同意	非常不同意	不需要	20	128	略	略	略	有点不赞同	基本赞同	非常不赞同	基本不赞同	基本不赞同	基本不赞同	有点赞同	有点赞同	非常不赞同	非常不赞同	有点不赞同	基本不赞同	有点赞同	有点不赞同	有点不赞同	有点赞同	基本不赞同	非常赞同
603	54	女	初中	了解很多	很少	很少	很少	经常	很少	有时	有时	很少	经常	肯定会	肯定会	良好的住房、教育、体面的工作和良好的当地医疗设施	不确定	非常同意	同意	同意	非常不同意	不同意	不确定	不同意	不需要	20	128	略	略	略	有点不赞同	有点不赞同	有点不赞同	非常不赞同	基本不赞同	基本不赞同	基本不赞同	有点不赞同	非常不赞同	基本不赞同	有点不赞同	基本赞同	有点赞同	有点不赞同	有点赞同	有点不赞同	有点不赞同	基本赞同
604	52	男	小学	了解很多	经常	有时	很少	很少	很少	很少	经常	有时	很少	不会	也许会	良好的住房、教育、体面的工作和良好的当地医疗设施	不同意	非常不同意	不同意	不确定	非常不同意	不确定	非常同意	不同意	不需要	20	128	略	略	略	基本赞同	有点不赞同	非常不赞同	非常不赞同	有点不赞同	基本不赞同	非常不赞同	非常不赞同	基本不赞同	基本赞同	有点不赞同	有点不赞同	非常赞同	有点不赞同	有点赞同	非常赞同	基本赞同	有点不赞同
605	47	女	高中	了解一点	有时	有时	有时	很少	经常	有时	很少	经常	有时	不会	也许会	良好的住房、教育、体面的工作和良好的当地医疗设施	不同意	不同意	同意	非常同意	不确定	非常同意	非常不同意	非常不同意	不需要	20	128	略	略	略	基本赞同	有点赞同	基本赞同	基本不赞同	非常赞同	非常不赞同	基本赞同	非常不赞同	非常不赞同	有点不赞同	非常不赞同	有点不赞同	基本不赞同	基本赞同	有点不赞同	基本不赞同	有点不赞同	非常不赞同
606	46	男	初中	了解很少	有时	很少	有时	有时	很少	很少	有时	经常	有时	也许会	也许会	良好的住房、教育、体面的工作和良好的当地医疗设施	非常不同意	不同意	非常不同意	不确定	不同意	不确定	不同意	不同意	需要	20	128	略	略	略	有点不赞同	有点赞同	非常不赞同	基本不赞同	非常赞同	非常不赞同	非常赞同	有点不赞同	有点赞同	有点赞同	基本赞同	有点不赞同	基本不赞同	非常不赞同	非常赞同	有点不赞同	有点赞同	基本不赞同
607	39	男	小学	了解很少	很少	不适用	有时	经常	有时	有时	有时	经常	很少	也许会	不会	良好的住房、教育、体面的工作和良好的当地医疗设施	不确定	非常不同意	不同意	不同意	不同意	非常同意	不确定	同意	不需要	20	128	略	略	略	基本不赞同	基本不赞同	非常赞同	有点赞同	非常不赞同	非常赞同	基本赞同	非常不赞同	非常不赞同	基本不赞同	有点不赞同	有点不赞同	非常赞同	非常不赞同	非常赞同	非常不赞同	有点不赞同	基本不赞同
608	62	男	小学	了解很少	经常	经常	经常	有时	有时	很少	有时	经常	很少	肯定会	肯定会	引导健康⽣活方式的信息和鼓励	不同意	非常不同意	不确定	非常同意	不确定	不确定	非常不同意	非常同意	不需要	20	128	略	略	略	基本不赞同	有点赞同	非常赞同	基本不赞同	非常不赞同	基本赞同	基本不赞同	有点赞同	基本不赞同	基本不赞同	基本不赞同	基本不赞同	有点赞同	基本不赞同	基本不赞同	非常不赞同	有点不赞同	基本不赞同
609	54	男	小学	了解很少	很少	很少	经常	很少	经常	经常	经常	很少	有时	也许会	不会	良好的住房、教育、体面的工作和良好的当地医疗设施	同意	不确定	不确定	不确定	不确定	非常不同意	非常不同意	非常同意	不需要	20	128	略	略	略	有点不赞同	非常不赞同	有点赞同	有点不赞同	非常不赞同	非常赞同	有点赞同	基本不赞同	有点赞同	非常不赞同	有点不赞同	非常不赞同	基本不赞同	有点赞同	有点不赞同	非常不赞同	基本赞同	基本不赞同
610	60	男	小学	了解很多	经常	经常	经常	很少	经常	经常	经常	经常	经常	不会	肯定会	良好的住房、教育、体面的工作和良好的当地医疗设施	非常同意	非常不同意	不确定	非常不同意	非常同意	同意	不同意	同意	不需要	20	128	略	略	略	有点不赞同	有点不赞同	非常不赞同	非常赞同	基本不赞同	非常赞同	非常赞同	有点不赞同	非常不赞同	非常不赞同	基本不赞同	基本赞同	非常不赞同	非常不赞同	非常不赞同	基本不赞同	基本不赞同	基本不赞同
611	33	女	初中	了解一点	有时	很少	很少	有时	很少	经常	经常	经常	经常	不会	也许会	良好的住房、教育、体面的工作和良好的当地医疗设施	不同意	不同意	不同意	同意	不确定	不同意	不同意	不同意	不需要	20	128	略	略	略	有点不赞同	有点不赞同	有点不赞同	有点赞同	有点不赞同	有点不赞同	基本不赞同	有点赞同	非常赞同	有点赞同	非常不赞同	有点赞同	有点不赞同	有点不赞同	基本不赞同	非常不赞同	有点不赞同	非常赞同
612	32	男	小学	了解一点	很少	有时	有时	很少	有时	经常	有时	经常	有时	肯定会	不会	良好的住房、教育、体面的工作和良好的当地医疗设施	非常同意	不同意	非常不同意	不同意	不确定	非常不同意	不同意	不确定	不需要	20	128	略	略	略	有点不赞同	有点赞同	有点不赞同	有点不赞同	有点赞同	非常赞同	基本赞同	基本不赞同	非常不赞同	有点不赞同	基本不赞同	基本赞同	有点不赞同	基本赞同	非常不赞同	非常赞同	基本不赞同	有点赞同
613	55	男	小学	非常了解	经常	很少	很少	有时	有时	有时	有时	很少	有时	不会	肯定会	良好的住房、教育、体面的工作和良好的当地医疗设施	同意	不确定	不同意	不确定	非常不同意	不同意	同意	非常不同意	需要	20	128	略	略	略	有点不赞同	基本不赞同	非常不赞同	基本赞同	基本不赞同	非常不赞同	有点不赞同	有点赞同	有点赞同	非常不赞同	非常不赞同	基本不赞同	基本不赞同	有点不赞同	基本不赞同	有点不赞同	基本不赞同	有点不赞同
614	55	男	高中	了解很多	经常	很少	有时	有时	经常	很少	很少	有时	很少	不会	也许会	引导健康⽣活方式的信息和鼓励	不同意	不确定	不同意	非常同意	非常不同意	不同意	不确定	不同意	不需要	20	128	略	略	略	非常不赞同	基本赞同	非常不赞同	非常不赞同	非常赞同	有点不赞同	有点赞同	基本赞同	非常不赞同	非常不赞同	有点不赞同	基本不赞同	基本赞同	有点不赞同	有点不赞同	有点赞同	有点不赞同	基本不赞同
615	35	女	小学	非常了解	经常	有时	有时	经常	有时	很少	有时	有时	有时	也许会	不会	引导健康⽣活方式的信息和鼓励	非常不同意	非常不同意	不同意	不确定	非常不同意	同意	不同意	不同意	需要	20	128	略	略	略	非常赞同	基本不赞同	非常赞同	有点不赞同	基本赞同	有点不赞同	非常赞同	非常赞同	基本不赞同	基本赞同	有点赞同	有点不赞同	基本不赞同	有点赞同	基本不赞同	非常赞同	基本不赞同	基本赞同
616	63	女	高中	了解很少	有时	有时	经常	很少	有时	有时	经常	有时	有时	肯定会	也许会	引导健康⽣活方式的信息和鼓励	同意	非常同意	不同意	同意	非常不同意	不确定	不确定	不同意	需要	20	128	略	略	略	有点不赞同	非常不赞同	非常不赞同	基本赞同	基本不赞同	基本不赞同	有点不赞同	非常不赞同	非常不赞同	基本不赞同	有点赞同	非常不赞同	有点不赞同	非常不赞同	有点赞同	有点赞同	有点不赞同	有点不赞同
617	46	男	小学	了解很少	有时	有时	经常	很少	经常	很少	有时	有时	很少	不会	肯定会	良好的住房、教育、体面的工作和良好的当地医疗设施	不确定	不确定	不同意	不确定	不确定	不同意	非常不同意	不同意	不需要	20	128	略	略	略	非常赞同	有点不赞同	非常不赞同	基本不赞同	非常不赞同	有点不赞同	有点不赞同	基本不赞同	非常不赞同	非常不赞同	基本不赞同	有点赞同	基本不赞同	有点不赞同	基本不赞同	非常不赞同	有点赞同	基本不赞同
618	59	女	高中	了解很多	有时	经常	很少	很少	有时	很少	经常	经常	有时	也许会	肯定会	引导健康⽣活方式的信息和鼓励	非常不同意	不确定	不同意	不同意	不同意	不同意	不同意	同意	需要	20	128	略	略	略	有点赞同	基本不赞同	非常不赞同	基本赞同	非常赞同	非常赞同	基本不赞同	基本赞同	有点赞同	有点不赞同	基本不赞同	基本赞同	基本不赞同	有点不赞同	基本不赞同	有点不赞同	基本不赞同	有点赞同
619	41	女	初中	了解很多	很少	很少	有时	很少	经常	很少	有时	有时	很少	肯定会	肯定会	良好的住房、教育、体面的工作和良好的当地医疗设施	同意	非常不同意	不同意	不同意	非常不同意	不同意	非常不同意	不同意	不需要	20	128	略	略	略	基本不赞同	基本赞同	有点不赞同	非常赞同	基本不赞同	有点不赞同	基本赞同	有点不赞同	基本不赞同	有点赞同	有点不赞同	基本不赞同	非常不赞同	有点赞同	基本赞同	基本不赞同	有点赞同	非常不赞同
620	55	男	本科	非常了解	经常	有时	有时	很少	有时	有时	有时	有时	有时	不会	肯定会	引导健康⽣活方式的信息和鼓励	非常不同意	非常同意	非常不同意	非常不同意	不确定	非常不同意	非常同意	同意	不需要	20	128	略	略	略	基本不赞同	基本不赞同	有点不赞同	基本不赞同	基本不赞同	非常赞同	有点不赞同	非常不赞同	有点不赞同	非常不赞同	有点不赞同	有点不赞同	基本赞同	基本不赞同	基本不赞同	非常不赞同	基本不赞同	有点赞同
621	60	男	初中	了解一点	很少	经常	经常	很少	有时	有时	很少	很少	有时	不会	也许会	良好的住房、教育、体面的工作和良好的当地医疗设施	非常不同意	同意	非常不同意	非常同意	同意	非常不同意	非常不同意	不同意	不需要	20	128	略	略	略	有点不赞同	有点赞同	有点不赞同	非常不赞同	基本不赞同	基本不赞同	基本不赞同	基本赞同	非常不赞同	有点不赞同	有点不赞同	有点赞同	基本赞同	有点不赞同	基本不赞同	非常赞同	有点不赞同	有点不赞同
622	47	男	高中	了解一点	很少	有时	有时	有时	有时	有时	很少	很少	很少	肯定会	也许会	引导健康⽣活方式的信息和鼓励	非常不同意	非常同意	不同意	非常不同意	非常不同意	不同意	不同意	非常不同意	需要	20	128	略	略	略	非常赞同	基本不赞同	基本不赞同	基本不赞同	非常赞同	基本赞同	非常不赞同	基本赞同	有点赞同	基本赞同	有点不赞同	有点不赞同	非常不赞同	有点不赞同	有点不赞同	基本不赞同	有点赞同	有点不赞同
623	43	男	初中	了解一点	很少	经常	有时	经常	很少	很少	有时	有时	经常	肯定会	也许会	良好的住房、教育、体面的工作和良好的当地医疗设施	不确定	不同意	同意	不确定	不同意	非常不同意	不确定	不同意	不需要	20	128	略	略	略	非常不赞同	非常不赞同	基本不赞同	有点不赞同	非常不赞同	非常赞同	有点不赞同	有点不赞同	有点不赞同	有点赞同	非常不赞同	有点不赞同	基本赞同	非常不赞同	基本赞同	非常赞同	基本不赞同	有点不赞同
624	61	女	小学	了解一点	有时	有时	经常	有时	有时	很少	有时	有时	有时	肯定会	也许会	良好的住房、教育、体面的工作和良好的当地医疗设施	同意	同意	不同意	不确定	非常不同意	非常不同意	不确定	同意	不需要	20	128	略	略	略	基本不赞同	有点不赞同	有点不赞同	非常不赞同	基本赞同	有点不赞同	有点赞同	有点不赞同	基本不赞同	非常赞同	有点不赞同	有点不赞同	基本赞同	基本赞同	基本不赞同	非常赞同	基本不赞同	非常不赞同
625	60	女	高中	了解很少	很少	经常	经常	有时	经常	经常	有时	经常	经常	也许会	肯定会	良好的住房、教育、体面的工作和良好的当地医疗设施	不确定	同意	不确定	不同意	同意	非常同意	非常同意	非常不同意	需要	20	128	略	略	略	有点不赞同	非常赞同	基本不赞同	有点赞同	有点不赞同	非常赞同	有点不赞同	非常不赞同	基本赞同	有点不赞同	有点不赞同	非常赞同	非常不赞同	非常不赞同	基本不赞同	非常不赞同	基本赞同	基本不赞同
626	33	男	小学	了解很多	有时	很少	有时	很少	很少	很少	经常	经常	很少	也许会	也许会	良好的住房、教育、体面的工作和良好的当地医疗设施	不确定	同意	不同意	不同意	非常不同意	同意	同意	不确定	需要	20	128	略	略	略	有点不赞同	有点不赞同	基本不赞同	非常赞同	有点不赞同	非常不赞同	有点不赞同	有点不赞同	基本不赞同	非常不赞同	有点赞同	基本不赞同	基本不赞同	基本不赞同	基本赞同	非常赞同	非常不赞同	非常不赞同
627	33	男	小学	了解很多	很少	很少	有时	很少	有时	经常	有时	有时	有时	肯定会	也许会	良好的住房、教育、体面的工作和良好的当地医疗设施	非常不同意	不同意	不确定	非常同意	不确定	非常不同意	同意	不同意	不需要	20	128	略	略	略	基本不赞同	基本不赞同	有点不赞同	有点不赞同	有点赞同	非常赞同	基本不赞同	非常不赞同	有点不赞同	非常不赞同	有点赞同	有点赞同	基本不赞同	有点不赞同	非常不赞同	非常不赞同	基本不赞同	有点不赞同
628	43	女	初中	了解很少	经常	经常	经常	经常	经常	很少	经常	经常	很少	也许会	不会	良好的住房、教育、体面的工作和良好的当地医疗设施	不确定	不确定	不同意	非常不同意	非常不同意	非常不同意	非常同意	非常不同意	需要	20	128	略	略	略	基本不赞同	非常不赞同	非常不赞同	有点不赞同	有点不赞同	有点不赞同	有点赞同	有点不赞同	基本不赞同	非常不赞同	基本不赞同	非常不赞同	有点不赞同	基本赞同	非常赞同	基本赞同	基本不赞同	非常不赞同
629	40	男	高中	了解很多	很少	经常	经常	有时	有时	有时	有时	经常	经常	不会	肯定会	良好的住房、教育、体面的工作和良好的当地医疗设施	非常同意	不同意	不确定	不同意	非常同意	非常不同意	同意	不确定	不需要	20	128	略	略	略	基本不赞同	非常赞同	基本赞同	有点不赞同	有点赞同	基本不赞同	有点不赞同	有点赞同	非常不赞同	有点赞同	有点不赞同	基本不赞同	有点不赞同	有点赞同	非常不赞同	非常赞同	有点赞同	有点赞同
630	57	男	小学	了解很多	很少	有时	有时	有时	很少	有时	有时	经常	经常	也许会	不会	良好的住房、教育、体面的工作和良好的当地医疗设施	不同意	不同意	不同意	不同意	非常同意	非常同意	不确定	非常同意	需要	20	128	略	略	略	非常不赞同	基本不赞同	非常不赞同	非常赞同	基本赞同	有点不赞同	非常不赞同	有点不赞同	有点不赞同	非常不赞同	基本不赞同	有点不赞同	基本赞同	基本不赞同	非常不赞同	基本不赞同	有点不赞同	有点赞同
631	58	男	专科	非常了解	很少	有时	有时	有时	很少	有时	有时	经常	有时	肯定会	肯定会	良好的住房、教育、体面的工作和良好的当地医疗设施	不同意	不同意	不同意	不同意	非常不同意	不确定	不同意	不确定	不需要	20	128	略	略	略	基本不赞同	有点不赞同	非常不赞同	非常不赞同	基本赞同	有点不赞同	有点赞同	有点不赞同	非常赞同	非常不赞同	有点不赞同	有点不赞同	基本不赞同	基本赞同	非常赞同	非常不赞同	基本不赞同	非常不赞同
632	62	男	专科	了解很多	经常	不适用	有时	很少	经常	有时	很少	有时	有时	也许会	不会	引导健康⽣活方式的信息和鼓励	不同意	非常不同意	不确定	不确定	非常不同意	不同意	同意	非常不同意	不需要	20	128	略	略	略	基本不赞同	基本不赞同	有点不赞同	非常不赞同	基本不赞同	有点不赞同	基本不赞同	非常不赞同	有点不赞同	有点不赞同	基本不赞同	有点不赞同	基本不赞同	基本赞同	有点不赞同	基本赞同	有点赞同	非常赞同
633	62	男	小学	了解很少	经常	经常	有时	很少	经常	经常	经常	经常	经常	也许会	也许会	良好的住房、教育、体面的工作和良好的当地医疗设施	不同意	不同意	同意	不确定	不确定	非常不同意	不确定	不同意	不需要	20	128	略	略	略	基本不赞同	有点不赞同	非常不赞同	基本赞同	基本赞同	非常不赞同	非常不赞同	非常不赞同	有点不赞同	非常不赞同	有点赞同	非常不赞同	基本不赞同	基本不赞同	基本不赞同	非常赞同	有点不赞同	非常赞同
634	50	男	初中	了解很少	经常	有时	有时	有时	经常	很少	有时	很少	很少	肯定会	不会	良好的住房、教育、体面的工作和良好的当地医疗设施	不同意	不确定	不同意	非常同意	不确定	不确定	不确定	不同意	不需要	20	128	略	略	略	基本不赞同	基本不赞同	基本赞同	基本不赞同	有点不赞同	非常不赞同	基本不赞同	基本不赞同	非常不赞同	有点不赞同	基本赞同	有点不赞同	基本不赞同	基本不赞同	非常不赞同	非常赞同	基本赞同	有点不赞同
635	32	男	本科	了解一点	很少	经常	很少	经常	经常	经常	有时	经常	经常	也许会	也许会	引导健康⽣活方式的信息和鼓励	不同意	不确定	不确定	不同意	不确定	不确定	不确定	不确定	不需要	20	128	5	7	30	基本不赞同	基本不赞同	基本赞同	非常不赞同	非常赞同	非常不赞同	非常不赞同	非常不赞同	非常不赞同	非常不赞同	非常不赞同	基本赞同	有点赞同	非常赞同	有点赞同	基本不赞同	有点赞同	有点不赞同
636	63	女	小学	了解很多	很少	有时	有时	很少	经常	经常	有时	经常	很少	也许会	也许会	引导健康⽣活方式的信息和鼓励	不同意	同意	非常同意	不同意	非常同意	非常不同意	不确定	不确定	不需要	20	128	略	略	略	基本赞同	非常不赞同	有点不赞同	有点不赞同	基本赞同	有点不赞同	基本赞同	非常赞同	基本赞同	基本不赞同	非常不赞同	基本赞同	有点赞同	非常不赞同	有点不赞同	有点不赞同	有点赞同	有点不赞同
637	55	男	初中	非常了解	很少	经常	很少	有时	有时	很少	有时	有时	有时	肯定会	也许会	引导健康⽣活方式的信息和鼓励	不同意	不确定	不同意	不同意	同意	非常不同意	非常不同意	不确定	不需要	20	128	略	略	略	有点不赞同	有点不赞同	基本赞同	基本不赞同	非常不赞同	有点不赞同	有点不赞同	基本赞同	基本不赞同	基本不赞同	有点赞同	有点不赞同	非常不赞同	非常赞同	基本不赞同	非常不赞同	基本不赞同	非常不赞同
638	52	女	专科	了解一点	经常	很少	有时	经常	经常	有时	很少	有时	经常	也许会	也许会	良好的住房、教育、体面的工作和良好的当地医疗设施	非常不同意	非常不同意	不确定	不确定	不同意	不同意	非常不同意	不同意	不需要	20	128	略	略	略	有点赞同	非常赞同	非常不赞同	非常赞同	基本赞同	有点不赞同	有点不赞同	基本不赞同	非常不赞同	基本赞同	非常赞同	基本赞同	基本不赞同	基本不赞同	非常赞同	有点赞同	有点赞同	有点不赞同
639	51	男	本科	非常了解	很少	有时	经常	经常	有时	有时	有时	很少	经常	肯定会	也许会	良好的住房、教育、体面的工作和良好的当地医疗设施	不确定	同意	非常不同意	非常不同意	不同意	不同意	不同意	不确定	不需要	20	128	略	略	略	非常赞同	有点赞同	有点不赞同	有点不赞同	基本赞同	基本不赞同	基本赞同	基本不赞同	非常赞同	非常赞同	非常不赞同	有点不赞同	非常不赞同	基本不赞同	有点赞同	基本不赞同	基本不赞同	有点不赞同
640	61	男	初中	非常了解	经常	经常	经常	经常	有时	有时	很少	很少	很少	肯定会	也许会	良好的住房、教育、体面的工作和良好的当地医疗设施	不同意	非常不同意	不同意	非常不同意	不同意	不同意	非常不同意	不同意	不需要	20	128	略	略	略	基本不赞同	有点赞同	有点不赞同	有点赞同	基本赞同	基本不赞同	有点赞同	基本不赞同	有点不赞同	非常不赞同	有点不赞同	非常不赞同	有点不赞同	基本不赞同	有点不赞同	基本赞同	基本不赞同	基本不赞同
641	57	男	专科	了解很多	经常	经常	经常	很少	有时	很少	很少	有时	有时	也许会	也许会	引导健康⽣活方式的信息和鼓励	不同意	不确定	非常同意	不同意	同意	不同意	非常不同意	同意	不需要	20	128	略	略	略	基本赞同	基本不赞同	基本不赞同	非常赞同	基本赞同	基本赞同	非常不赞同	非常不赞同	有点赞同	基本不赞同	基本不赞同	非常赞同	基本赞同	基本不赞同	非常赞同	非常不赞同	有点不赞同	有点不赞同
642	35	男	高中	了解很少	很少	经常	经常	很少	经常	有时	经常	经常	有时	肯定会	肯定会	引导健康⽣活方式的信息和鼓励	不确定	同意	不确定	不同意	不同意	不同意	不同意	不确定	需要	20	128	略	略	略	基本赞同	非常不赞同	基本不赞同	非常不赞同	有点赞同	有点赞同	有点赞同	有点不赞同	有点不赞同	非常不赞同	有点赞同	基本不赞同	基本赞同	非常赞同	非常不赞同	非常不赞同	有点赞同	基本赞同
643	60	女	初中	非常了解	经常	不适用	很少	有时	有时	经常	经常	有时	有时	肯定会	也许会	引导健康⽣活方式的信息和鼓励	不确定	不确定	同意	非常不同意	不同意	不同意	非常不同意	非常同意	不需要	20	128	略	略	略	基本不赞同	基本不赞同	基本赞同	有点赞同	非常不赞同	基本不赞同	基本不赞同	基本不赞同	有点赞同	有点不赞同	基本不赞同	基本赞同	有点不赞同	基本赞同	基本不赞同	有点不赞同	基本不赞同	有点赞同
644	41	女	小学	了解一点	有时	经常	有时	有时	很少	有时	很少	经常	有时	不会	不会	良好的住房、教育、体面的工作和良好的当地医疗设施	非常不同意	不同意	非常同意	非常不同意	非常不同意	不确定	不确定	不同意	不需要	20	128	略	略	略	有点不赞同	有点不赞同	非常赞同	有点赞同	有点不赞同	基本赞同	基本赞同	有点不赞同	有点不赞同	基本赞同	非常不赞同	非常不赞同	有点不赞同	有点不赞同	非常不赞同	有点不赞同	基本不赞同	非常赞同
645	60	男	高中	了解很多	很少	有时	有时	经常	经常	经常	有时	有时	很少	肯定会	肯定会	引导健康⽣活方式的信息和鼓励	不确定	非常不同意	非常同意	不确定	不同意	不确定	不同意	非常不同意	需要	20	128	略	略	略	基本赞同	有点赞同	基本不赞同	基本不赞同	有点不赞同	基本不赞同	有点不赞同	基本不赞同	基本不赞同	基本赞同	非常不赞同	有点不赞同	有点赞同	非常不赞同	基本不赞同	有点不赞同	有点不赞同	有点赞同
646	39	男	小学	了解很多	很少	有时	经常	有时	有时	很少	有时	有时	有时	也许会	肯定会	引导健康⽣活方式的信息和鼓励	不同意	不同意	同意	非常不同意	不同意	不确定	非常同意	不确定	不需要	20	128	略	略	略	非常不赞同	有点不赞同	非常赞同	基本不赞同	有点赞同	有点不赞同	非常不赞同	有点不赞同	非常赞同	有点赞同	基本不赞同	有点赞同	基本不赞同	基本不赞同	基本不赞同	有点赞同	基本赞同	有点不赞同
647	56	女	初中	了解很少	很少	经常	很少	很少	经常	很少	有时	很少	有时	也许会	肯定会	引导健康⽣活方式的信息和鼓励	非常不同意	非常不同意	不确定	不同意	非常不同意	不同意	非常不同意	同意	不需要	20	128	略	略	略	有点不赞同	基本不赞同	非常赞同	基本不赞同	有点不赞同	基本不赞同	非常赞同	基本不赞同	非常不赞同	非常不赞同	有点不赞同	有点赞同	有点赞同	基本不赞同	有点赞同	基本赞同	基本不赞同	非常赞同
648	51	女	小学	了解很少	有时	有时	有时	有时	有时	经常	有时	很少	有时	不会	也许会	良好的住房、教育、体面的工作和良好的当地医疗设施	同意	同意	不同意	非常不同意	非常不同意	非常不同意	不同意	不同意	不需要	20	128	略	略	略	基本赞同	有点赞同	有点赞同	基本不赞同	有点不赞同	有点不赞同	非常不赞同	非常不赞同	有点不赞同	有点不赞同	基本不赞同	基本不赞同	基本不赞同	有点赞同	非常赞同	基本不赞同	非常不赞同	非常赞同
649	55	女	高中	了解很多	有时	很少	很少	有时	有时	有时	经常	经常	很少	不会	也许会	引导健康⽣活方式的信息和鼓励	非常不同意	非常不同意	同意	不同意	同意	不同意	不确定	非常不同意	不需要	20	128	略	略	略	基本不赞同	非常不赞同	基本不赞同	有点不赞同	非常不赞同	非常不赞同	非常赞同	非常赞同	非常不赞同	非常不赞同	有点赞同	非常赞同	基本不赞同	有点赞同	基本不赞同	基本不赞同	有点赞同	有点赞同
650	52	女	小学	非常了解	有时	经常	有时	经常	很少	有时	经常	经常	有时	肯定会	肯定会	引导健康⽣活方式的信息和鼓励	不确定	不确定	非常同意	不同意	非常不同意	不确定	非常同意	不确定	需要	20	128	略	略	略	非常赞同	有点赞同	基本不赞同	有点赞同	基本不赞同	基本赞同	基本不赞同	非常不赞同	基本不赞同	有点不赞同	基本不赞同	非常不赞同	非常不赞同	基本不赞同	有点赞同	有点不赞同	基本赞同	有点不赞同
651	36	男	小学	了解很少	经常	经常	很少	有时	很少	有时	经常	经常	有时	肯定会	也许会	引导健康⽣活方式的信息和鼓励	非常不同意	不同意	非常不同意	不确定	不确定	非常不同意	不同意	非常不同意	不需要	20	128	略	略	略	有点不赞同	非常不赞同	基本不赞同	基本不赞同	有点不赞同	基本不赞同	非常不赞同	非常不赞同	有点赞同	基本赞同	非常不赞同	非常不赞同	非常赞同	基本不赞同	基本不赞同	非常不赞同	非常不赞同	非常不赞同
652	33	男	初中	了解一点	很少	有时	很少	有时	有时	有时	很少	经常	很少	也许会	也许会	良好的住房、教育、体面的工作和良好的当地医疗设施	不同意	非常不同意	不同意	不同意	非常不同意	不确定	非常不同意	不确定	不需要	20	128	略	略	略	非常不赞同	非常不赞同	有点赞同	基本不赞同	有点不赞同	有点不赞同	非常赞同	非常赞同	非常不赞同	基本不赞同	基本不赞同	有点不赞同	非常不赞同	有点赞同	非常不赞同	非常不赞同	有点赞同	基本赞同
653	49	男	高中	了解很少	经常	不适用	经常	经常	有时	有时	很少	很少	很少	也许会	也许会	良好的住房、教育、体面的工作和良好的当地医疗设施	非常不同意	同意	同意	非常同意	同意	同意	不同意	不同意	需要	20	128	略	略	略	有点不赞同	基本不赞同	基本不赞同	基本不赞同	有点不赞同	有点不赞同	有点不赞同	有点赞同	有点赞同	非常赞同	基本赞同	有点不赞同	基本不赞同	基本赞同	非常赞同	非常不赞同	基本不赞同	基本不赞同
654	43	女	初中	了解很多	有时	有时	很少	经常	有时	经常	经常	很少	经常	肯定会	不会	引导健康⽣活方式的信息和鼓励	不确定	非常同意	不同意	不确定	非常不同意	非常不同意	不确定	非常不同意	不需要	20	128	略	略	略	有点不赞同	非常赞同	基本不赞同	基本不赞同	非常不赞同	基本不赞同	有点赞同	基本不赞同	基本赞同	基本赞同	有点不赞同	基本不赞同	有点赞同	有点不赞同	有点赞同	非常不赞同	有点赞同	基本不赞同
655	43	女	本科	了解一点	很少	有时	经常	有时	经常	经常	经常	经常	很少	不会	不会	引导健康⽣活方式的信息和鼓励	非常不同意	同意	不确定	同意	非常不同意	不同意	不确定	不同意	不需要	20	128	略	略	略	有点赞同	有点不赞同	基本不赞同	有点不赞同	基本不赞同	有点不赞同	有点不赞同	有点赞同	非常不赞同	非常不赞同	非常赞同	基本不赞同	有点不赞同	有点赞同	基本不赞同	基本不赞同	基本赞同	有点不赞同
656	54	男	高中	了解一点	有时	经常	很少	很少	有时	很少	很少	有时	很少	不会	也许会	良好的住房、教育、体面的工作和良好的当地医疗设施	同意	不确定	不确定	不确定	不确定	非常不同意	不确定	不确定	不需要	20	128	略	略	略	有点不赞同	非常不赞同	基本不赞同	非常不赞同	非常赞同	有点赞同	基本不赞同	有点赞同	基本赞同	基本赞同	非常不赞同	基本不赞同	非常不赞同	基本不赞同	基本不赞同	基本不赞同	基本不赞同	有点赞同
657	32	女	本科	了解很少	很少	很少	很少	很少	有时	有时	很少	很少	有时	也许会	肯定会	引导健康⽣活方式的信息和鼓励	同意	不确定	同意	非常同意	非常不同意	非常同意	同意	非常不同意	需要	20	128	略	略	略	有点不赞同	有点不赞同	基本不赞同	非常不赞同	有点不赞同	基本赞同	有点不赞同	基本不赞同	有点赞同	非常不赞同	有点不赞同	基本不赞同	有点不赞同	有点不赞同	基本赞同	有点不赞同	非常赞同	非常赞同
658	62	男	专科	了解很多	很少	不适用	很少	经常	经常	有时	有时	很少	有时	不会	不会	良好的住房、教育、体面的工作和良好的当地医疗设施	不确定	非常不同意	非常不同意	不同意	同意	同意	不确定	不确定	不需要	20	128	略	略	略	有点不赞同	非常不赞同	有点不赞同	基本不赞同	有点不赞同	基本不赞同	基本不赞同	基本不赞同	非常不赞同	有点不赞同	有点不赞同	有点不赞同	有点不赞同	基本不赞同	有点不赞同	非常不赞同	非常赞同	基本不赞同
659	50	男	高中	了解很多	经常	很少	有时	很少	很少	有时	有时	很少	经常	不会	不会	引导健康⽣活方式的信息和鼓励	不确定	不同意	非常不同意	不同意	非常不同意	不同意	非常同意	不确定	不需要	20	128	略	略	略	有点不赞同	基本不赞同	有点赞同	基本不赞同	非常不赞同	非常不赞同	有点不赞同	非常不赞同	基本不赞同	基本不赞同	基本赞同	基本赞同	有点不赞同	有点不赞同	有点不赞同	有点赞同	非常不赞同	有点不赞同
660	52	男	专科	非常了解	经常	有时	有时	有时	很少	有时	很少	经常	很少	也许会	也许会	引导健康⽣活方式的信息和鼓励	非常不同意	不确定	不确定	非常不同意	不确定	不同意	不同意	不同意	不需要	20	128	略	略	略	基本赞同	基本赞同	基本不赞同	基本不赞同	有点不赞同	非常不赞同	基本不赞同	基本不赞同	非常赞同	非常不赞同	非常赞同	基本赞同	非常不赞同	基本不赞同	基本不赞同	基本不赞同	非常不赞同	有点赞同
661	48	男	高中	了解一点	有时	很少	很少	很少	有时	很少	经常	经常	有时	也许会	肯定会	良好的住房、教育、体面的工作和良好的当地医疗设施	不确定	不确定	不同意	非常同意	不确定	非常同意	不同意	不同意	不需要	20	128	略	略	略	基本赞同	基本不赞同	基本不赞同	基本不赞同	基本不赞同	有点不赞同	基本赞同	基本不赞同	有点赞同	有点不赞同	非常不赞同	有点不赞同	非常不赞同	非常赞同	基本不赞同	非常不赞同	基本赞同	基本不赞同
662	51	男	专科	了解一点	很少	经常	有时	很少	很少	有时	很少	有时	有时	不会	肯定会	良好的住房、教育、体面的工作和良好的当地医疗设施	非常不同意	非常不同意	不确定	不同意	非常不同意	不确定	同意	非常不同意	不需要	20	128	略	略	略	基本不赞同	基本不赞同	有点不赞同	非常不赞同	基本不赞同	有点不赞同	基本赞同	基本赞同	有点不赞同	基本赞同	非常不赞同	基本不赞同	基本不赞同	基本不赞同	有点不赞同	非常不赞同	基本赞同	有点赞同
663	51	女	高中	了解很多	经常	有时	很少	经常	经常	经常	有时	经常	经常	不会	不会	良好的住房、教育、体面的工作和良好的当地医疗设施	非常不同意	同意	同意	非常不同意	非常不同意	同意	同意	同意	不需要	20	128	略	略	略	有点不赞同	非常赞同	非常赞同	非常不赞同	基本不赞同	非常不赞同	有点不赞同	基本不赞同	非常不赞同	有点不赞同	基本不赞同	非常不赞同	基本不赞同	非常赞同	基本赞同	有点赞同	有点赞同	有点不赞同
664	50	男	高中	非常了解	有时	很少	经常	很少	经常	有时	很少	有时	有时	不会	不会	引导健康⽣活方式的信息和鼓励	不同意	不同意	非常同意	不同意	不同意	不确定	不确定	不同意	不需要	20	128	略	略	略	有点不赞同	非常不赞同	基本不赞同	基本赞同	基本赞同	非常不赞同	有点不赞同	有点不赞同	非常不赞同	基本不赞同	非常不赞同	非常赞同	非常不赞同	基本不赞同	非常赞同	基本赞同	有点不赞同	有点不赞同
665	39	女	小学	了解一点	很少	经常	有时	很少	很少	经常	经常	经常	很少	肯定会	肯定会	良好的住房、教育、体面的工作和良好的当地医疗设施	非常不同意	非常不同意	不确定	非常不同意	同意	非常不同意	非常不同意	不确定	需要	20	128	略	略	略	非常不赞同	基本赞同	有点不赞同	基本赞同	基本赞同	非常不赞同	有点不赞同	基本不赞同	非常不赞同	有点赞同	非常不赞同	基本赞同	非常不赞同	基本不赞同	基本赞同	非常赞同	非常赞同	非常赞同
666	32	男	专科	了解一点	经常	不适用	有时	有时	有时	经常	有时	经常	有时	不会	不会	良好的住房、教育、体面的工作和良好的当地医疗设施	不同意	同意	不确定	非常不同意	不确定	非常同意	不同意	不同意	不需要	20	128	略	略	略	基本赞同	基本不赞同	基本赞同	基本赞同	非常不赞同	基本不赞同	有点不赞同	基本赞同	非常赞同	非常不赞同	非常不赞同	有点赞同	基本不赞同	有点赞同	有点不赞同	有点赞同	有点赞同	非常不赞同
667	40	男	高中	非常了解	经常	经常	很少	有时	有时	有时	很少	经常	经常	也许会	也许会	良好的住房、教育、体面的工作和良好的当地医疗设施	不同意	不确定	非常不同意	不同意	不确定	非常不同意	非常不同意	不同意	不需要	20	128	略	略	略	基本不赞同	非常赞同	非常不赞同	非常赞同	基本不赞同	有点赞同	基本赞同	非常不赞同	非常不赞同	非常不赞同	基本不赞同	非常赞同	有点不赞同	基本不赞同	有点不赞同	有点不赞同	基本赞同	非常赞同
668	32	男	小学	非常了解	很少	经常	很少	很少	经常	很少	有时	有时	有时	不会	肯定会	引导健康⽣活方式的信息和鼓励	非常同意	非常不同意	不确定	非常不同意	非常同意	不确定	同意	非常同意	需要	20	128	略	略	略	非常赞同	有点不赞同	非常不赞同	基本不赞同	非常赞同	非常不赞同	有点不赞同	有点不赞同	有点赞同	基本不赞同	基本赞同	有点不赞同	基本不赞同	有点赞同	非常不赞同	基本赞同	基本不赞同	有点不赞同
669	38	男	专科	了解一点	经常	很少	有时	有时	经常	有时	有时	经常	经常	也许会	也许会	良好的住房、教育、体面的工作和良好的当地医疗设施	不同意	不确定	非常同意	不确定	非常不同意	不同意	不同意	同意	需要	20	128	略	略	略	基本不赞同	基本不赞同	有点不赞同	基本不赞同	非常赞同	基本赞同	非常不赞同	有点不赞同	有点不赞同	非常不赞同	基本不赞同	非常赞同	非常赞同	有点赞同	非常赞同	基本不赞同	有点不赞同	有点赞同
670	50	女	小学	了解很少	很少	经常	经常	有时	有时	经常	有时	有时	经常	也许会	也许会	良好的住房、教育、体面的工作和良好的当地医疗设施	不确定	非常不同意	非常同意	非常不同意	不同意	不同意	不同意	同意	需要	20	128	略	略	略	非常赞同	有点不赞同	有点不赞同	非常不赞同	非常不赞同	基本不赞同	非常赞同	有点不赞同	有点不赞同	基本不赞同	基本不赞同	非常不赞同	基本不赞同	基本赞同	非常不赞同	基本不赞同	有点不赞同	非常赞同
671	46	女	专科	了解很多	有时	有时	有时	很少	有时	有时	经常	有时	有时	肯定会	肯定会	引导健康⽣活方式的信息和鼓励	非常不同意	同意	非常同意	不同意	非常不同意	不确定	同意	不确定	需要	20	128	略	略	略	基本不赞同	有点赞同	非常赞同	基本不赞同	非常不赞同	基本不赞同	基本不赞同	非常不赞同	非常不赞同	非常赞同	非常不赞同	非常不赞同	非常不赞同	有点不赞同	有点赞同	有点不赞同	非常不赞同	有点不赞同
672	60	女	高中	了解一点	有时	很少	经常	很少	有时	经常	经常	很少	有时	也许会	也许会	引导健康⽣活方式的信息和鼓励	不同意	非常同意	不确定	非常不同意	不同意	非常不同意	不同意	不同意	不需要	20	128	略	略	略	有点不赞同	基本不赞同	非常不赞同	有点不赞同	有点赞同	有点赞同	基本不赞同	非常不赞同	基本不赞同	基本赞同	非常不赞同	有点不赞同	基本不赞同	基本赞同	有点不赞同	有点不赞同	有点赞同	基本不赞同
673	38	男	小学	非常了解	很少	不适用	有时	有时	有时	经常	经常	有时	有时	也许会	不会	良好的住房、教育、体面的工作和良好的当地医疗设施	不同意	不同意	不同意	不确定	不确定	不同意	非常不同意	同意	需要	20	128	略	略	略	非常赞同	基本赞同	基本不赞同	基本不赞同	基本不赞同	基本不赞同	非常不赞同	基本不赞同	非常不赞同	基本不赞同	非常不赞同	有点不赞同	非常赞同	非常不赞同	非常赞同	基本不赞同	基本不赞同	基本不赞同
674	35	男	高中	了解一点	经常	很少	很少	经常	经常	经常	经常	很少	有时	也许会	不会	良好的住房、教育、体面的工作和良好的当地医疗设施	不同意	非常不同意	不同意	非常不同意	非常不同意	不确定	不确定	不同意	不需要	20	128	略	略	略	非常不赞同	有点赞同	非常赞同	有点赞同	有点不赞同	有点不赞同	基本不赞同	基本不赞同	基本不赞同	基本不赞同	基本不赞同	基本不赞同	有点赞同	有点赞同	非常赞同	有点不赞同	非常赞同	有点不赞同
675	48	女	小学	了解一点	经常	很少	有时	有时	经常	有时	经常	经常	经常	也许会	肯定会	良好的住房、教育、体面的工作和良好的当地医疗设施	同意	不同意	非常不同意	不同意	不确定	非常不同意	同意	不同意	不需要	20	128	略	略	略	非常赞同	非常不赞同	基本不赞同	有点赞同	基本不赞同	基本不赞同	有点不赞同	有点赞同	非常不赞同	有点不赞同	非常不赞同	有点赞同	基本不赞同	非常不赞同	有点不赞同	有点赞同	有点不赞同	有点赞同
676	54	女	初中	了解很少	很少	有时	有时	很少	很少	有时	有时	有时	有时	也许会	肯定会	良好的住房、教育、体面的工作和良好的当地医疗设施	不确定	不确定	不确定	非常同意	同意	非常不同意	不确定	非常同意	不需要	20	128	略	略	略	有点不赞同	非常赞同	基本不赞同	非常不赞同	非常不赞同	有点不赞同	非常赞同	基本不赞同	有点不赞同	基本赞同	非常赞同	非常不赞同	非常不赞同	有点赞同	有点赞同	基本不赞同	基本不赞同	有点赞同
677	49	女	专科	非常了解	很少	经常	有时	有时	有时	很少	经常	有时	有时	不会	不会	引导健康⽣活方式的信息和鼓励	非常同意	不确定	不确定	非常不同意	不同意	非常同意	非常同意	不同意	不需要	20	128	略	略	略	非常赞同	有点不赞同	非常不赞同	基本不赞同	有点赞同	基本不赞同	基本不赞同	有点赞同	非常赞同	有点不赞同	非常赞同	基本不赞同	基本不赞同	基本不赞同	非常不赞同	有点不赞同	有点赞同	非常不赞同
678	53	男	高中	非常了解	很少	不适用	很少	有时	有时	经常	有时	有时	经常	不会	肯定会	引导健康⽣活方式的信息和鼓励	非常不同意	不确定	不确定	不同意	非常不同意	非常同意	非常不同意	非常同意	需要	20	128	略	略	略	非常赞同	非常不赞同	非常赞同	基本不赞同	非常不赞同	非常不赞同	基本赞同	基本不赞同	有点赞同	基本不赞同	非常不赞同	基本不赞同	基本不赞同	有点不赞同	非常赞同	基本不赞同	基本不赞同	有点不赞同
679	34	女	小学	非常了解	有时	有时	经常	经常	很少	有时	经常	有时	有时	也许会	也许会	引导健康⽣活方式的信息和鼓励	不同意	不同意	同意	不确定	非常不同意	不同意	不同意	不同意	不需要	20	128	略	略	略	基本不赞同	有点不赞同	非常不赞同	非常不赞同	基本赞同	基本不赞同	基本不赞同	非常不赞同	基本不赞同	基本不赞同	基本不赞同	基本不赞同	基本不赞同	基本不赞同	非常不赞同	基本不赞同	基本不赞同	基本赞同
680	54	女	初中	了解一点	有时	很少	有时	很少	经常	经常	有时	经常	有时	不会	也许会	引导健康⽣活方式的信息和鼓励	不确定	不同意	不确定	不同意	不确定	不确定	不确定	非常同意	不需要	20	128	略	略	略	基本不赞同	有点赞同	基本不赞同	基本赞同	基本赞同	有点赞同	有点不赞同	基本不赞同	有点不赞同	非常不赞同	基本赞同	有点不赞同	有点赞同	非常不赞同	非常不赞同	非常不赞同	有点不赞同	非常不赞同
681	60	男	小学	了解很多	经常	有时	很少	有时	很少	经常	有时	很少	很少	也许会	肯定会	良好的住房、教育、体面的工作和良好的当地医疗设施	非常不同意	非常不同意	非常不同意	不确定	同意	非常不同意	不确定	非常不同意	需要	20	128	略	略	略	基本不赞同	非常不赞同	基本不赞同	非常赞同	基本不赞同	有点不赞同	有点不赞同	非常赞同	基本赞同	有点赞同	基本不赞同	基本不赞同	非常不赞同	非常不赞同	基本不赞同	基本不赞同	基本不赞同	有点赞同
682	36	女	小学	了解很少	有时	很少	有时	很少	经常	很少	很少	有时	经常	不会	不会	良好的住房、教育、体面的工作和良好的当地医疗设施	不同意	不确定	非常不同意	非常同意	非常不同意	不同意	非常不同意	非常不同意	需要	20	128	略	略	略	有点赞同	基本不赞同	非常赞同	非常不赞同	有点不赞同	非常不赞同	基本不赞同	非常不赞同	非常不赞同	基本不赞同	非常赞同	基本赞同	非常赞同	有点不赞同	有点赞同	非常赞同	有点赞同	非常不赞同
683	44	女	初中	了解一点	有时	有时	经常	很少	经常	很少	很少	很少	很少	肯定会	也许会	引导健康⽣活方式的信息和鼓励	不同意	非常不同意	不同意	不确定	不同意	同意	不确定	非常不同意	需要	20	128	略	略	略	有点不赞同	非常赞同	有点不赞同	基本不赞同	基本赞同	非常不赞同	非常赞同	有点不赞同	非常赞同	非常不赞同	基本赞同	非常不赞同	非常赞同	非常不赞同	有点不赞同	有点不赞同	有点赞同	有点不赞同
684	62	男	专科	了解很多	经常	有时	有时	经常	很少	有时	经常	很少	很少	也许会	也许会	引导健康⽣活方式的信息和鼓励	同意	非常不同意	非常同意	同意	不同意	非常不同意	非常不同意	不同意	需要	20	128	略	略	略	基本不赞同	有点不赞同	有点不赞同	非常不赞同	基本不赞同	非常不赞同	非常赞同	有点不赞同	非常不赞同	基本不赞同	有点不赞同	基本不赞同	非常不赞同	非常不赞同	基本赞同	基本不赞同	基本不赞同	基本不赞同
685	37	女	初中	了解一点	很少	经常	有时	很少	经常	很少	有时	经常	经常	不会	也许会	良好的住房、教育、体面的工作和良好的当地医疗设施	不同意	非常同意	不同意	不确定	同意	非常不同意	同意	不同意	不需要	20	128	略	略	略	基本不赞同	基本不赞同	基本不赞同	有点不赞同	有点不赞同	有点不赞同	基本不赞同	非常不赞同	非常赞同	非常不赞同	非常赞同	基本不赞同	基本不赞同	有点不赞同	基本不赞同	非常赞同	非常不赞同	基本赞同
686	47	女	高中	了解很多	很少	不适用	有时	很少	很少	有时	有时	很少	经常	也许会	肯定会	良好的住房、教育、体面的工作和良好的当地医疗设施	非常不同意	不同意	非常同意	不同意	不同意	非常同意	同意	非常同意	不需要	20	128	略	略	略	基本不赞同	非常不赞同	非常不赞同	非常不赞同	有点赞同	非常赞同	非常不赞同	基本不赞同	有点赞同	非常赞同	有点不赞同	有点不赞同	有点不赞同	基本不赞同	非常赞同	基本不赞同	非常赞同	有点不赞同
687	33	男	研究生及以上	了解很多	很少	经常	很少	经常	经常	有时	有时	有时	经常	也许会	也许会	良好的住房、教育、体面的工作和良好的当地医疗设施	不确定	不确定	不确定	同意	同意	同意	同意	同意	不需要	25	128	12.5	7	30	基本赞同	基本不赞同	基本赞同	基本不赞同	基本赞同	基本赞同	基本不赞同	有点赞同	基本不赞同	基本不赞同	基本不赞同	基本赞同	基本赞同	基本赞同	有点不赞同	基本赞同	基本赞同	有点不赞同
688	38	女	专科	了解一点	有时	有时	很少	有时	很少	有时	很少	有时	经常	也许会	也许会	良好的住房、教育、体面的工作和良好的当地医疗设施	不确定	不同意	不同意	不同意	不确定	非常不同意	不同意	不确定	需要	20	128	略	略	略	有点赞同	有点不赞同	非常赞同	非常不赞同	有点赞同	有点不赞同	非常不赞同	非常不赞同	非常不赞同	基本赞同	有点不赞同	非常赞同	基本不赞同	有点不赞同	基本不赞同	有点不赞同	有点不赞同	非常不赞同
689	39	男	小学	非常了解	有时	不适用	有时	很少	有时	有时	很少	有时	很少	也许会	也许会	引导健康⽣活方式的信息和鼓励	同意	同意	不确定	不同意	不同意	非常不同意	不同意	不确定	不需要	20	128	略	略	略	非常不赞同	有点赞同	有点不赞同	非常不赞同	有点不赞同	有点赞同	基本不赞同	基本不赞同	有点不赞同	非常赞同	非常不赞同	有点不赞同	基本不赞同	基本不赞同	有点不赞同	基本不赞同	有点不赞同	基本不赞同
690	40	男	初中	非常了解	有时	不适用	有时	很少	经常	经常	有时	很少	有时	也许会	不会	良好的住房、教育、体面的工作和良好的当地医疗设施	非常不同意	不同意	非常不同意	同意	不确定	不确定	不确定	不确定	需要	20	128	略	略	略	有点赞同	有点赞同	基本不赞同	非常赞同	基本不赞同	基本不赞同	基本不赞同	基本不赞同	基本不赞同	基本不赞同	基本赞同	有点不赞同	非常不赞同	非常不赞同	有点不赞同	非常赞同	基本不赞同	基本不赞同
691	63	女	专科	非常了解	有时	不适用	经常	很少	经常	经常	经常	有时	有时	也许会	也许会	引导健康⽣活方式的信息和鼓励	不同意	不确定	非常不同意	不确定	不确定	不确定	非常不同意	不同意	不需要	20	128	略	略	略	有点不赞同	非常不赞同	非常不赞同	有点赞同	有点赞同	有点不赞同	基本赞同	基本赞同	基本赞同	基本赞同	基本不赞同	有点赞同	基本不赞同	有点赞同	有点赞同	基本赞同	基本不赞同	基本赞同
692	51	男	初中	了解很多	经常	有时	很少	经常	很少	有时	有时	经常	有时	也许会	也许会	良好的住房、教育、体面的工作和良好的当地医疗设施	非常不同意	不确定	同意	非常同意	不同意	同意	不同意	不同意	不需要	20	128	略	略	略	有点不赞同	有点不赞同	有点不赞同	基本不赞同	非常不赞同	有点不赞同	非常不赞同	基本不赞同	基本不赞同	非常不赞同	基本不赞同	非常不赞同	基本不赞同	非常不赞同	基本不赞同	非常不赞同	基本赞同	基本不赞同
693	45	男	初中	了解一点	有时	很少	很少	经常	有时	经常	有时	经常	经常	也许会	不会	良好的住房、教育、体面的工作和良好的当地医疗设施	不同意	不同意	不同意	非常同意	不同意	不确定	同意	不确定	不需要	20	128	略	略	略	基本不赞同	基本不赞同	有点不赞同	基本赞同	基本不赞同	非常赞同	有点不赞同	基本赞同	基本不赞同	基本不赞同	基本赞同	非常不赞同	基本不赞同	有点不赞同	有点不赞同	基本不赞同	有点赞同	有点不赞同
694	57	男	小学	了解很多	很少	有时	经常	很少	有时	有时	经常	经常	经常	也许会	肯定会	引导健康⽣活方式的信息和鼓励	不确定	不确定	不确定	非常不同意	非常不同意	不同意	同意	不同意	不需要	20	128	略	略	略	基本赞同	基本不赞同	非常不赞同	基本赞同	基本不赞同	非常不赞同	非常不赞同	基本赞同	基本不赞同	有点不赞同	有点不赞同	有点赞同	非常不赞同	基本赞同	有点不赞同	基本不赞同	非常不赞同	有点赞同
695	62	男	专科	非常了解	有时	经常	有时	经常	很少	很少	经常	有时	经常	也许会	不会	引导健康⽣活方式的信息和鼓励	不同意	不确定	非常不同意	同意	不确定	同意	非常不同意	非常不同意	需要	20	128	略	略	略	基本不赞同	有点不赞同	非常不赞同	非常不赞同	基本不赞同	非常不赞同	有点不赞同	基本不赞同	非常不赞同	非常不赞同	基本不赞同	基本不赞同	非常不赞同	有点不赞同	基本不赞同	有点不赞同	有点赞同	非常不赞同
696	48	女	高中	了解一点	很少	有时	有时	经常	经常	经常	经常	有时	很少	也许会	不会	良好的住房、教育、体面的工作和良好的当地医疗设施	不同意	不同意	非常不同意	不确定	不同意	不同意	不同意	不同意	需要	20	128	略	略	略	基本不赞同	非常赞同	基本不赞同	非常赞同	有点不赞同	基本赞同	基本不赞同	有点赞同	有点不赞同	有点不赞同	基本赞同	非常赞同	基本不赞同	有点不赞同	非常赞同	有点不赞同	基本不赞同	基本不赞同
697	50	女	初中	了解很多	有时	不适用	很少	经常	有时	有时	有时	很少	很少	也许会	也许会	良好的住房、教育、体面的工作和良好的当地医疗设施	非常不同意	不确定	不同意	不同意	非常不同意	非常不同意	不确定	不确定	不需要	20	128	略	略	略	非常不赞同	非常赞同	非常赞同	非常赞同	有点赞同	有点不赞同	非常不赞同	非常不赞同	有点赞同	非常不赞同	基本赞同	基本赞同	有点不赞同	非常不赞同	有点不赞同	非常不赞同	有点不赞同	基本不赞同
698	55	男	初中	非常了解	有时	有时	很少	有时	经常	有时	很少	经常	很少	也许会	肯定会	引导健康⽣活方式的信息和鼓励	非常不同意	不同意	不同意	不确定	非常不同意	不确定	非常不同意	不确定	不需要	20	128	略	略	略	基本不赞同	非常赞同	有点不赞同	基本不赞同	基本赞同	基本赞同	有点赞同	有点不赞同	非常不赞同	有点赞同	非常赞同	基本赞同	非常赞同	基本不赞同	非常不赞同	基本不赞同	有点不赞同	基本不赞同
699	33	女	小学	了解一点	很少	经常	有时	有时	经常	有时	很少	很少	很少	也许会	也许会	良好的住房、教育、体面的工作和良好的当地医疗设施	同意	不同意	非常同意	非常不同意	不同意	非常同意	非常不同意	非常不同意	不需要	20	128	略	略	略	基本不赞同	有点不赞同	非常赞同	有点不赞同	有点赞同	基本不赞同	非常不赞同	非常不赞同	非常不赞同	有点赞同	基本不赞同	有点不赞同	非常不赞同	基本不赞同	非常赞同	非常不赞同	有点不赞同	有点不赞同
700	54	女	小学	了解很多	很少	很少	经常	有时	有时	有时	经常	经常	有时	也许会	不会	良好的住房、教育、体面的工作和良好的当地医疗设施	不确定	非常同意	不同意	不确定	非常不同意	不确定	非常同意	不确定	不需要	20	128	略	略	略	基本不赞同	有点赞同	非常不赞同	有点不赞同	有点赞同	非常赞同	有点不赞同	有点赞同	非常不赞同	有点赞同	基本不赞同	有点赞同	基本不赞同	基本不赞同	基本不赞同	基本赞同	非常不赞同	基本赞同
701	36	男	专科	了解很多	经常	有时	有时	经常	很少	有时	有时	有时	有时	也许会	肯定会	良好的住房、教育、体面的工作和良好的当地医疗设施	非常不同意	非常不同意	不同意	非常不同意	不确定	非常同意	同意	不同意	不需要	20	128	略	略	略	非常赞同	有点赞同	基本不赞同	有点不赞同	非常赞同	基本不赞同	基本赞同	有点不赞同	有点赞同	基本不赞同	基本赞同	有点赞同	有点赞同	基本不赞同	有点不赞同	有点不赞同	有点不赞同	基本赞同
702	41	女	初中	非常了解	经常	有时	经常	经常	很少	有时	很少	很少	经常	肯定会	也许会	引导健康⽣活方式的信息和鼓励	不确定	非常同意	同意	非常不同意	非常不同意	不同意	不同意	不确定	需要	20	128	略	略	略	基本不赞同	基本赞同	非常不赞同	有点不赞同	基本赞同	有点赞同	基本赞同	基本不赞同	有点不赞同	有点不赞同	有点不赞同	有点不赞同	有点不赞同	非常赞同	有点不赞同	非常不赞同	基本不赞同	有点不赞同
703	38	男	初中	非常了解	有时	很少	很少	经常	有时	经常	有时	很少	有时	也许会	肯定会	良好的住房、教育、体面的工作和良好的当地医疗设施	非常不同意	不同意	不确定	非常不同意	非常不同意	不同意	非常不同意	不同意	不需要	20	128	略	略	略	有点赞同	有点赞同	非常不赞同	基本不赞同	基本不赞同	基本不赞同	基本不赞同	有点赞同	基本不赞同	有点不赞同	非常赞同	基本赞同	有点不赞同	非常赞同	非常不赞同	有点不赞同	基本不赞同	有点不赞同
704	63	男	初中	了解很多	很少	有时	很少	很少	很少	经常	有时	有时	经常	也许会	肯定会	良好的住房、教育、体面的工作和良好的当地医疗设施	非常不同意	同意	不同意	不同意	不确定	不确定	不确定	不同意	不需要	20	128	略	略	略	基本不赞同	非常不赞同	有点不赞同	有点不赞同	有点赞同	有点不赞同	基本不赞同	基本不赞同	基本不赞同	基本赞同	基本不赞同	有点赞同	非常不赞同	基本不赞同	有点赞同	有点不赞同	基本不赞同	非常不赞同
705	44	男	专科	了解一点	经常	不适用	有时	有时	有时	有时	很少	经常	有时	也许会	不会	良好的住房、教育、体面的工作和良好的当地医疗设施	非常同意	非常不同意	非常不同意	非常同意	不确定	不确定	不同意	非常同意	不需要	20	128	略	略	略	非常不赞同	基本不赞同	基本不赞同	基本不赞同	有点不赞同	有点赞同	有点不赞同	基本赞同	有点不赞同	有点不赞同	有点不赞同	有点不赞同	有点赞同	基本不赞同	基本不赞同	有点不赞同	非常不赞同	有点赞同
706	51	男	初中	非常了解	经常	不适用	经常	很少	很少	很少	有时	有时	很少	也许会	肯定会	良好的住房、教育、体面的工作和良好的当地医疗设施	非常不同意	不确定	不同意	不确定	同意	不同意	非常不同意	不同意	需要	20	128	略	略	略	有点赞同	非常不赞同	基本赞同	有点不赞同	基本不赞同	有点不赞同	非常赞同	有点不赞同	非常赞同	有点不赞同	基本赞同	非常赞同	基本赞同	基本赞同	有点赞同	有点不赞同	非常不赞同	有点赞同
707	44	女	初中	了解一点	很少	有时	有时	有时	经常	经常	很少	很少	很少	肯定会	肯定会	引导健康⽣活方式的信息和鼓励	不同意	不同意	非常不同意	不确定	非常不同意	不同意	非常不同意	不确定	需要	20	128	略	略	略	有点不赞同	有点不赞同	有点赞同	基本不赞同	基本不赞同	基本不赞同	有点不赞同	非常赞同	非常赞同	基本不赞同	基本不赞同	有点不赞同	非常不赞同	非常赞同	有点不赞同	非常不赞同	非常赞同	基本不赞同
708	48	女	专科	了解很多	有时	很少	有时	有时	经常	经常	经常	经常	有时	也许会	也许会	良好的住房、教育、体面的工作和良好的当地医疗设施	不同意	非常同意	非常同意	非常同意	不确定	不同意	非常不同意	同意	不需要	20	128	略	略	略	基本不赞同	基本不赞同	非常不赞同	有点赞同	有点不赞同	基本赞同	基本赞同	有点不赞同	非常不赞同	基本不赞同	有点赞同	有点不赞同	基本不赞同	基本不赞同	非常不赞同	非常不赞同	基本不赞同	有点不赞同
709	44	女	小学	了解很少	很少	有时	经常	经常	有时	很少	经常	很少	有时	不会	肯定会	良好的住房、教育、体面的工作和良好的当地医疗设施	非常不同意	不同意	不同意	不确定	不确定	非常同意	同意	非常同意	不需要	20	128	略	略	略	有点不赞同	有点不赞同	非常不赞同	非常不赞同	非常不赞同	非常不赞同	非常赞同	基本赞同	非常赞同	非常赞同	有点赞同	基本不赞同	有点不赞同	非常不赞同	非常不赞同	有点不赞同	基本赞同	基本不赞同
710	60	男	高中	了解很多	经常	有时	经常	经常	经常	有时	很少	有时	经常	肯定会	不会	引导健康⽣活方式的信息和鼓励	同意	不同意	非常不同意	不确定	非常不同意	不同意	不确定	非常同意	需要	20	128	略	略	略	有点不赞同	基本不赞同	有点赞同	基本不赞同	有点赞同	基本不赞同	基本不赞同	基本赞同	有点赞同	有点赞同	非常赞同	有点不赞同	有点不赞同	非常不赞同	有点不赞同	非常不赞同	基本赞同	有点不赞同
711	52	女	初中	了解很少	有时	不适用	很少	有时	有时	很少	很少	有时	很少	也许会	不会	良好的住房、教育、体面的工作和良好的当地医疗设施	不确定	不同意	不同意	非常不同意	不同意	不确定	不同意	非常同意	需要	20	128	略	略	略	非常不赞同	基本不赞同	基本不赞同	非常不赞同	有点不赞同	基本不赞同	基本赞同	有点不赞同	有点不赞同	有点赞同	有点不赞同	有点不赞同	非常不赞同	有点不赞同	基本不赞同	有点不赞同	非常不赞同	有点赞同
712	40	女	初中	了解很多	有时	经常	有时	很少	有时	很少	很少	很少	有时	肯定会	也许会	良好的住房、教育、体面的工作和良好的当地医疗设施	非常不同意	非常不同意	非常不同意	非常不同意	不确定	不同意	不确定	不同意	不需要	20	128	略	略	略	基本不赞同	有点不赞同	基本不赞同	非常赞同	有点赞同	有点不赞同	有点不赞同	基本不赞同	基本不赞同	基本不赞同	基本赞同	基本不赞同	非常赞同	有点不赞同	有点不赞同	基本不赞同	基本不赞同	非常赞同
713	51	男	专科	了解很多	很少	有时	有时	经常	有时	经常	有时	很少	经常	也许会	也许会	良好的住房、教育、体面的工作和良好的当地医疗设施	非常不同意	非常不同意	不同意	不同意	不同意	不确定	非常不同意	同意	需要	20	128	略	略	略	非常赞同	有点不赞同	有点不赞同	非常不赞同	基本赞同	基本不赞同	基本不赞同	有点赞同	有点赞同	基本不赞同	非常赞同	有点赞同	非常不赞同	基本不赞同	非常不赞同	基本不赞同	有点赞同	非常不赞同
714	42	男	初中	非常了解	经常	很少	经常	有时	经常	有时	很少	很少	有时	也许会	也许会	引导健康⽣活方式的信息和鼓励	非常不同意	不同意	非常不同意	非常不同意	非常不同意	非常不同意	同意	不同意	不需要	20	128	略	略	略	基本赞同	非常不赞同	有点赞同	基本赞同	非常赞同	有点不赞同	基本不赞同	基本不赞同	有点不赞同	非常不赞同	非常不赞同	基本赞同	基本不赞同	非常不赞同	非常赞同	基本不赞同	基本不赞同	基本赞同
715	50	男	专科	了解很多	有时	很少	经常	经常	有时	经常	经常	经常	有时	也许会	也许会	良好的住房、教育、体面的工作和良好的当地医疗设施	同意	非常不同意	非常不同意	不同意	同意	非常不同意	同意	不同意	不需要	20	128	略	略	略	非常不赞同	基本不赞同	非常不赞同	有点不赞同	非常不赞同	基本不赞同	有点不赞同	基本不赞同	基本赞同	基本赞同	基本不赞同	基本不赞同	基本不赞同	有点不赞同	基本不赞同	有点不赞同	基本不赞同	非常不赞同
716	39	男	专科	了解很多	很少	很少	很少	经常	经常	有时	有时	有时	有时	肯定会	不会	良好的住房、教育、体面的工作和良好的当地医疗设施	不确定	不确定	非常不同意	非常同意	非常不同意	不同意	不同意	不同意	不需要	20	128	略	略	略	有点不赞同	非常不赞同	非常不赞同	有点赞同	有点不赞同	基本不赞同	有点不赞同	有点不赞同	有点不赞同	非常不赞同	基本不赞同	基本不赞同	非常不赞同	非常赞同	基本不赞同	有点不赞同	有点不赞同	非常不赞同
717	61	男	初中	了解很多	很少	经常	很少	有时	有时	经常	有时	很少	有时	也许会	也许会	良好的住房、教育、体面的工作和良好的当地医疗设施	不同意	不确定	同意	不同意	非常不同意	不同意	非常不同意	同意	需要	20	128	略	略	略	非常不赞同	基本不赞同	基本不赞同	有点不赞同	非常不赞同	非常不赞同	基本不赞同	非常不赞同	基本不赞同	有点不赞同	非常不赞同	基本不赞同	有点赞同	基本赞同	非常不赞同	基本不赞同	有点赞同	有点赞同
718	43	女	小学	了解很多	很少	经常	很少	有时	很少	经常	经常	经常	有时	肯定会	不会	良好的住房、教育、体面的工作和良好的当地医疗设施	非常同意	不同意	不确定	同意	不同意	不同意	不同意	不确定	需要	20	128	略	略	略	基本不赞同	非常赞同	基本赞同	有点不赞同	有点赞同	非常不赞同	有点赞同	非常赞同	基本不赞同	有点赞同	有点不赞同	基本赞同	非常赞同	基本不赞同	有点不赞同	有点不赞同	基本不赞同	基本赞同

## Sheet: Original Data 2
序号	(1)1、年龄:___岁	2、性别:	3、教育:	4、对疾病的了解:	（1）医生向您提供阅读材料时，您需要他人帮助的频率是多少?	（2）当您需要帮助的时候，您能很容易地找到⼈帮助您吗?	（3）您填写正式文件需要帮助吗?	（4）当您与医生或护士交谈时，您是否向他们提供他们所需的所有信息?	（5）当见医生或护士的时候，您知道应该问什么样的问题吗?	（6）去看医生的时候，如果有听不懂的地方，您会坚持让医生都给您解释清楚为止吗?	（7）您是不是平时喜欢看各种各样有关身体健康的信息?	（8）您会不会时不时地认真想过，看到的那些健康信息是否在您自己身上真正适用?	（9）您会不会总是仔细确认，核实清楚看到的那些有关身体健康的信息是否可信、可靠?	（10）您会根据自己的了解质疑医生或护士的建议吗?	（11）您是否认为有很多方法可以对“政府在公共卫生宣传，疾病预防、治疗等各个方面的表现如何”发表意见?	（12）您认为影响健康的最重要因素是什么?	（1）我知道网上可以找到什么样的健康资源	（2）我知道网上去哪可以找到有用的健康资源	（3）我知道如何在网上找到有用的健康资源	（4）我知道怎样利用网络来解答自己的健康问题	（5）我知道如何利用网上的健康信息来帮助自己	（6）我具备评价网上健康资源好坏的能力	（7）我能区分高质量与低质量的网上健康资源	（8）我有使用网络信息来做出健康决策的自信	（1）体温达到38度或者38度以上，需要去医院治疗。如果体温计显示37.9度时，需要去医院治疗吗?	(1)（2）20个人中可能有4个人得感冒，得感冒的可能性有多大? 回答：___％	(1)（3）60岁女性的最大心率为每分钟160次，运动时最好不要超过最大心率的80%。女性最大心率的80%是每分钟多少次? 回答：每分钟 ___ 次	(1)（4）如果您吃了半盘胡萝卜，那么您吃了多少克碳水化合物?营养成分： 每盘含量2.5份胡萝卜，每份胡萝卜含量85克。 每份胡萝卜营养成分： 卡路里 45 脂肪中的卡路里含量 0 脂肪总量 0克 0% 饱和脂肪 0克 0% 胆固醇 0毫克 0% 钠 55 毫克 2% 碳水化合物总量 10克 3% 膳食纤维 3克 12% 糖 5克 蛋白质 1克 回答：___克	(1)（5）医生告诉您您胆固醇高，接下来5年内您心脏病发病率为10%。如果您开始服用降胆固醇药物，您可以降低30%的发病率。如果您服用这种药药，您接下来5年内的心脏病发病率是多少? 回答： ___％	(1)（6）乳房X光检查用于筛查女性是否患有乳腺癌。假阳性是错误地显示阳性结果的测试，但实际上检查的人并没有得病。实际上，85%的乳房X光检查结果都是假阳性。如果1000名女性接受了乳房X光检查，并且200名被告知检查结果异常，那么有多少名女性实际上可能患有乳腺癌? 回答:___女性	（1）如果我的膀胱癌病情恶化，我自己的行为决定了我多久会再次好转。	（2）我的膀胱癌病情就顺其自然吧。	（3）如果我定期看医生，我的膀胱癌症状就会少出些问题。	（4）大多数影响我膀胱癌病情的因素都是偶然发生在我身上的。	（5）每当我的膀胱癌病情恶化时，我应该咨询受过医学培训的专业人士。	（6）我的膀胱癌病情好转还是恶化直接取决于我自己。	（7）我的癌症病情是否好转、保持不变或者恶化，其他人起很大作用。	（8）无论我的膀胱癌病情出现什么样的恶化，都是我自己的问题。	（9）我的膀胱癌病情改善情况在很大程度上是由运气决定的。	（10）为了改善我的膀胱癌癌症病情，其他人要确保不犯错误。	（11）如果我的膀胱癌多多少少有了好转，那都是我走运。	（12）影响我膀胱癌病情的主要因素是我自己的所作所为。	（13）我的膀胱癌病变好变坏都在我自己。	（14）遵从医嘱是防止我的膀胱癌病情恶化的最好方法。	（15）如果我的膀胱癌病情恶化，那是我的命。	（16）如果我幸运的话，我的膀胱癌病情会好转起来。	（17）如果我的膀胱癌病情恶化，那是因为我没有好好照顾自己。	（18）别人给我的照顾多一些，我的膀胱癌就好得快一些；别人给我的照顾少一些，我的膀胱癌就好得慢一些。
1	50	1	5	2	2	2	2	1	1	1	1	1	1	3	3	1	2	2	2	2	2	2	2	2	需要	20	128	20	40	30	5	2	6	1	6	1	3	1	1	3	1	5	2	6	2	1	1	1
2	37	1	4	2	2	1	2	1	1	1	1	1	2	2	2	2	4	4	4	4	4	4	4	4	需要	70	128	85	0.7	170	2	2	5	3	6	2	4	2	2	4	2	3	3	5	2	5	4	3
3	68	1	3	1	1	1	1	1	1	1	1	1	1	2	2	2	3	3	3	3	3	3	3	3	需要	20	128	0.3	3	30	4	3	4	2	6	4	1	3	1	1	2	4	3	4	3	3	4	2
4	46	1	3	3	2	1	3	2	2	1	2	2	2	3	2	1	3	3	3	3	3	3	3	3	不需要	30%	100	5	7	7	5	1	6	4	6	5	4	1	1	5	3	4	5	5	2	3	4	4
5	52	1	4	3	1	1	3	1	3	3	1	2	2	2	2	1	3	3	3	3	3	3	3	3	不需要	20	128	5	5	30	4	1	5	2	5	5	2	3	2	3	2	5	4	5	2	3	5	2
6	21	1	5	2	3	2	3	1	1	2	1	1	3	2	2	2	5	5	5	5	5	5	5	4	不需要	20	128	12.5	7	30	5	1	5	4	5	4	4	2	1	1	1	4	3	5	3	2	3	3
7	30	1	5	2	2	1	2	1	1	1	2	2	1	3	2	2	4	4	4	3	4	3	4	3	需要	20	128	4.25	7	30	5	2	5	3	6	5	4	3	2	2	2	4	4	5	2	5	4	5
8	34	1	6	3	2	1	2	2	1	1	2	2	2	2	1	2	4	4	4	3	4	4	4	4	需要	50	128	5	7	30	5	2	5	4	5	5	5	5	2	2	4	5	5	5	4	5	5	2
9	38	1	5	3	3	2	2	2	2	2	3	3	3	2	3	1	3	3	3	3	3	3	3	3	需要	20	128	12.5	7	30	4	3	4	4	5	3	3	3	3	3	3	3	4	4	2	3	3	2
10	66	1	3	2	3	2	3	1	1	2	1	1	1	1	1	2	4	4	4	4	4	4	3	3	需要	20	78	10	4O	20%	5	2	4	2	5	5	4	2	1	1	3	4	4	5	1	4	3	4
11	25	1	4	2	3	1	2	1	1	2	1	1	1	2	2	1	3	5	4	4	4	4	4	4	需要	30	126	5	7	30	5	5	5	4	5	5	5	5	5	5	5	5	5	5	5	5	5	5
12	23	1	4	2	3	1	3	1	1	2	1	1	1	2	3	1	3	3	3	3	3	3	4	4	需要	20	128	12.5	7	30	1	1	4	1	6	4	4	2	1	1	1	1	1	5	3	1	4	1
13	32	1	5	2	2	2	3	1	1	1	3	3	2	2	2	1	3	3	3	2	3	3	4	4	不需要	20	128	3	7	30	1	1	5	2	6	1	2	1	2	1	1	2	2	5	1	1	4	1
14	49	1	5	2	2	1	3	2	2	2	1	1	1	1	2	1	4	3	3	3	3	3	3	4	不需要	20	128	0.15	7	30	4	3	4	4	2	4	3	3	2	3	2	4	2	4	3	4	4	3
15	26	1	4	3	2	2	1	2	2	2	2	2	2	2	2	2	2	2	2	3	3	4	3	3	不需要	20	128	5	3	170	4	2	5	4	5	4	3	3	3	4	3	4	4	5	3	4	3	4
16	21	2	5	3	2	2	2	2	2	2	2	2	2	2	2	2	4	4	4	4	4	4	4	4	需要	20	124	10	70	30	5	2	4	3	3	1	6	4	4	4	4	4	3	4	2	5	3	3
17	31	1	6	3	1	2	3	1	1	1	3	3	3	3	2	2	4	4	3	4	4	4	3	4	需要	20	128	12.5	7	30	4	3	5	4	4	4	4	3	1	4	3	3	3	5	3	3	3	4
18	21	2	5	3	2	1	3	1	1	1	1	2	2	1	1	1	4	4	4	4	4	4	4	4	需要	20	120	10	3	200	1	1	4	5	4	1	1	1	1	1	1	1	1	1	1	1	1	1
19	43	1	6	3	1	3	3	2	2	2	2	1	1	2	3	1	4	4	4	4	4	2	3	3	需要	20	128	12.57	7	30	4	3	5	3	5	3	4	1	1	1	1	1	1	5	1	2	3	2
20	23	1	5	3	1	2	1	2	1	2	2	3	2	2	3	1	3	3	3	3	2	1	4	3	需要	20	128	12.5	6.6	30	5	1	5	1	6	1	1	1	1	1	1	1	1	6	1	1	1	1
21	48	1	4	2	2	2	2	1	2	2	1	1	1	2	2	1	4	4	3	5	4	4	3	4	不需要	20	128	12.5	3	30	4	3	3	3	5	3	4	4	4	3	4	5	4	5	3	5	4	4
22	40	1	5	3	2	2	2	2	2	2	2	2	2	2	2	1	3	3	3	3	3	3	3	3	需要	50	120	3	5	5	3	3	4	3	3	3	3	3	3	3	3	3	3	3	3	3	3	3
23	48	1	3	3	1	2	2	2	3	2	3	3	2	2	2	2	3	3	3	3	3	3	3	3	不需要	20	128	20	10	200	1	1	4	1	1	1	1	1	1	1	1	1	1	4	1	4	4	4
24	48	1	5	2	3	1	3	1	1	2	2	1	2	2	1	1	5	5	5	4	4	5	4	3	需要	20	128	3.1875	7	30	6	1	6	2	6	5	2	5	2	2	2	5	5	6	1	6	5	3
25	24	1	5	2	2	2	1	2	2	2	2	2	2	2	3	1	2	3	3	3	3	4	4	3	需要	25	128	25	7	30	5	2	5	2	5	5	5	3	2	4	2	4	5	5	2	2	4	4
26	23	1	6	1	2	2	2	2	2	2	2	1	2	2	2	1	4	4	4	4	4	4	4	4	需要	25	70	25	30	170	2	2	1	1	1	1	1	1	3	2	2	3	2	2	2	2	2	2
27	54	1	2	4	2	2	2	2	2	2	2	2	3	2	2	2	2	2	2	2	2	2	2	2	需要	20	128	12.5	7	30	3	3	4	3	3	3	3	3	3	2	4	4	4	3	3	3	3	3
28	50	1	5	1	3	1	2	1	1	1	1	2	2	2	2	2	2	3	4	2	2	2	2	2	不需要	20	128	12.5	7	30	2	1	5	3	6	2	3	3	1	2	1	2	2	5	1	5	3	3
29	50	1	2	3	2	2	2	1	2	1	2	2	2	2	2	1	3	3	3	3	3	2	2	2	需要	20	128	25	7	30	3	3	5	3	6	3	4	3	3	3	3	4	3	6	4	3	4	4
30	52	1	3	3	1	3	1	1	3	2	3	3	3	3	3	2	3	2	2	3	2	2	2	2	需要	50	128	6.375	70	30	5	1	6	1	6	6	1	1	1	1	1	5	5	6	1	6	1	1
31	52	1	2	4	1	1	2	2	2	2	1	1	2	3	3	1	4	3	3	4	4	3	3	3	需要	50	200	不知道	不知道	不知道	3	2	2	2	2	2	3	2	2	2	2	3	1	4	5	4	2	1
32	28	1	6	1	2	1	3	1	1	2	2	2	2	2	2	2	4	4	4	4	4	4	4	4	不需要	20	128	12.5	7	30	5	2	5	5	5	5	3	2	2	2	4	2	2	4	4	4	3	4
33	48	1	3	3	2	2	3	1	1	1	1	2	1	2	1	1	4	4	4	4	4	4	4	4	不需要	20	128	128	38	156	5	2	5	5	5	2	2	5	2	2	2	4	5	5	2	5	5	2
34	35	1	5	2	2	2	3	1	1	2	1	1	1	2	2	1	1	4	4	2	2	2	2	2	需要	20	128	15	3	200	2	3	3	4	2	3	3	2	2	2	4	2	3	2	3	3	3	2
35	39	1	5	3	2	2	2	2	2	2	2	2	2	2	2	2	3	3	3	3	3	3	3	3	不需要	5	60	5	5	5	3	3	3	3	3	4	3	3	3	3	4	3	3	3	3	3	3	3
36	36	1	5	3	3	4	3	1	1	1	1	1	1	2	1	1	3	3	4	3	3	4	4	3	不需要	20	128	6.375	730	30	6	2	5	2	5	5	5	5	2	2	2	5	5	5	2	5	5	3
37	31	1	5	3	2	1	2	1	1	1	2	2	2	3	2	2	4	4	4	4	4	4	4	4	不需要	20	128	31.875	7	30	4	1	4	1	6	5	2	1	1	3	1	4	4	6	1	2	4	4
38	27	1	5	3	2	2	2	2	2	2	2	2	2	2	2	1	3	3	3	3	3	3	3	3	不需要	20	128	31.85	7	20	4	1	4	1	6	4	4	1	1	4	1	4	4	4	1	3	3	4
39	31	1	5	3	2	2	2	2	1	1	3	2	1	2	3	1	4	4	4	4	4	4	4	4	不需要	20	128	31.385	7	170	3	3	3	3	3	3	2	3	2	3	2	3	2	3	3	3	3	3
40	31	1	5	2	2	2	2	2	2	1	2	2	2	2	1	1	3	3	3	3	3	3	3	2	需要	20	128	31.385	7	170	4	2	5	2	5	5	4	3	2	3	3	4	3	4	2	3	5	2
41	35	1	2	3	3	3	2	1	3	2	3	3	3	3	3	2	3	3	3	3	3	3	3	3	需要	50	60	31.385	7	170	2	5	2	2	2	2	2	2	2	2	2	2	2	5	2	2	2	2
42	58	1	4	1	2	1	1	1	1	2	1	2	2	2	2	2	4	4	3	3	3	4	4	4	不需要	5	128	15	12	30	2	1	5	5	6	1	4	1	5	1	1	3	2	2	4	6	2	2
43	65	1	3	3	1	2	3	1	2	1	2	2	2	2	2	2	2	3	3	3	3	3	3	3	需要	5	128	56	30	2	2	5	5	5	1	5	2	3	1	5	3	6	4	3	5	3	2	3
44	53	1	3	3	2	3	2	2	3	2	3	3	2	2	2	2	3	3	3	3	3	3	3	3	需要	20	128	212.5	1	30	2	1	2	1	5	1	1	1	1	1	1	1	1	6	1	1	2	1
45	46	1	2	2	2	2	2	2	2	2	1	1	2	1	2	1	4	4	4	4	4	4	4	4	不需要	20	200	12.5	7	30	1	2	5	1	5	5	1	1	1	1	1	1	1	1	1	1	1	1
46	50	1	3	3	2	2	2	1	3	2	2	2	2	2	3	1	3	3	3	3	3	3	3	4	不需要	5	140	50	6	12	3	4	4	4	6	4	3	4	2	2	2	5	5	5	4	4	4	3
47	36	1	6	3	3	2	3	1	1	1	1	1	1	2	3	1	3	4	4	4	4	4	4	4	不需要	20	128	12.5	7	30	2	1	5	2	5	2	5	1	1	5	2	2	2	5	1	2	4	5
48	60	1	4	3	1	1	2	2	3	3	3	2	3	1	3	1	3	3	3	2	2	3	3	2	不需要	20	128	12.5	3	150	3	3	4	3	4	4	3	3	3	3	3	4	3	5	3	3	3	3
49	59	1	3	3	1	3	2	1	1	3	3	3	2	1	2	1	2	3	3	3	3	3	3	3	不需要	50	80	10	10	1	2	5	4	2	5	4	4	3	3	3	2	4	4	5	2	5	4	2
50	50	1	2	3	2	2	2	1	2	2	2	2	2	2	2	1	3	3	3	3	3	3	3	3	需要	20	120	5	3	20	5	5	5	5	5	5	5	5	5	4	4	5	5	5	5	5	4	5
51	39	1	4	3	1	2	3	1	1	2	1	1	2	2	2	2	3	3	3	4	4	3	3	3	需要	5	128	10	60	30	3	1	4	1	1	5	1	4	1	3	1	4	4	4	1	1	4	3
52	62	1	2	3	2	2	2	1	2	1	2	2	1	2	3	1	3	3	3	3	3	3	3	2	需要	20	130	23	7	30	1	1	5	5	5	2	2	2	2	3	2	3	2	5	2	2	2	2
53	44	1	3	3	1	2	2	1	1	1	1	1	1	2	2	1	4	4	4	4	4	4	4	4	需要	20	124	6.3075	3.3333333333	170	2	2	2	2	6	2	2	1	1	1	1	1	1	6	1	1	1	1
54	28	1	6	3	3	2	3	1	2	2	2	1	2	2	2	1	3	3	3	4	4	3	4	4	需要	20	128	25	7	30	3	4	3	5	4	3	5	4	4	4	4	4	3	3	3	4	4	3
55	57	1	2	2	3	1	3	1	1	1	1	1	1	1	1	1	5	5	5	5	5	5	5	5	不需要	20	120	1	103	150	4	1	2	4	2	2	3	2	2	4	1	2	2	4	1	2	3	2
56	53	1	5	3	2	1	3	1	1	1	1	1	2	2	3	1	3	3	3	4	4	2	4	4	需要	20	200	1	7	650	3	2	4	3	1	2	2	2	1	2	2	4	2	5	1	4	1	1
57	38	1	5	2	1	1	3	1	1	1	1	1	1	1	1	1	4	4	4	4	4	4	4	4	需要	60	120	50	1	100	5	5	5	5	5	5	5	5	5	5	5	5	5	5	5	5	5	5
58	34	1	3	3	2	1	2	1	2	1	1	2	2	2	2	1	3	3	3	3	3	3	3	3	需要	20	128	126	7	30	5	1	6	2	6	5	2	5	1	2	1	5	5	5	1	1	5	1
59	34	1	4	3	3	2	3	1	1	2	2	2	2	2	3	1	3	3	4	4	3	4	4	3	不需要	28	120	0.31875	7	30	2	2	5	3	5	3	2	3	2	2	3	4	2	5	3	4	4	3
60	37	1	4	2	2	2	2	2	2	2	2	2	2	2	2	2	4	4	4	4	4	4	4	4	需要	30	90	6	30	200	2	3	3	2	2	3	3	4	3	4	2	3	3	2	2	2	3	3
61	36	1	4	3	2	2	2	2	2	2	2	2	2	2	2	1	5	5	5	5	5	4	4	4	需要	50	100	5	10	170	4	5	5	5	6	5	6	5	5	5	5	5	4	4	4	4	5	5
62	49	1	4	3	2	2	2	2	2	2	2	2	2	2	2	2	4	4	4	4	4	4	4	4	需要	20	128	42.5	3.333	60	4	1	4	4	5	3	3	4	3	3	4	4	4	4	4	4	4	3
63	31	1	6	3	2	1	2	1	1	1	3	2	2	3	2	2	3	4	4	3	2	3	4	4	不需要	20	128	12.5	7	30	1	1	6	4	6	3	5	1	2	5	3	3	3	6	2	6	5	4
64	45	1	4	2	2	2	2	2	2	1	2	2	1	2	2	2	3	4	4	4	4	3	3	3	不需要	20	128	1600	15	2000	1	1	1	1	1	1	1	1	1	1	1	1	1	1	1	1	1	1
65	52	1	4	3	1	1	2	1	1	2	2	1	1	2	2	1	3	3	3	2	4	4	3	3	不需要	20	128	12.5	7	30	4	1	6	3	6	5	3	3	2	1	1	5	3	5	2	3	4	3
66	32	1	4	2	2	2	2	2	2	2	2	2	2	2	2	2	3	3	3	3	3	3	3	3	不需要	20	20	50	10	50	4	3	3	4	4	4	3	3	3	4	3	3	3	3	4	3	2	2
67	52	1	3	3	2	1	2	1	2	2	2	2	2	2	2	1	3	3	3	3	3	4	3	3	不需要	20	128	56.25	5	20	2	3	2	3	3	3	3	2	3	2	3	2	2	2	2	2	2	2
68	42	1	4	3	3	2	3	1	2	2	2	1	1	2	3	1	3	2	2	2	2	2	2	2	需要	20	128	50	7	170	4	2	4	1	4	5	1	3	2	2	2	4	3	4	1	3	4	3
69	40	1	4	3	3	1	3	1	1	1	2	2	2	3	1	1	3	3	3	3	3	3	3	3	需要	10	124	4	5	15	5	1	6	1	5	4	1	1	1	1	1	4	1	5	1	1	1	2
70	25	2	4	3	2	2	2	1	2	2	2	2	3	3	3	1	2	2	2	1	3	2	2	1	不需要	50	128	12.5	20	40	2	2	2	3	6	3	1	1	1	1	1	4	3	5	2	3	3	1
71	28	1	3	3	3	1	1	1	1	1	1	1	1	1	1	1	1	1	1	1	1	5	1	3	需要	99.9	30	1	2	4	3	5	4	3	6	4	5	5	4	4	3	6	4	3	5	3	5	5
72	24	1	4	3	2	2	3	1	2	2	2	2	2	2	2	1	3	4	4	3	4	4	4	4	需要	20	128	3	7	30	1	1	5	1	5	1	1	1	1	1	1	1	1	1	1	1	1	1
73	35	1	5	3	2	1	3	1	1	1	2	1	1	1	3	1	3	3	3	1	2	2	5	1	不需要	10	75	10	10	20	5	1	6	5	6	6	3	1	1	1	3	1	1	6	1	1	4	1
74	33	1	4	4	2	2	2	1	2	2	2	1	1	2	2	2	4	4	4	4	4	4	4	4	不需要	50	130	6	40	50	2	4	4	3	6	4	4	5	3	4	1	3	4	4	4	3	5	4
75	43	1	5	3	2	2	1	2	3	1	1	1	2	2	1	1	4	4	4	4	4	4	3	4	不需要	50	128	10	3	30	4	5	5	5	4	4	4	4	4	4	4	4	4	4	4	3	4	4
76	41	1	6	2	2	1	2	1	2	2	3	2	1	2	3	2	3	3	3	2	2	1	1	1	不需要	20	128	3.1875	7	30	4	1	5	4	6	5	2	3	2	2	2	4	3	4	2	5	4	4
77	43	1	3	3	2	2	1	2	2	2	2	1	1	3	2	2	3	3	3	3	3	3	3	1	不需要	45	110	5	6	50	4	1	4	5	5	4	4	4	1	6	1	5	4	6	1	2	4	4
78	45	1	4	1	3	1	3	1	1	2	1	2	2	2	2	1	4	4	3	4	4	2	4	4	不需要	50	80	2	40	200	1	1	4	1	4	4	1	2	1	1	1	1	1	4	1	1	1	1
79	52	1	5	3	2	2	2	1	2	2	1	2	2	1	1	2	3	3	3	3	3	3	3	3	不需要	25	120	5	5	1.5	3	2	5	2	5	2	2	2	2	1	1	5	2	5	2	2	2	2
80	42	2	5	3	2	2	2	2	2	2	2	2	2	3	2	2	3	3	3	3	3	3	3	3	不需要	50	60	5	20	20	4	4	4	4	4	4	4	4	4	4	4	4	4	4	4	4	4	4
81	30	1	5	3	1	3	2	1	1	1	2	2	1	1	1	2	3	3	3	3	3	3	3	3	需要	100	60	3	50	100	4	4	4	4	4	4	4	4	4	4	4	4	4	4	4	4	3	4
82	42	1	5	1	1	1	1	1	1	1	1	1	1	1	1	1	2	2	2	2	2	2	2	2	不需要	20	20	1	10	100	2	2	2	2	2	2	2	2	2	2	2	4	3	3	3	3	4	3
83	29	1	5	3	2	1	2	2	2	2	3	2	2	2	2	2	3	3	3	3	3	2	3	2	需要	50	128	13.4	20	30	2	1	4	3	2	3	2	2	2	2	2	3	3	4	2	2	3	2
84	48	1	4	3	2	1	2	1	2	1	1	1	2	2	2	1	4	3	4	4	3	4	4	3	不需要	20	120	10	10	20	4	2	4	2	5	5	2	2	2	5	2	5	4	4	2	5	4	3
85	33	1	5	2	2	2	2	2	2	2	2	2	2	2	2	1	3	4	2	4	4	4	4	4	不需要	30	80	2	1	2	4	3	3	4	6	3	4	2	2	2	3	2	5	2	1	2	5	3
86	34	1	5	2	2	1	3	2	1	1	1	1	2	2	1	1	1	1	1	3	3	3	3	4	需要	10	75	20	10	10	6	1	6	6	6	5	6	5	6	1	4	5	5	6	1	5	4	1
87	30	1	4	4	2	2	1	3	3	1	2	2	1	2	3	1	4	4	4	3	4	3	3	3	不需要	20	55	6	30	50	2	5	5	6	3	2	1	2	4	3	2	2	1	1	1	3	2	3
88	28	1	2	3	2	2	2	2	2	2	2	2	2	2	2	2	2	2	2	2	2	2	2	2	不需要	25	128	30	20	200	1	4	5	5	6	3	4	4	4	5	3	5	4	5	5	4	4	3
89	27	2	5	3	2	1	2	1	1	1	3	3	2	2	2	2	4	4	4	3	4	3	3	3	需要	50	128	12.5	7	35	4	4	3	3	4	4	5	5	5	2	3	4	5	4	4	4	4	5
90	40	1	2	3	3	2	2	1	2	3	2	3	3	2	2	1	3	3	4	3	4	3	4	2	不需要	20	148	65	30	200	5	5	4	4	5	5	4	5	1	1	1	5	3	4	3	1	2	1
91	28	1	5	3	2	2	2	2	1	1	2	3	2	1	2	1	2	1	1	1	1	3	3	3	不需要	20	128	42.5	0	30	1	1	5	1	1	5	4	1	1	1	1	2	1	1	1	1	1	1
92	46	1	5	2	2	2	2	2	1	1	1	1	1	1	1	1	4	4	4	4	4	4	4	4	需要	100	128	7.5	63	30	5	2	5	2	5	2	2	2	2	2	2	5	2	5	2	2	5	2
93	48	1	5	3	1	1	2	1	2	2	3	2	2	2	1	2	3	3	3	3	4	4	4	3	需要	20	128	12.5	7	30	2	1	5	1	5	5	2	2	1	1	1	2	2	5	1	1	4	4
94	35	1	2	3	2	2	2	1	1	1	2	2	2	2	2	2	3	3	3	3	3	3	3	4	不需要	25	64	6.375	15	150	1	1	6	2	6	5	1	1	1	1	1	1	1	3	4	4	3	3
95	25	1	1	3	2	1	3	2	2	2	2	2	2	3	2	2	4	4	4	3	4	3	3	4	需要	20	128	12.5	0.7	170	4	2	5	3	5	4	4	3	2	3	3	3	4	4	2	4	4	3
96	39	1	5	2	2	2	3	1	2	3	2	2	2	1	1	1	3	3	2	2	2	1	4	2	不需要	20	128	略	略	略	2	5	5	1	1	1	1	1	1	3	1	1	3	4	2	2	2	3
97	49	1	4	3	2	4	1	2	2	3	1	2	1	2	3	2	4	1	4	5	3	2	4	2	不需要	20	128	略	略	略	2	4	1	4	3	2	6	4	3	1	2	3	1	2	1	2	3	2
98	33	1	4	1	1	4	2	3	2	3	1	2	3	3	1	1	2	4	1	2	2	3	1	3	需要	20	128	略	略	略	2	2	2	3	2	1	2	4	1	3	1	2	1	3	5	1	3	1
99	39	1	2	4	3	3	2	2	1	3	2	2	2	2	2	2	5	1	3	2	1	5	2	4	不需要	20	128	略	略	略	5	1	2	2	2	1	6	1	4	2	5	5	1	6	2	4	2	2
100	47	1	2	2	2	3	1	2	2	2	3	3	1	3	2	2	1	5	4	2	3	1	1	2	不需要	20	128	略	略	略	6	3	1	5	3	2	5	5	6	1	2	2	2	2	2	3	3	4
101	44	2	3	1	1	2	3	3	2	1	3	3	2	2	2	2	1	4	1	2	5	3	3	2	需要	20	128	略	略	略	3	1	3	4	3	2	6	2	3	3	6	2	1	1	5	1	3	5
102	34	2	1	1	2	1	3	3	3	1	3	1	1	3	3	2	1	3	2	3	4	2	4	3	需要	20	128	略	略	略	3	3	3	2	5	3	3	5	5	5	1	1	4	2	2	2	6	3
103	46	1	2	4	2	3	1	3	2	2	1	2	1	3	2	1	2	5	1	2	1	5	2	2	不需要	20	128	略	略	略	2	6	5	6	5	1	3	5	4	6	4	6	5	3	2	3	5	4
104	58	2	4	2	3	2	3	1	2	2	2	3	3	3	3	1	3	2	3	5	5	3	1	3	不需要	20	128	略	略	略	4	4	6	2	3	3	4	4	3	4	3	2	3	4	5	2	2	2
105	35	1	4	2	2	3	1	2	1	2	2	1	3	1	1	1	1	4	3	1	2	5	3	4	需要	20	128	略	略	略	3	2	1	3	3	2	2	3	2	1	1	3	4	1	1	1	2	4
106	43	1	1	2	1	1	3	3	3	2	2	3	3	3	1	1	5	2	4	2	2	3	1	2	需要	20	128	略	略	略	3	2	2	4	3	1	5	4	3	1	6	3	3	4	2	3	2	5
107	54	1	4	4	1	3	2	3	2	2	2	2	2	2	3	2	2	5	1	4	3	3	1	3	不需要	20	128	略	略	略	1	2	3	2	3	4	1	5	5	2	4	2	2	1	1	5	3	6
108	36	2	2	3	2	1	3	1	1	2	2	2	2	2	3	1	4	4	4	3	4	4	3	3	需要	80	120	8	10	170	6	1	6	1	6	4	5	5	4	2	4	5	5	6	4	6	5	4
109	61	1	2	4	2	2	1	1	1	3	2	2	2	1	3	2	4	3	2	4	4	1	5	3	需要	20	128	略	略	略	2	4	2	3	4	2	1	2	2	1	3	2	5	6	2	2	3	4
110	62	2	4	2	2	1	3	1	1	1	2	2	2	2	2	1	4	1	4	5	1	4	3	3	不需要	20	128	略	略	略	6	1	3	4	2	3	1	1	2	3	6	6	1	4	4	3	3	4
111	62	1	4	2	1	4	1	2	3	3	3	3	1	3	2	1	1	1	1	4	2	3	1	3	需要	20	128	略	略	略	4	3	2	3	1	3	3	3	3	3	2	4	1	1	1	2	2	1
112	33	2	2	2	1	2	3	3	2	2	3	2	3	3	2	2	1	3	2	4	1	2	3	2	需要	20	128	略	略	略	1	3	2	6	1	2	3	5	2	2	6	2	3	1	6	3	1	2
113	49	1	2	3	1	4	3	2	1	3	1	1	3	3	2	2	4	3	2	5	2	3	1	3	不需要	20	128	略	略	略	4	5	2	3	1	1	4	2	3	2	3	1	2	3	5	1	3	4
114	49	1	5	2	3	4	3	2	2	2	2	1	1	2	3	1	1	1	2	1	1	2	3	3	不需要	20	128	略	略	略	3	5	1	4	2	2	5	2	4	2	2	6	2	5	6	2	6	1
115	46	2	1	2	1	3	1	2	2	2	1	1	1	2	1	1	1	4	5	3	1	5	2	5	不需要	20	128	略	略	略	4	2	3	1	1	2	5	4	1	1	3	2	4	4	5	1	4	6
116	51	1	2	2	2	3	1	2	2	3	2	3	2	2	2	2	5	5	1	2	1	1	4	1	需要	20	128	略	略	略	2	4	2	1	4	2	5	5	2	1	2	5	1	1	6	5	6	3
117	55	2	2	4	3	1	3	3	3	3	3	1	2	3	1	2	1	3	3	2	2	3	2	3	需要	20	128	略	略	略	4	3	3	4	6	4	3	1	1	2	3	2	5	5	5	6	3	2
118	34	2	1	3	2	3	3	3	2	1	2	3	1	2	1	1	3	1	2	3	2	3	1	3	不需要	20	128	略	略	略	2	3	6	2	5	2	6	3	2	3	6	1	1	3	5	2	3	5
119	36	1	1	1	2	1	2	1	3	2	2	2	2	3	2	2	1	3	4	2	5	5	1	1	不需要	20	128	略	略	略	5	2	5	4	2	1	3	6	2	3	3	5	1	5	3	3	6	4
120	51	2	4	3	2	2	1	1	1	3	2	2	2	2	1	2	2	2	3	2	1	4	4	3	需要	20	128	略	略	略	2	5	3	2	1	2	2	2	3	1	6	3	1	4	4	2	6	6
121	61	1	1	4	2	3	2	2	2	3	1	3	2	2	1	2	2	2	2	1	3	2	3	3	不需要	20	128	略	略	略	1	3	2	3	4	1	1	3	5	1	2	5	4	5	4	2	3	5
122	48	1	2	3	1	1	1	1	3	3	3	3	1	1	2	1	3	1	3	3	4	2	3	2	不需要	20	128	略	略	略	6	6	1	5	2	1	2	3	3	5	1	4	5	1	5	1	2	1
123	53	2	5	1	1	4	2	3	3	1	1	1	2	1	1	2	2	2	2	3	2	2	2	2	不需要	20	128	略	略	略	5	3	6	3	2	4	5	2	1	5	3	3	2	2	2	3	5	1
124	38	1	3	4	3	3	3	2	1	3	2	1	1	2	2	2	3	1	1	2	3	5	5	2	需要	20	128	略	略	略	2	1	1	4	2	2	1	1	2	2	3	2	2	5	4	2	4	2
125	57	1	2	1	3	3	3	1	2	1	1	3	3	2	2	1	1	2	2	5	2	4	1	3	不需要	20	128	略	略	略	3	4	5	3	2	4	3	6	5	2	2	1	2	2	2	2	5	5
126	42	1	2	3	1	4	1	3	1	2	3	3	1	2	2	2	1	1	5	2	2	2	2	5	需要	20	128	略	略	略	2	2	2	4	3	2	3	3	3	5	5	4	1	1	2	6	1	1
127	38	1	5	3	2	2	2	2	2	1	3	1	3	2	1	2	2	1	2	4	2	2	4	1	需要	20	128	略	略	略	2	3	5	2	2	5	4	2	1	6	1	1	2	4	2	1	5	2
128	63	2	3	3	2	2	3	2	3	1	1	3	2	2	2	2	1	3	3	4	3	3	1	1	需要	20	128	略	略	略	3	1	1	3	6	1	3	4	5	4	4	5	1	6	5	5	3	4
129	32	1	3	4	3	1	3	2	1	3	3	2	2	1	2	2	3	2	2	5	5	2	3	3	不需要	20	128	略	略	略	6	2	3	2	5	6	3	5	1	6	3	1	4	6	2	3	1	3
130	52	1	4	3	2	1	3	2	3	2	2	2	2	2	2	2	2	2	3	5	2	1	1	3	不需要	20	128	略	略	略	2	4	4	1	2	5	3	3	2	3	1	1	2	3	3	2	1	5
131	34	1	4	1	2	2	3	3	2	1	3	2	3	3	2	1	4	3	4	2	2	2	3	2	不需要	20	128	略	略	略	5	4	4	1	4	4	4	4	4	3	3	2	1	2	6	2	3	1
132	34	1	4	4	1	3	2	3	1	1	2	3	3	3	1	2	3	2	2	1	2	3	3	3	不需要	20	128	略	略	略	2	3	1	2	2	2	4	2	1	3	4	3	2	3	1	4	1	3
133	56	1	2	3	2	1	1	1	1	3	1	3	1	1	3	2	3	2	1	2	3	3	2	4	需要	20	128	略	略	略	1	2	2	4	1	2	3	1	1	3	3	2	3	2	1	2	1	2
134	47	1	3	4	2	4	1	1	1	3	1	2	3	2	3	1	1	5	1	4	3	2	2	5	需要	20	128	略	略	略	2	2	6	1	3	2	4	1	3	2	3	2	4	3	2	1	2	1
135	63	1	3	1	2	2	1	3	2	3	3	3	1	1	1	1	2	5	5	1	5	1	2	1	需要	20	128	略	略	略	1	2	6	2	6	5	6	4	1	4	2	6	2	4	2	1	5	2
136	52	1	1	4	3	1	2	1	1	3	2	3	3	1	3	2	1	2	1	3	2	4	1	3	不需要	20	128	略	略	略	1	3	6	1	3	4	6	1	2	3	2	4	4	5	6	2	2	3
137	51	1	1	2	3	2	1	2	2	1	3	2	1	1	3	1	3	1	5	2	1	1	5	2	不需要	20	128	略	略	略	2	3	6	1	2	5	2	4	4	4	4	2	4	1	3	3	3	3
138	43	1	1	1	3	2	2	2	2	1	1	3	2	3	2	1	2	1	5	4	5	2	3	1	不需要	20	128	略	略	略	5	1	3	3	2	1	5	2	1	2	2	2	3	1	5	4	3	3
139	63	2	4	2	1	3	3	3	1	1	3	2	1	1	3	2	1	1	1	1	2	1	1	5	不需要	20	128	略	略	略	6	5	2	3	3	1	1	4	1	2	3	3	1	2	3	2	4	6
140	41	1	1	1	2	4	2	2	1	1	3	2	2	1	3	2	1	1	1	3	5	3	4	5	不需要	20	128	略	略	略	3	2	6	4	3	1	3	1	6	2	2	5	1	2	3	2	2	2
141	38	1	2	3	3	3	3	1	3	1	3	1	2	1	3	1	2	2	3	3	2	3	2	1	不需要	20	128	略	略	略	4	3	6	5	6	1	2	1	1	4	3	3	3	2	3	3	2	5
142	61	2	3	2	3	1	2	1	3	3	2	3	1	1	3	2	4	1	4	5	4	2	4	4	不需要	20	128	略	略	略	4	2	3	3	4	3	4	3	3	2	2	3	2	1	2	2	3	3
143	60	2	1	2	2	2	3	2	2	3	1	1	3	2	1	1	5	2	4	2	2	4	1	2	不需要	20	128	略	略	略	2	3	5	2	1	5	2	3	2	1	4	3	4	2	1	1	3	6
144	62	2	5	3	3	3	3	2	3	2	2	3	3	1	2	1	1	4	2	2	1	2	2	2	不需要	20	128	略	略	略	3	3	4	3	1	4	3	1	1	4	3	6	1	6	5	1	5	3
145	54	2	3	1	2	1	3	2	2	1	1	2	2	3	2	2	1	3	2	1	4	2	2	5	需要	20	128	略	略	略	3	4	2	4	2	5	6	6	1	2	2	2	3	3	3	2	5	2
146	58	1	1	4	3	3	1	2	1	3	2	3	1	3	3	1	1	1	2	3	1	5	4	5	需要	20	128	略	略	略	3	5	3	1	2	1	2	2	2	3	3	1	2	3	2	4	2	6
147	48	2	2	1	3	2	3	1	1	2	2	2	2	1	2	1	3	4	1	3	2	2	3	3	不需要	20	128	略	略	略	2	2	2	1	6	5	3	4	4	4	3	1	2	3	5	2	4	4
148	47	1	1	2	3	2	1	2	2	2	2	2	2	1	1	2	3	2	2	2	3	1	2	5	不需要	20	128	略	略	略	2	6	2	1	2	3	6	2	4	3	6	2	3	3	3	1	1	6
149	39	2	1	1	1	3	1	2	2	2	3	1	3	2	3	2	5	1	2	1	3	1	2	2	需要	20	128	略	略	略	3	5	1	3	2	1	1	2	1	5	3	6	5	4	3	2	3	5
150	35	1	1	3	2	4	2	3	1	1	3	1	3	3	1	2	2	4	3	4	2	2	5	2	不需要	20	128	略	略	略	2	1	4	3	3	3	2	2	2	4	2	3	3	5	1	2	4	1
151	32	2	1	1	1	4	2	2	1	2	2	3	1	2	1	2	2	1	1	3	5	3	4	1	需要	20	128	略	略	略	3	2	2	3	2	2	5	6	4	2	3	1	3	2	5	3	2	4
152	56	1	5	3	2	2	3	2	2	1	2	2	2	2	1	2	1	2	2	5	4	3	2	5	需要	20	128	略	略	略	1	2	6	2	6	4	4	2	4	3	3	4	5	1	1	2	1	2
153	53	1	2	1	1	4	3	2	1	3	1	3	1	2	3	2	4	1	5	3	5	1	4	1	不需要	20	128	略	略	略	2	2	1	4	2	5	6	1	6	1	2	4	5	2	3	6	6	4
154	33	1	3	1	1	2	2	2	2	3	2	2	3	1	3	1	3	4	3	5	2	1	4	2	需要	20	128	略	略	略	3	5	3	1	2	3	2	3	6	4	2	1	5	2	1	4	4	2
155	33	1	3	1	3	2	3	2	3	3	1	2	1	1	1	2	1	1	2	4	3	4	2	2	不需要	20	128	略	略	略	4	3	3	2	2	2	3	3	3	1	2	5	3	6	2	1	3	2
156	58	1	3	4	3	2	3	2	3	3	3	3	3	3	1	2	2	1	5	3	3	5	2	1	不需要	20	128	略	略	略	4	3	2	4	1	2	3	2	3	4	3	1	4	2	3	4	4	2
157	45	2	2	1	2	2	1	3	3	2	1	2	1	1	1	1	3	1	1	3	3	3	2	4	不需要	20	128	略	略	略	5	3	2	1	1	2	5	3	1	3	3	4	1	4	2	3	3	2
158	44	1	4	4	2	4	3	2	2	3	2	3	3	3	2	1	2	1	3	5	1	3	2	3	不需要	20	128	略	略	略	2	3	4	3	6	3	5	1	2	3	2	1	1	4	4	1	5	3
159	46	2	4	3	2	2	2	3	2	1	1	2	2	2	1	2	2	3	1	2	3	1	2	3	不需要	20	128	略	略	略	2	2	4	6	2	2	2	2	2	3	3	2	1	6	6	1	1	1
160	55	1	2	2	3	1	2	2	3	1	3	2	3	1	3	1	5	1	2	1	1	4	2	2	需要	20	128	略	略	略	5	6	5	2	5	1	2	1	2	5	1	5	2	3	1	3	3	2
161	39	1	1	2	1	1	2	1	2	2	2	2	1	2	3	2	3	5	3	1	5	2	3	3	需要	20	128	略	略	略	3	3	5	2	6	4	6	2	1	3	2	5	6	1	1	2	2	6
162	58	2	1	3	3	2	2	3	1	2	2	1	3	1	2	2	5	2	5	4	2	4	1	3	不需要	20	128	略	略	略	4	3	2	6	6	1	2	2	2	4	2	4	4	6	2	2	2	3
163	38	1	4	3	2	3	2	1	2	3	1	1	1	1	3	2	1	2	1	5	1	3	2	2	需要	20	128	略	略	略	3	1	1	1	3	1	3	3	3	3	2	1	3	2	2	1	3	5
164	48	1	4	2	3	2	1	1	3	1	1	2	1	2	3	2	5	3	3	2	4	3	1	2	需要	20	128	略	略	略	3	1	2	3	2	2	1	3	2	2	1	3	1	2	3	2	6	3
165	45	2	2	3	1	2	2	1	1	3	2	2	2	2	3	2	2	4	3	5	2	3	5	2	不需要	20	128	略	略	略	3	3	1	3	1	4	2	4	3	2	6	6	4	2	6	1	4	4
166	60	1	3	2	3	1	3	2	2	3	1	1	2	2	2	1	3	2	2	2	3	1	2	5	需要	20	128	略	略	略	2	2	1	2	1	3	3	1	5	1	6	4	3	3	5	1	6	4
167	60	2	3	4	2	1	1	2	2	1	2	2	1	2	3	2	4	5	1	4	2	3	1	2	不需要	20	128	略	略	略	5	3	4	1	4	2	4	4	1	1	1	3	2	2	5	4	2	1
168	43	1	2	2	1	4	2	3	2	3	3	3	1	1	1	2	1	3	1	2	3	2	1	2	不需要	20	128	略	略	略	3	2	5	4	6	1	3	2	3	6	2	2	3	2	5	5	5	3
169	57	1	3	3	1	3	2	1	1	3	3	2	2	2	1	2	2	3	3	5	1	3	1	5	不需要	20	128	略	略	略	3	2	4	1	1	6	5	3	1	1	3	1	2	6	2	3	3	1
170	44	1	1	2	2	2	1	2	3	2	1	3	3	3	2	1	3	1	2	3	5	3	4	1	需要	20	128	略	略	略	6	2	3	1	4	3	5	2	6	1	3	5	4	3	4	1	3	5
171	46	1	1	2	2	4	1	1	1	2	2	1	2	2	3	1	3	3	2	5	2	3	4	3	不需要	20	128	略	略	略	6	2	3	3	4	4	6	2	1	4	5	5	1	2	1	6	2	1
172	45	2	2	1	3	4	3	3	1	2	2	3	3	3	2	2	2	5	3	3	2	3	5	2	不需要	20	128	略	略	略	5	1	4	1	3	1	2	3	2	6	3	5	6	5	2	2	2	2
173	44	1	3	1	2	2	1	3	3	2	1	1	2	3	1	2	2	2	3	2	3	4	1	2	需要	20	128	略	略	略	3	2	6	1	1	2	1	2	1	2	2	3	3	1	4	6	6	5
174	53	1	3	1	3	3	1	2	1	2	1	2	2	1	2	1	1	3	2	2	2	3	3	3	不需要	20	128	略	略	略	6	2	6	5	4	4	1	1	2	3	2	4	1	3	2	1	2	1
175	53	2	1	2	1	2	1	3	3	3	2	3	2	1	2	1	5	2	1	4	3	3	2	1	不需要	20	128	略	略	略	1	3	2	6	1	4	4	3	2	4	5	5	2	6	1	2	6	5
176	60	2	3	3	2	1	2	1	2	2	2	2	2	3	1	1	4	4	4	2	5	1	1	1	需要	20	128	略	略	略	1	2	5	3	5	3	3	1	1	3	2	1	1	5	1	3	2	4
177	50	2	4	2	1	2	2	1	2	2	1	2	2	2	2	2	5	1	5	4	2	2	2	3	不需要	20	128	略	略	略	3	6	2	5	1	1	2	2	1	1	1	4	1	6	1	4	1	2
178	63	1	4	2	3	3	2	2	2	2	2	2	3	2	1	2	3	1	2	3	2	2	2	1	不需要	20	128	略	略	略	2	2	3	1	2	3	1	3	1	5	3	4	1	4	5	2	2	5
179	58	1	3	2	1	2	3	3	3	2	3	3	2	2	1	2	4	1	1	1	2	2	5	3	需要	20	128	略	略	略	2	2	2	6	2	1	2	4	4	2	1	6	3	3	2	3	5	6
180	42	1	5	1	2	1	1	2	3	2	2	3	2	3	3	1	3	1	4	4	1	1	3	1	需要	20	128	略	略	略	4	3	4	2	2	2	5	3	2	4	1	2	3	3	3	2	6	5
181	38	1	4	2	2	2	2	3	1	2	3	1	3	2	2	2	1	2	2	2	4	1	5	1	需要	20	128	略	略	略	6	1	3	2	5	2	5	3	1	5	2	6	1	2	3	2	3	3
182	63	1	2	2	2	2	1	1	3	3	2	3	2	2	1	2	1	5	1	4	2	5	3	5	不需要	20	128	略	略	略	3	1	5	2	1	2	5	3	3	2	3	1	6	1	2	3	2	3
183	54	1	2	2	1	3	1	1	1	3	2	3	2	2	2	2	3	3	3	3	3	3	4	5	需要	20	128	略	略	略	1	2	2	2	3	3	5	1	6	2	2	1	1	5	3	1	3	1
184	59	2	1	2	1	1	1	1	3	2	2	3	1	3	2	2	1	2	1	2	5	5	1	3	需要	20	128	略	略	略	2	2	5	3	2	2	1	2	2	1	3	6	4	2	1	4	2	1
185	53	1	1	3	2	4	2	2	2	1	2	3	3	3	2	2	5	2	2	3	1	2	3	2	不需要	20	128	略	略	略	3	1	4	2	2	2	2	2	3	2	2	2	3	2	2	4	1	4
186	37	2	4	1	2	2	2	2	3	1	3	2	3	3	2	2	3	1	2	3	3	2	4	2	需要	20	128	略	略	略	2	5	1	4	1	3	3	6	6	1	5	6	2	2	1	2	3	1
187	44	2	3	1	2	3	3	3	2	1	3	2	1	2	1	2	1	5	1	4	3	3	1	3	需要	20	128	略	略	略	5	2	4	5	4	6	1	5	4	2	2	5	3	4	1	4	5	2
188	37	1	2	1	1	2	2	3	2	3	2	2	3	2	3	1	1	1	3	4	2	5	3	5	不需要	20	128	略	略	略	1	3	4	3	2	1	3	2	1	5	5	2	2	5	5	6	6	3
189	32	2	3	2	3	3	1	3	2	3	2	3	1	3	1	1	2	2	3	2	3	1	5	5	不需要	20	128	略	略	略	2	2	4	4	3	2	1	2	2	2	5	2	6	2	1	1	1	3
190	39	1	2	3	2	4	1	1	3	1	1	2	1	3	2	2	2	2	1	2	2	2	2	4	不需要	20	128	略	略	略	1	1	3	2	6	1	6	3	4	3	3	1	6	4	2	6	2	2
191	51	1	2	1	2	4	2	1	3	1	2	1	3	2	2	1	4	5	3	2	2	1	4	2	需要	20	128	略	略	略	2	2	2	1	3	3	3	2	3	1	3	4	5	2	2	2	5	5
192	39	1	3	1	1	1	2	2	2	2	3	1	2	3	2	2	2	4	3	2	2	1	2	5	不需要	20	128	略	略	略	3	3	5	3	3	1	5	6	4	5	3	2	1	2	2	2	5	3
193	36	2	2	3	3	2	2	3	1	1	2	3	2	3	3	2	2	1	2	1	3	1	1	2	需要	20	128	略	略	略	3	2	1	3	3	4	3	5	5	5	3	2	1	4	6	3	3	4
194	48	1	1	1	2	3	1	1	1	3	2	2	3	3	2	2	2	2	3	1	4	5	2	5	需要	20	128	略	略	略	1	2	2	2	2	3	5	1	2	6	4	2	2	6	2	4	2	5
195	50	1	3	4	3	2	3	2	1	2	2	2	1	1	2	1	1	2	5	2	5	3	2	4	不需要	20	128	略	略	略	2	1	2	6	2	1	4	3	5	3	1	3	1	1	1	3	5	6
196	35	1	1	3	3	3	3	1	1	3	2	3	1	2	3	2	2	3	2	5	1	3	3	5	不需要	20	128	略	略	略	2	6	3	2	2	4	3	3	3	2	5	1	3	5	3	3	3	3
197	54	2	4	3	3	3	1	2	3	1	1	1	1	3	2	2	2	1	3	3	2	5	2	4	不需要	20	128	略	略	略	3	2	4	3	3	2	3	1	2	3	2	5	6	2	1	2	6	1
198	63	2	1	1	2	2	3	1	3	1	2	3	2	2	1	2	2	2	1	2	3	4	2	1	需要	20	128	略	略	略	2	4	5	3	6	1	6	5	2	6	3	2	1	3	2	3	4	3
199	58	2	1	1	2	3	2	2	2	1	2	2	3	2	2	2	5	3	3	2	4	3	4	2	不需要	20	128	略	略	略	4	5	5	1	3	3	4	1	2	5	2	3	1	6	2	5	3	4
200	55	1	2	1	1	2	1	2	2	3	2	2	2	2	2	2	3	2	4	2	1	1	1	2	需要	20	128	略	略	略	3	3	3	2	4	5	5	1	4	4	2	5	2	2	2	3	3	2
201	32	2	3	2	2	2	2	1	3	2	3	1	2	1	2	1	2	4	1	1	3	4	1	1	需要	20	128	略	略	略	5	4	1	2	1	1	1	2	4	1	6	2	3	3	1	1	1	2
202	53	2	2	1	1	2	2	1	2	2	2	1	3	1	2	2	3	3	2	1	2	1	4	2	不需要	20	128	略	略	略	2	1	2	3	2	2	1	1	3	2	3	5	3	1	2	3	2	3
203	52	1	3	2	3	3	2	1	3	2	1	3	2	2	2	2	5	4	1	5	2	2	1	1	需要	20	128	略	略	略	3	1	6	2	1	2	4	2	1	3	5	2	3	3	6	2	1	6
204	55	2	4	1	2	2	2	2	2	1	3	2	1	1	1	2	2	3	5	3	3	4	3	2	不需要	20	128	略	略	略	4	3	5	1	2	2	5	3	2	2	6	3	3	2	6	3	3	1
205	37	2	3	4	2	3	2	3	1	1	2	3	2	3	3	2	5	2	3	4	5	3	2	2	需要	20	128	略	略	略	5	3	2	3	4	3	3	3	6	2	3	4	4	2	2	1	4	3
206	42	1	2	3	3	2	3	2	3	1	1	3	2	3	1	2	4	5	1	2	2	2	5	2	需要	20	128	略	略	略	2	1	6	2	4	6	4	3	5	3	2	6	3	3	2	5	6	2
207	61	1	1	2	1	3	2	2	2	2	1	2	2	1	2	2	5	5	2	1	3	3	5	2	需要	20	128	略	略	略	1	6	2	2	3	2	1	2	1	2	2	4	6	3	4	1	3	2
208	49	1	2	2	3	1	3	3	3	3	2	3	1	2	2	2	5	3	2	5	2	2	2	4	不需要	20	128	略	略	略	5	3	2	2	5	3	2	2	6	1	3	2	5	2	5	2	3	6
209	59	2	2	4	2	4	2	1	3	1	1	3	2	2	2	2	3	2	5	2	1	5	3	2	需要	20	128	略	略	略	5	4	3	1	2	6	1	3	4	6	1	1	2	3	3	5	2	1
210	45	1	2	4	3	2	2	2	1	3	3	2	3	2	1	2	4	3	5	3	5	1	2	5	需要	20	128	略	略	略	2	4	1	2	2	4	2	4	3	4	1	3	2	3	1	2	2	6
211	61	2	1	2	3	3	3	2	1	2	1	1	3	3	2	2	5	3	1	2	1	4	3	4	需要	20	128	略	略	略	6	4	6	1	6	4	6	2	6	2	1	1	1	4	2	3	2	3
212	33	1	3	3	2	2	3	2	1	1	2	1	2	2	1	2	3	3	3	4	3	1	1	3	不需要	20	128	略	略	略	1	2	2	2	4	6	5	3	2	6	3	4	2	1	1	1	3	5
213	49	2	4	3	2	1	1	2	1	2	2	3	1	2	2	1	1	3	5	3	3	3	2	2	需要	20	128	略	略	略	3	3	5	1	1	3	2	4	2	2	1	3	6	2	5	2	5	3
214	53	1	4	1	3	2	2	1	1	3	1	1	1	2	2	1	1	4	4	1	3	1	2	3	不需要	20	128	略	略	略	1	6	5	2	1	6	3	2	5	3	6	1	1	6	4	1	4	4
215	39	1	4	4	3	3	3	1	1	2	2	2	2	2	2	1	1	3	5	1	2	5	1	2	需要	20	128	略	略	略	2	1	1	1	2	1	2	3	1	3	4	2	5	4	2	4	6	3
216	33	1	2	2	2	3	3	2	1	2	1	1	1	2	1	2	4	5	1	4	3	4	3	3	不需要	20	128	略	略	略	3	2	5	2	5	5	2	3	2	2	3	1	5	2	4	3	2	2
217	44	1	2	4	2	2	1	2	1	2	2	2	3	1	2	2	3	3	1	3	3	3	3	1	需要	20	128	略	略	略	3	2	2	1	3	2	3	2	2	2	3	1	5	2	4	1	5	2
218	32	2	3	2	2	2	2	3	2	1	1	1	3	3	2	2	3	4	2	1	2	2	3	3	不需要	20	128	略	略	略	2	3	1	3	2	2	6	3	3	3	3	5	2	2	3	1	1	5
219	45	2	5	2	2	4	2	3	2	2	2	3	2	2	1	1	3	5	2	3	3	2	4	5	不需要	20	128	略	略	略	6	1	3	6	3	3	1	6	3	1	6	1	4	2	2	1	3	2
220	51	2	2	1	1	4	2	2	1	1	3	2	2	1	3	2	3	5	2	4	3	3	5	2	需要	20	128	略	略	略	2	6	2	5	5	6	1	1	2	1	1	2	2	3	2	3	6	6
221	33	1	3	2	3	2	3	1	3	2	1	2	2	2	1	2	3	1	2	2	5	3	5	2	不需要	20	128	略	略	略	5	4	2	1	2	2	3	6	4	4	1	2	4	3	1	5	6	3
222	41	2	2	3	2	4	3	2	2	3	3	2	2	2	3	2	1	2	2	4	3	3	1	2	不需要	20	128	略	略	略	3	4	4	2	2	3	3	2	5	5	4	5	5	2	4	2	3	1
223	57	1	2	2	2	3	2	2	1	3	3	3	3	3	1	2	3	4	3	1	1	2	2	4	需要	20	128	略	略	略	6	1	1	3	1	2	4	5	1	4	3	2	2	6	6	2	4	6
224	33	1	2	2	2	3	2	1	2	3	3	2	1	2	1	1	2	2	2	3	2	5	5	2	不需要	20	128	略	略	略	3	6	4	3	2	2	3	2	4	3	6	3	6	1	1	3	2	4
225	61	1	4	3	2	1	2	3	2	1	2	1	3	3	3	1	1	2	5	3	3	3	5	5	不需要	20	128	略	略	略	2	4	2	2	2	2	2	2	3	2	1	3	6	2	6	2	1	2
226	62	2	1	3	2	4	1	1	3	2	2	1	2	2	3	2	5	5	2	5	3	2	3	2	不需要	20	128	略	略	略	3	4	3	2	2	2	3	5	2	2	3	5	4	3	2	6	1	5
227	57	2	3	2	2	1	3	3	2	3	2	2	3	2	2	2	3	3	2	4	3	3	2	3	需要	20	128	略	略	略	2	6	1	2	3	1	4	6	2	1	1	6	5	3	2	1	2	3
228	60	1	1	2	1	1	2	3	3	1	3	2	1	2	2	2	2	1	1	3	2	2	2	3	不需要	20	128	略	略	略	2	4	4	1	1	1	4	2	5	3	2	2	1	3	2	2	4	1
229	54	1	1	2	3	2	2	3	3	3	2	3	1	2	1	2	5	4	1	1	1	3	3	5	需要	20	128	略	略	略	2	1	2	5	2	1	3	3	3	1	2	5	5	3	3	2	3	2
230	53	2	1	2	2	3	2	2	2	3	3	2	2	2	3	2	2	2	5	2	5	2	1	3	不需要	20	128	略	略	略	5	3	3	1	2	2	5	3	2	6	2	5	2	6	2	2	4	6
231	43	1	2	1	2	4	3	2	3	1	1	2	2	1	2	2	2	2	3	4	3	1	2	5	不需要	20	128	略	略	略	3	4	1	3	4	3	2	1	1	2	3	5	1	2	3	4	1	1
232	61	1	2	3	1	3	3	1	1	2	3	2	2	3	3	1	3	2	2	2	2	2	1	5	不需要	20	128	略	略	略	2	2	1	4	4	4	1	6	1	3	3	3	6	4	3	5	5	2
233	36	1	5	2	3	2	2	3	2	1	3	3	2	3	3	2	5	2	1	4	1	1	4	2	需要	20	128	略	略	略	3	1	2	5	4	6	1	1	1	3	6	2	1	2	1	2	4	2
234	56	2	2	1	1	1	2	1	2	2	1	1	2	3	1	2	4	3	2	3	3	2	2	1	不需要	20	128	略	略	略	2	2	3	2	2	1	1	2	2	6	2	2	5	4	3	1	4	2
235	39	2	1	3	3	1	2	2	2	1	1	1	3	3	1	2	1	1	1	2	5	3	3	2	不需要	20	128	略	略	略	3	5	5	4	2	2	4	2	2	4	2	3	2	3	3	2	3	2
236	62	1	3	2	3	2	3	1	3	1	1	2	1	1	1	2	2	3	4	3	3	2	3	1	不需要	20	128	略	略	略	3	2	3	2	1	3	2	3	5	6	5	3	5	2	4	2	2	1
237	52	1	4	2	1	3	1	3	3	2	3	1	3	1	3	1	2	2	4	5	1	1	2	2	需要	20	128	略	略	略	4	3	6	1	1	2	6	3	5	2	3	3	2	2	2	3	2	3
238	62	2	4	4	1	3	1	1	1	3	2	2	3	2	3	1	5	2	1	3	3	1	2	4	不需要	20	128	略	略	略	1	6	6	5	2	1	6	2	6	4	2	1	5	1	6	2	2	1
239	36	1	5	2	1	1	3	2	1	3	3	1	3	1	2	2	2	2	2	2	3	3	2	2	不需要	20	128	略	略	略	3	4	2	6	3	2	3	3	6	3	4	5	4	4	2	2	2	4
240	46	2	2	2	1	3	2	2	1	3	2	2	2	2	3	1	2	3	1	4	4	3	2	2	不需要	20	128	略	略	略	2	5	2	4	4	2	2	4	6	6	1	3	5	2	3	4	4	1
241	47	2	1	3	1	3	2	1	2	3	2	2	1	3	2	2	1	2	2	4	1	3	5	3	不需要	20	128	略	略	略	4	5	2	1	4	2	4	1	3	3	3	2	3	6	2	3	1	4
242	35	2	2	2	2	2	1	3	3	3	3	3	1	2	1	2	2	2	5	4	2	4	1	1	需要	20	128	略	略	略	4	3	6	6	6	5	2	1	1	4	4	3	3	3	5	2	1	3
243	50	2	2	4	1	3	3	2	1	2	2	2	1	2	1	2	2	3	3	2	1	2	3	1	不需要	20	128	略	略	略	5	2	2	3	2	1	5	3	2	5	1	1	1	4	3	1	1	3
244	54	2	2	2	3	2	1	2	3	2	3	1	2	3	2	1	2	3	2	5	1	4	4	4	不需要	20	128	略	略	略	6	6	3	4	5	3	5	3	3	3	3	2	3	5	3	4	5	6
245	42	1	4	2	1	4	3	3	2	1	2	2	3	3	2	2	5	2	3	1	4	3	2	5	需要	20	128	略	略	略	2	1	2	3	1	4	2	4	1	3	6	4	3	3	4	1	3	2
246	63	2	2	1	1	4	1	2	3	2	3	1	3	2	3	1	3	2	1	2	2	2	2	2	需要	20	128	略	略	略	5	1	5	2	6	2	2	2	2	4	1	5	1	2	1	3	4	5
247	62	1	3	4	2	3	1	1	3	2	3	2	3	2	1	2	5	3	2	5	2	1	2	3	不需要	20	128	略	略	略	1	2	1	5	2	5	3	6	3	2	2	3	2	4	2	4	3	2
248	52	1	1	3	3	2	1	1	2	3	2	3	2	3	2	2	4	2	3	3	3	2	4	2	需要	20	128	略	略	略	4	3	3	1	2	1	4	2	5	5	2	3	4	3	5	5	3	1
249	47	1	3	1	2	2	2	2	3	2	1	1	3	2	3	1	3	2	2	4	3	1	2	2	不需要	20	128	略	略	略	5	3	4	3	2	5	1	5	6	3	3	2	3	5	5	2	3	2
250	48	1	2	3	2	4	1	3	3	1	3	1	1	1	2	2	1	1	2	3	4	4	3	4	不需要	20	128	略	略	略	1	4	2	3	1	6	4	2	1	3	2	6	3	3	3	5	2	2
251	57	1	4	2	2	3	2	3	3	2	1	2	2	2	3	2	3	2	1	3	3	3	2	4	需要	20	128	略	略	略	3	3	3	4	2	3	4	1	1	1	4	6	4	2	4	5	4	1
252	63	1	3	1	2	2	1	1	2	2	1	1	1	1	1	2	3	1	5	2	2	3	1	3	不需要	20	128	略	略	略	2	3	3	3	2	3	4	5	2	3	5	2	1	2	3	4	1	3
253	49	1	1	1	3	3	3	3	3	3	2	1	3	1	2	2	2	3	4	1	3	3	2	1	不需要	20	128	略	略	略	2	3	2	2	6	3	1	2	3	5	2	6	5	1	6	4	5	6
254	54	2	1	1	1	2	1	2	3	2	2	2	3	2	2	2	3	5	3	3	2	5	2	2	不需要	20	128	略	略	略	3	1	1	5	3	3	2	4	1	2	4	6	5	6	1	5	1	3
255	56	1	2	2	1	3	3	2	2	1	1	1	1	1	2	1	2	5	3	2	1	5	2	3	不需要	20	128	略	略	略	5	6	1	6	1	2	2	2	2	1	1	6	6	6	3	2	1	4
256	46	1	3	1	3	1	2	3	2	3	3	3	1	1	3	2	5	2	3	4	3	2	3	5	不需要	20	128	略	略	略	1	1	6	2	3	4	3	5	1	4	5	2	3	3	6	1	2	4
257	46	2	1	3	1	2	3	3	3	2	3	3	3	2	2	2	4	2	1	2	1	2	4	2	需要	20	128	略	略	略	1	1	6	1	3	1	3	4	1	1	1	4	1	2	3	6	2	2
258	51	1	2	3	2	2	2	3	1	3	1	3	1	1	2	1	3	5	2	3	4	2	4	3	不需要	20	128	略	略	略	5	2	1	5	3	2	1	2	2	2	3	2	2	2	2	2	1	2
259	35	1	1	2	3	3	1	3	2	2	2	3	2	3	1	1	2	3	2	2	2	2	3	2	需要	20	128	略	略	略	2	1	1	3	2	2	1	3	2	2	2	3	5	3	2	3	6	2
260	35	2	4	4	1	1	1	3	2	2	2	2	3	2	2	1	5	5	3	2	4	3	5	1	不需要	20	128	略	略	略	2	3	1	4	3	6	2	5	3	3	2	2	5	2	4	3	4	6
261	51	2	3	3	1	4	3	2	3	1	2	1	2	3	1	2	4	2	2	5	2	2	4	4	需要	20	128	略	略	略	2	2	1	3	1	3	2	4	3	5	2	5	1	2	6	2	4	3
262	45	1	3	2	1	1	1	3	3	2	2	2	2	1	1	2	5	5	5	4	4	1	5	2	不需要	20	128	略	略	略	3	4	3	5	2	2	1	1	2	4	1	3	4	4	3	3	6	2
263	51	1	1	1	1	4	2	2	3	1	1	2	1	2	2	1	1	3	4	2	3	5	5	2	需要	20	128	略	略	略	1	2	6	6	4	3	1	2	2	6	6	5	1	3	5	2	4	3
264	50	1	5	2	2	4	2	3	3	1	2	2	3	1	2	2	3	1	3	2	1	4	2	3	不需要	20	128	略	略	略	1	2	3	1	2	4	2	1	1	2	4	4	5	2	1	6	3	5
265	60	2	3	2	1	2	2	2	1	1	2	2	3	2	2	2	4	3	4	3	3	2	5	4	不需要	20	128	略	略	略	3	3	1	6	4	2	2	1	2	1	5	1	2	1	5	6	1	2
266	49	2	2	1	3	2	3	1	3	1	2	2	1	3	2	2	4	5	3	4	2	3	3	1	不需要	20	128	略	略	略	3	1	5	6	1	1	1	1	2	1	2	2	2	4	3	1	4	1
267	60	1	3	1	2	1	3	2	1	1	2	2	2	3	3	1	4	3	4	1	2	2	5	1	需要	20	128	略	略	略	3	3	1	3	2	2	4	1	2	4	2	6	4	2	2	6	1	3
268	52	1	4	2	2	2	3	1	2	3	3	2	1	3	2	2	3	1	4	5	3	4	2	3	不需要	20	128	略	略	略	2	1	1	3	3	3	6	1	3	1	4	3	5	2	3	3	3	4
269	45	1	3	4	2	4	2	3	2	2	1	1	2	2	2	1	2	5	3	3	1	3	1	4	不需要	20	128	略	略	略	3	4	4	1	6	1	6	5	2	1	5	3	1	2	2	6	4	1
270	51	1	2	2	1	1	3	1	2	1	1	1	3	1	1	2	1	3	2	3	4	3	2	2	需要	20	128	略	略	略	5	5	3	1	3	3	2	1	1	2	5	3	3	1	2	2	2	1
271	50	1	4	3	2	3	1	2	3	3	1	1	2	2	2	1	1	2	3	1	4	1	1	1	不需要	20	128	略	略	略	3	2	2	2	1	4	1	4	4	2	1	4	6	3	2	1	4	5
272	46	1	1	2	2	2	2	2	1	2	3	3	2	2	2	2	4	1	2	2	4	1	1	3	需要	20	128	略	略	略	5	3	2	2	4	2	2	4	6	3	3	6	1	4	2	3	5	5
273	41	1	3	3	2	2	1	3	2	3	2	3	2	3	2	1	2	2	2	5	1	5	5	3	需要	20	128	略	略	略	4	2	3	6	3	3	6	3	4	2	6	2	4	3	3	3	5	2
274	34	1	3	1	3	1	2	1	3	3	1	2	3	3	2	2	1	3	4	3	2	3	2	4	需要	20	128	略	略	略	4	1	1	2	1	4	1	3	6	2	2	1	4	2	4	3	4	3
275	49	1	5	3	3	3	1	2	1	2	1	2	3	2	3	1	2	3	2	1	2	4	1	2	需要	20	128	略	略	略	1	2	6	4	4	3	5	1	2	3	5	3	2	5	2	1	4	2
276	42	2	4	3	2	2	3	2	1	1	2	2	2	3	1	2	1	5	4	1	5	4	2	2	不需要	20	128	略	略	略	1	1	1	6	3	2	3	5	5	2	1	3	2	2	5	5	5	3
277	57	2	4	4	1	2	1	3	1	2	1	2	1	2	3	2	1	1	1	4	1	4	2	4	不需要	20	128	略	略	略	1	5	2	5	1	3	5	5	5	1	6	2	5	5	3	2	1	5
278	42	1	4	3	1	3	2	1	3	3	2	3	3	2	2	2	2	2	2	1	3	2	3	3	需要	20	128	略	略	略	2	2	3	2	1	2	1	3	4	1	5	2	2	5	3	2	4	5
279	50	2	1	2	2	4	1	3	1	1	3	3	3	1	2	2	4	3	5	2	3	3	4	3	不需要	20	128	略	略	略	3	5	3	1	4	3	1	2	2	3	3	4	6	3	4	4	2	6
280	43	1	2	4	2	3	3	2	3	2	1	3	2	2	2	2	2	4	2	1	2	3	2	1	不需要	20	128	略	略	略	6	1	3	3	1	4	1	2	3	2	5	6	2	2	1	2	1	1
281	34	2	5	2	2	2	3	2	3	2	2	2	3	1	3	2	2	3	4	4	1	1	1	2	不需要	20	128	略	略	略	5	2	3	5	6	1	2	6	2	1	1	5	3	5	6	1	4	6
282	56	2	1	1	1	2	3	1	2	3	2	2	2	2	1	2	2	5	2	2	2	1	1	1	需要	20	128	略	略	略	2	3	3	6	4	2	2	2	1	1	1	2	2	1	3	5	3	6
283	52	2	4	2	3	2	3	1	2	3	1	1	2	1	2	1	3	4	3	4	1	4	5	5	需要	20	128	略	略	略	6	2	3	3	2	2	1	4	3	2	4	1	1	3	6	5	3	3
284	48	1	3	1	1	2	1	1	1	3	2	2	2	3	2	2	4	2	1	2	2	3	2	5	不需要	20	128	略	略	略	4	3	4	1	2	2	1	5	1	3	2	3	3	3	3	4	3	5
285	40	2	2	2	2	3	2	3	2	1	3	2	2	2	2	2	3	5	1	2	2	3	3	4	不需要	20	128	略	略	略	2	3	3	3	2	2	2	4	1	6	3	2	4	2	2	4	2	3
286	48	1	2	2	3	2	3	1	2	2	2	1	1	1	2	2	2	2	5	3	4	1	1	1	需要	20	128	略	略	略	2	1	5	3	3	2	1	1	3	3	6	4	4	2	3	2	1	3
287	52	1	4	3	2	2	2	1	1	1	3	1	1	2	1	1	2	2	4	3	2	2	4	2	不需要	20	128	略	略	略	2	1	3	1	4	5	2	2	1	5	2	4	2	5	5	1	4	6
288	37	2	3	2	2	4	2	1	2	3	2	3	3	1	1	2	5	1	3	3	2	5	2	1	需要	20	128	略	略	略	4	1	5	1	1	2	1	3	4	2	1	3	2	2	3	4	2	2
289	53	1	1	1	1	3	3	1	2	2	1	3	1	2	1	2	3	5	3	2	2	1	2	3	需要	20	128	略	略	略	3	6	2	5	1	4	2	2	3	2	5	2	3	5	3	3	3	3
290	48	1	1	2	2	2	1	1	1	3	2	1	1	3	2	2	3	2	1	2	1	2	1	2	需要	20	128	略	略	略	1	3	1	5	4	4	1	1	6	1	2	1	3	3	6	3	2	2
291	35	1	3	2	1	4	2	3	2	1	2	1	2	3	3	2	3	1	2	2	3	5	3	3	不需要	20	128	略	略	略	2	6	1	4	1	2	2	2	4	1	3	4	2	1	3	3	2	2
292	55	2	3	2	1	2	1	2	3	2	3	1	2	2	2	2	2	5	3	1	2	3	2	1	需要	20	128	略	略	略	4	1	4	4	2	4	1	4	1	4	1	2	3	1	3	2	1	1
293	59	2	2	2	1	3	1	2	2	2	2	1	3	1	2	2	4	3	2	5	2	1	2	1	不需要	20	128	略	略	略	4	6	1	2	3	2	1	1	1	4	1	3	3	3	2	1	3	1
294	35	1	3	3	1	1	2	2	2	2	2	3	1	2	2	2	3	3	2	1	2	1	2	4	不需要	20	128	略	略	略	2	5	2	4	1	3	6	2	6	2	3	1	5	1	4	4	1	1
295	58	1	5	1	3	2	2	1	2	1	3	1	3	3	2	2	5	5	4	1	1	3	2	1	不需要	20	128	略	略	略	3	3	3	3	2	6	2	2	6	6	6	6	1	4	3	5	2	6
296	37	1	2	3	1	2	1	2	1	2	2	2	2	2	2	2	1	4	2	3	4	5	3	3	需要	20	128	略	略	略	2	4	2	2	2	2	2	3	4	3	6	3	6	4	1	6	4	3
297	35	2	3	4	3	1	3	2	1	2	3	3	1	3	1	2	2	4	2	3	2	5	5	2	不需要	20	128	略	略	略	4	3	2	1	2	1	4	4	2	2	3	1	4	3	1	5	3	1
298	58	2	1	2	3	3	1	1	1	3	1	3	3	3	3	1	2	1	5	3	4	1	3	5	不需要	20	128	略	略	略	1	2	2	4	3	6	3	3	1	3	1	4	1	6	6	2	1	2
299	47	2	2	2	1	2	2	2	1	1	1	2	3	3	3	1	1	2	5	2	1	1	1	4	不需要	20	128	略	略	略	3	5	5	1	3	2	2	2	5	2	1	1	3	1	2	2	2	4
300	55	2	4	3	3	3	2	2	2	2	3	3	1	2	1	2	2	1	3	2	3	1	5	2	需要	20	128	略	略	略	4	3	5	6	2	2	2	5	2	2	3	5	2	2	1	3	3	3
301	60	1	5	2	2	4	1	1	1	3	2	2	1	2	1	1	3	2	1	2	1	5	2	5	不需要	20	128	略	略	略	3	1	2	5	3	2	6	2	1	1	6	2	2	5	2	3	2	3
302	35	1	1	2	2	3	3	1	2	3	3	2	3	2	2	2	2	3	2	4	2	4	3	1	不需要	20	128	略	略	略	4	1	2	1	4	1	3	5	1	6	6	2	4	5	2	2	2	1
303	52	2	2	3	1	2	2	1	2	2	3	3	2	2	3	2	2	1	1	1	4	2	2	1	不需要	20	128	略	略	略	4	4	2	3	2	2	3	3	2	4	3	2	2	3	2	1	2	2
304	33	2	5	3	1	1	2	2	2	1	1	1	1	2	2	2	3	3	2	3	5	3	3	1	需要	20	128	略	略	略	2	5	3	2	4	1	6	3	3	3	4	3	4	4	3	1	1	2
305	59	2	3	1	2	3	2	1	2	2	1	1	2	2	2	1	1	1	2	1	2	1	1	1	不需要	20	128	略	略	略	3	2	2	5	3	3	5	2	1	1	5	5	2	2	5	5	3	4
306	32	1	2	2	1	4	2	2	2	3	3	1	3	3	1	1	4	3	3	2	5	3	1	5	需要	20	128	略	略	略	5	6	4	1	2	2	3	5	4	2	1	1	2	2	3	1	2	2
307	63	1	2	4	3	4	1	3	3	2	3	2	3	3	2	2	1	3	3	3	1	2	3	2	不需要	20	128	略	略	略	5	1	2	2	3	2	2	2	6	3	2	1	4	2	4	2	6	3
308	41	1	1	1	2	2	1	3	2	2	1	2	3	2	1	2	1	2	2	2	2	1	2	3	不需要	20	128	略	略	略	1	1	2	2	4	2	3	4	2	3	4	2	5	5	2	1	4	3
309	42	2	2	2	3	4	2	2	2	1	1	2	1	2	3	2	1	3	2	5	4	1	2	1	不需要	20	128	略	略	略	1	6	6	5	2	1	1	4	1	3	2	5	5	3	3	2	3	3
310	49	2	3	1	1	4	2	3	1	2	2	2	2	1	3	1	5	1	2	1	1	3	5	3	不需要	20	128	略	略	略	6	1	6	1	4	2	1	4	1	2	3	2	3	2	6	2	3	3
311	43	2	3	2	2	1	2	2	2	2	1	3	1	2	1	2	3	1	3	1	1	3	1	2	不需要	20	128	略	略	略	1	1	2	3	1	1	2	2	5	4	4	1	2	2	2	4	3	6
312	53	2	1	1	2	1	2	2	1	1	1	2	1	1	2	2	4	1	3	1	2	5	3	2	不需要	20	128	略	略	略	2	4	5	1	1	1	3	2	1	4	4	1	1	1	4	2	3	1
313	52	2	2	3	3	1	3	2	3	1	2	3	2	1	3	2	1	1	2	2	5	3	2	3	不需要	20	128	略	略	略	1	2	3	1	6	2	4	6	2	2	1	3	1	1	5	3	4	2
314	43	2	1	3	3	2	1	1	2	2	3	3	1	3	1	2	2	3	2	2	3	2	2	3	不需要	20	128	略	略	略	6	2	3	5	2	3	3	3	2	3	3	1	2	3	2	4	3	2
315	52	1	1	1	2	2	3	2	1	2	3	2	3	3	3	2	4	3	1	5	2	1	4	1	不需要	20	128	略	略	略	3	3	2	4	2	2	3	1	1	2	1	1	6	1	3	6	1	3
316	32	1	2	2	2	3	2	2	1	1	2	3	1	2	3	2	4	2	4	1	2	2	2	3	不需要	20	128	略	略	略	3	2	2	3	3	4	2	2	2	2	1	3	3	2	2	4	6	5
317	56	1	2	4	1	3	2	1	3	1	3	2	1	2	2	2	5	1	1	3	2	3	3	2	不需要	20	128	略	略	略	5	3	4	1	4	2	2	2	2	2	6	1	3	3	1	2	1	1
318	61	1	2	1	1	4	1	1	2	1	3	2	1	1	2	2	2	2	3	2	2	2	5	1	需要	20	128	略	略	略	2	2	2	1	3	4	5	1	2	2	1	1	1	3	1	2	6	1
319	44	2	2	1	1	4	2	1	1	1	1	1	1	2	2	1	4	5	2	2	1	2	4	4	不需要	20	128	略	略	略	5	2	6	2	6	2	4	5	3	3	2	1	4	2	5	3	1	2
320	49	2	2	1	2	1	1	2	2	2	3	1	2	2	3	2	3	3	3	3	2	1	3	4	需要	20	128	略	略	略	4	4	3	3	1	2	1	2	5	1	4	2	4	3	5	5	3	1
321	53	2	3	2	2	2	3	3	2	3	3	1	3	1	1	2	3	1	1	5	3	4	2	1	不需要	20	128	略	略	略	3	3	2	5	4	4	5	4	3	1	1	2	2	3	3	4	2	2
322	46	1	5	4	3	3	1	2	2	2	3	3	3	3	3	2	2	3	3	2	5	3	1	1	需要	20	128	略	略	略	1	5	3	1	6	3	3	1	3	1	2	1	2	1	4	1	2	2
323	43	2	4	2	3	1	2	2	2	2	3	2	1	1	2	2	1	2	2	5	3	4	2	3	需要	20	128	略	略	略	5	1	6	3	3	6	6	3	4	3	2	5	2	4	1	3	2	5
324	38	2	4	3	2	4	2	1	3	1	2	3	3	1	3	1	5	2	2	5	3	1	2	2	不需要	20	128	略	略	略	6	3	3	1	3	4	5	2	5	2	3	5	4	6	4	4	5	1
325	58	2	1	1	1	1	2	3	1	2	3	3	1	1	2	2	1	3	2	3	3	2	3	4	需要	20	128	略	略	略	4	2	1	3	3	2	2	4	2	1	3	2	4	6	2	5	3	3
326	52	2	2	3	2	3	1	2	2	3	3	3	1	1	1	1	3	4	2	4	2	1	3	4	不需要	20	128	略	略	略	5	2	2	1	5	4	4	1	2	6	4	3	2	2	5	1	4	2
327	62	2	2	1	3	1	3	1	2	1	1	2	2	1	3	1	2	2	2	1	2	2	1	3	不需要	20	128	略	略	略	2	2	1	1	3	2	2	2	2	5	2	5	2	2	5	3	5	2
328	63	1	3	4	2	4	3	3	2	1	3	1	3	2	1	1	1	1	2	4	2	1	3	4	需要	20	128	略	略	略	1	1	2	4	6	2	2	4	3	1	3	4	2	5	1	4	3	4
329	58	2	2	4	2	4	3	2	3	3	1	2	2	3	2	2	4	4	2	3	1	3	2	3	需要	20	128	略	略	略	5	4	2	2	5	2	3	2	1	3	4	2	2	3	3	2	5	2
330	35	1	4	3	3	2	2	3	1	1	2	1	1	3	2	2	2	5	2	4	1	3	1	3	需要	20	128	略	略	略	2	2	2	5	3	2	3	5	6	6	3	2	2	1	3	1	1	5
331	57	1	1	1	3	3	2	1	1	2	3	2	3	3	3	2	4	1	3	5	4	2	2	3	不需要	20	128	略	略	略	6	2	3	2	1	4	2	4	3	6	2	2	3	3	1	6	3	2
332	46	1	4	1	2	4	3	2	2	3	1	1	1	1	3	1	2	2	2	2	1	1	3	2	需要	20	128	略	略	略	2	1	5	3	1	1	2	6	2	2	6	1	5	5	2	1	5	3
333	33	1	1	1	1	2	2	2	2	3	1	3	1	1	3	2	1	3	2	5	1	1	2	1	不需要	20	128	略	略	略	2	3	2	5	2	3	4	1	4	3	5	3	5	1	6	5	3	3
334	60	1	5	3	3	1	1	1	1	2	2	2	2	2	2	2	4	4	2	1	2	1	2	1	需要	20	128	略	略	略	6	5	3	6	3	6	1	3	4	1	1	1	1	1	2	2	2	1
335	61	2	3	4	3	3	2	1	3	3	1	2	3	2	1	1	4	1	5	4	4	5	3	2	不需要	20	128	略	略	略	2	2	2	2	2	3	2	5	5	1	5	2	3	2	1	2	2	3
336	41	1	3	2	2	2	3	2	3	2	1	2	1	2	2	2	3	1	3	1	4	3	1	1	需要	20	128	略	略	略	4	1	4	5	3	5	5	1	4	5	3	5	1	2	3	4	4	3
337	49	1	1	4	1	2	3	1	2	2	3	2	2	3	3	2	1	3	3	2	4	1	3	2	不需要	20	128	略	略	略	3	3	2	3	2	3	1	4	5	3	4	2	3	6	2	4	4	2
338	36	2	2	3	1	2	2	2	3	3	2	1	1	3	2	1	2	3	3	1	1	1	1	4	不需要	20	128	略	略	略	2	3	2	4	3	3	3	3	2	6	1	1	1	5	3	3	4	2
339	38	2	2	1	3	1	2	2	2	3	1	3	2	2	1	2	5	5	2	5	3	2	3	2	不需要	20	128	略	略	略	2	4	3	5	5	1	1	1	6	5	1	2	4	1	3	3	4	3
340	44	1	2	2	2	4	2	3	3	1	2	3	1	3	2	2	5	2	3	3	2	1	3	5	不需要	20	128	略	略	略	5	6	4	5	4	3	3	5	4	3	2	2	4	5	6	2	6	2
341	49	1	2	2	3	1	2	1	1	3	1	1	2	1	2	2	1	1	1	4	1	4	2	2	需要	20	128	略	略	略	2	3	4	1	4	5	2	3	2	3	1	3	2	2	3	1	4	2
342	63	1	1	1	3	1	2	1	2	2	1	2	2	2	2	1	3	5	1	5	3	3	2	2	不需要	20	128	略	略	略	2	4	2	1	1	2	3	2	2	4	4	3	2	3	1	5	1	2
343	43	2	4	4	2	2	3	2	3	2	3	1	3	3	2	1	3	3	2	3	4	4	4	2	不需要	20	128	略	略	略	4	2	2	3	1	2	6	5	1	3	3	3	2	5	6	2	5	4
344	40	2	3	4	2	1	1	3	3	3	2	1	2	3	2	2	2	5	5	2	2	4	3	2	不需要	20	128	略	略	略	5	3	6	2	2	6	2	3	1	3	1	2	2	2	2	1	2	1
345	45	1	5	3	2	1	1	2	2	1	2	3	2	1	2	2	2	3	3	2	2	5	4	1	不需要	20	128	略	略	略	4	2	2	2	2	1	2	1	1	6	6	6	6	1	2	3	1	4
346	55	1	4	2	2	2	2	2	1	1	2	2	3	2	1	2	4	3	3	2	2	4	5	3	需要	20	128	略	略	略	2	2	1	3	4	6	1	6	2	1	2	6	2	6	1	5	1	3
347	53	1	4	3	2	3	1	2	1	1	1	3	2	1	1	2	2	2	3	2	2	4	2	3	不需要	20	128	略	略	略	5	1	5	1	1	6	2	1	4	4	4	3	2	4	1	1	1	3
348	34	2	2	1	2	2	3	3	1	2	3	1	1	2	2	1	2	1	3	3	1	2	3	3	不需要	20	128	略	略	略	2	1	2	3	1	2	3	2	2	3	2	6	6	2	2	3	4	1
349	53	1	2	1	3	4	1	2	1	3	3	3	1	3	1	2	2	1	2	3	1	1	2	4	需要	20	128	略	略	略	5	5	5	1	4	3	4	4	3	2	2	2	6	2	5	3	5	6
350	56	2	1	1	1	2	3	2	3	1	2	2	3	3	3	1	1	2	5	4	1	2	5	2	不需要	20	128	略	略	略	2	2	3	3	3	2	2	2	5	3	3	2	4	2	3	4	6	2
351	38	1	1	1	3	2	2	3	2	2	2	1	3	1	1	1	1	2	3	5	3	3	5	1	不需要	20	128	略	略	略	2	5	4	2	2	3	2	4	1	4	1	3	2	3	5	4	5	1
352	62	2	5	2	2	2	3	1	1	3	1	1	2	2	2	2	2	3	1	3	2	4	1	5	不需要	20	128	略	略	略	5	4	4	2	5	3	2	2	2	3	5	4	2	5	5	2	1	2
353	36	1	1	3	1	3	2	2	2	2	1	1	3	2	2	1	1	1	5	4	3	2	2	2	需要	20	128	略	略	略	2	6	2	4	5	2	2	4	1	2	3	5	2	6	3	2	4	3
354	40	1	4	3	2	4	1	1	2	2	3	1	1	2	1	1	3	3	3	5	2	2	2	3	不需要	20	128	略	略	略	4	2	2	6	5	3	1	4	2	2	3	4	1	6	2	1	6	3
355	56	2	4	2	3	1	2	2	1	1	3	3	1	2	3	2	2	3	1	1	1	4	5	1	需要	20	128	略	略	略	6	2	2	3	3	6	6	2	2	3	3	3	2	6	3	3	3	4
356	54	2	1	2	2	3	2	3	2	2	2	1	3	2	3	2	1	2	1	3	1	3	1	1	不需要	20	128	略	略	略	4	1	2	2	3	2	2	4	4	2	3	1	2	2	2	3	3	5
357	34	2	1	4	2	3	3	1	2	3	1	1	1	1	2	1	1	2	2	4	3	5	4	5	不需要	20	128	略	略	略	3	1	1	5	2	1	4	3	4	1	2	4	6	4	1	1	5	1
358	40	2	1	2	3	3	2	1	3	2	3	1	3	1	1	1	3	4	1	2	2	5	2	1	需要	20	128	略	略	略	4	6	4	3	3	2	5	3	6	3	5	1	1	1	2	4	4	6
359	32	1	4	3	3	1	1	3	3	1	2	3	1	2	3	1	4	2	3	5	1	3	2	4	需要	20	128	略	略	略	6	6	6	2	3	3	2	3	1	1	5	2	1	5	1	2	3	6
360	36	1	5	2	2	1	2	2	2	2	3	2	2	1	1	2	5	2	3	1	2	4	1	3	不需要	20	128	略	略	略	1	3	2	1	2	3	3	2	4	2	1	3	1	5	2	3	3	3
361	58	1	3	2	3	2	2	3	2	2	2	1	2	1	3	2	4	2	3	1	1	5	2	3	不需要	20	128	略	略	略	3	4	3	5	4	5	2	1	5	1	1	3	3	2	4	4	6	1
362	38	1	3	3	1	2	1	1	2	2	2	2	2	3	2	2	2	3	4	1	1	1	4	3	需要	20	128	略	略	略	3	2	5	2	3	5	2	3	4	1	2	5	4	1	1	5	3	1
363	60	1	4	2	3	2	3	2	3	2	2	3	3	3	3	2	1	4	1	2	2	1	2	3	不需要	20	128	略	略	略	3	6	3	4	3	1	2	5	3	3	2	3	2	2	4	2	5	2
364	44	1	4	4	2	1	1	2	1	2	3	3	2	3	2	2	3	2	3	3	2	3	1	2	不需要	20	128	略	略	略	6	5	2	2	2	4	2	3	6	3	2	1	4	2	2	5	3	1
365	36	1	2	2	3	2	2	2	2	1	1	2	3	2	1	2	1	4	1	3	2	1	2	4	需要	20	128	略	略	略	2	4	1	6	2	4	2	2	1	3	1	5	5	3	4	3	6	6
366	58	1	4	3	1	2	2	2	3	3	3	1	3	2	1	2	1	1	2	1	2	4	3	3	需要	20	128	略	略	略	6	2	6	4	1	2	5	2	4	3	1	2	1	3	2	3	3	3
367	52	1	2	2	2	2	2	1	2	3	3	3	3	2	1	2	3	1	5	2	1	2	4	3	不需要	20	128	略	略	略	2	1	1	5	2	4	2	1	2	2	1	2	1	2	4	2	2	3
368	46	1	3	2	2	3	1	2	2	3	2	2	3	1	3	1	3	2	2	4	2	3	2	1	不需要	20	128	略	略	略	2	1	5	4	1	1	6	5	1	1	3	1	1	2	6	4	3	3
369	40	2	2	1	1	2	3	2	3	2	3	1	2	1	2	1	3	3	2	1	4	2	5	4	不需要	20	128	略	略	略	2	1	3	3	2	5	1	3	2	3	2	3	1	1	4	2	5	4
370	50	1	3	2	1	4	1	2	2	1	3	2	1	3	3	2	1	2	3	3	1	5	3	2	不需要	20	128	略	略	略	2	1	2	2	5	3	3	5	4	2	5	2	1	3	1	3	3	3
371	46	1	2	1	3	3	1	2	1	3	2	1	2	2	2	2	2	2	4	3	3	2	5	3	需要	20	128	略	略	略	6	3	6	5	4	2	2	5	2	1	1	3	1	4	3	1	6	1
372	60	2	2	3	1	3	2	2	1	2	3	2	3	1	3	1	3	3	5	2	2	1	3	2	不需要	20	128	略	略	略	1	2	3	5	3	3	2	1	6	5	2	6	1	3	3	4	6	2
373	39	2	3	3	1	3	2	2	2	1	3	2	2	2	2	2	2	3	5	5	1	5	4	5	不需要	20	128	略	略	略	5	6	2	6	1	2	1	1	2	3	5	2	2	4	2	1	4	1
374	52	1	1	3	2	2	1	1	1	2	1	3	2	2	2	2	3	3	2	4	3	4	1	1	不需要	20	128	略	略	略	2	6	3	1	4	2	2	5	1	1	2	3	3	1	2	6	3	3
375	57	1	1	1	1	4	2	3	3	2	2	1	2	2	1	2	2	3	5	2	2	2	2	3	不需要	20	128	略	略	略	2	3	3	4	3	6	3	3	1	3	5	3	5	3	5	2	2	4
376	53	1	1	1	2	3	3	2	3	2	3	3	1	1	2	2	1	4	2	1	4	3	3	1	不需要	20	128	略	略	略	1	2	2	2	3	4	2	5	6	1	2	2	3	2	3	3	2	4
377	49	1	2	1	3	3	1	1	3	3	1	3	1	3	1	2	5	3	1	3	1	1	2	1	不需要	20	128	略	略	略	3	2	2	2	1	2	3	1	2	2	3	2	2	1	2	1	3	3
378	51	1	2	2	1	1	2	2	1	1	3	3	3	2	2	2	2	2	2	5	3	3	1	5	不需要	20	128	略	略	略	6	2	2	1	1	4	3	2	2	2	3	2	5	3	6	2	2	6
379	52	2	4	1	1	4	2	2	1	2	2	2	2	3	1	2	3	3	4	5	3	1	1	3	不需要	20	128	略	略	略	2	6	3	6	4	5	5	2	4	6	2	2	1	6	2	4	6	3
380	60	2	2	3	2	4	1	3	3	2	1	1	3	1	1	1	1	5	1	1	1	1	3	3	需要	20	128	略	略	略	1	3	5	5	1	3	4	5	1	3	5	5	3	1	2	2	3	3
381	55	1	2	3	2	1	3	3	1	3	1	3	1	1	3	1	3	3	3	4	1	3	3	3	不需要	20	128	略	略	略	3	6	1	2	3	3	6	2	5	1	3	4	2	3	1	1	3	3
382	37	1	3	2	1	2	3	1	2	2	2	2	3	1	2	1	2	2	2	3	3	3	4	5	不需要	20	128	略	略	略	3	2	5	6	2	2	1	1	2	3	5	3	1	2	3	2	5	2
383	61	1	4	1	3	1	3	3	3	2	3	2	2	3	1	2	2	2	1	1	4	4	2	1	不需要	20	128	略	略	略	1	3	3	2	3	2	1	2	1	1	3	2	2	1	6	2	2	1
384	35	2	4	2	2	3	3	1	3	1	1	3	1	3	3	2	1	1	2	2	2	3	3	4	需要	20	128	略	略	略	1	2	3	2	6	5	4	4	1	2	2	4	2	5	3	2	6	3
385	50	1	4	3	1	4	3	1	1	2	2	2	3	1	2	1	2	3	4	5	2	3	2	1	需要	20	128	略	略	略	2	4	2	4	2	4	1	3	1	3	4	1	2	3	4	3	4	4
386	55	1	3	1	1	4	3	1	3	2	2	3	2	3	2	2	4	2	2	4	3	3	2	2	需要	20	128	略	略	略	2	1	3	4	1	1	4	3	2	4	1	1	4	3	6	2	2	2
387	36	1	2	3	3	1	1	1	1	1	2	1	3	2	1	2	1	4	2	2	4	1	3	2	不需要	20	128	略	略	略	1	3	4	5	6	2	3	6	2	1	3	2	1	5	2	1	4	2
388	37	1	1	2	1	2	3	2	2	2	2	1	1	2	1	1	4	1	2	1	4	2	1	2	需要	20	128	略	略	略	6	1	3	2	3	4	1	1	3	3	2	1	4	2	4	3	3	3
389	52	1	3	4	3	4	2	1	3	3	3	2	3	2	1	2	3	2	2	5	2	5	4	1	需要	20	128	略	略	略	1	2	3	1	1	1	3	4	3	5	2	2	2	4	3	5	2	4
390	38	1	1	3	3	2	2	3	1	2	1	3	3	2	1	2	2	1	1	2	3	3	4	2	需要	20	128	略	略	略	4	4	3	2	2	3	2	1	2	6	1	2	3	6	2	6	3	1
391	33	2	1	4	1	2	1	1	1	1	3	1	2	1	2	2	1	4	2	2	2	1	4	3	需要	20	128	略	略	略	1	1	2	4	2	4	3	5	2	3	1	5	1	4	4	2	2	6
392	62	2	2	4	1	4	2	1	3	3	1	3	2	3	1	1	1	2	2	4	2	2	2	2	不需要	20	128	略	略	略	1	5	3	4	4	2	5	5	2	3	3	3	2	2	5	3	2	4
393	57	2	2	4	2	1	2	2	2	1	1	2	2	2	1	2	3	3	3	1	2	3	1	1	需要	20	128	略	略	略	4	2	3	6	6	1	1	5	2	2	4	6	2	5	4	3	2	1
394	44	1	3	2	2	2	3	3	2	3	1	2	3	1	3	2	1	1	2	1	2	5	1	5	需要	20	128	略	略	略	3	2	4	2	2	5	3	2	2	5	5	6	5	5	5	1	4	2
395	48	2	4	3	1	1	2	2	1	2	3	2	2	1	2	1	4	2	3	4	2	1	5	4	需要	20	128	略	略	略	1	2	1	3	5	2	1	2	5	3	6	2	2	1	5	1	5	3
396	63	2	3	1	2	2	3	1	2	2	3	2	2	1	2	2	2	2	3	2	1	5	1	5	需要	20	128	略	略	略	4	3	3	3	1	2	1	2	2	3	2	1	2	1	3	2	1	3
397	63	1	4	2	3	2	2	2	2	2	3	2	3	2	3	2	2	1	1	2	1	3	1	5	不需要	20	128	略	略	略	3	5	2	1	3	2	2	3	1	5	3	2	2	3	2	1	2	5
398	61	2	2	2	2	2	2	1	3	3	1	1	1	1	2	2	4	2	2	4	2	1	3	2	需要	20	128	略	略	略	4	4	6	3	2	3	2	2	4	3	1	3	4	4	4	4	3	1
399	39	2	2	2	2	2	1	2	1	2	1	2	3	3	1	2	3	2	2	3	1	3	5	2	不需要	20	128	略	略	略	4	5	3	2	5	5	3	4	3	2	3	5	3	3	2	3	3	2
400	41	2	2	1	2	2	3	2	3	3	1	2	3	3	2	1	1	2	2	4	5	3	3	2	需要	20	128	略	略	略	3	1	1	3	5	4	3	4	4	3	1	1	4	4	1	2	2	4
401	58	1	5	2	1	2	2	2	3	1	3	3	2	3	3	2	3	3	4	2	1	3	1	2	需要	20	128	略	略	略	3	3	4	6	5	3	4	1	1	3	2	2	3	6	3	1	3	5
402	51	1	4	1	2	2	1	1	1	1	2	1	1	1	2	2	1	1	2	3	1	4	3	2	需要	20	128	略	略	略	1	5	4	4	2	1	1	2	4	2	6	2	5	3	1	2	5	3
403	55	2	3	2	3	2	3	3	1	1	2	2	2	1	3	2	4	2	4	3	3	3	2	5	需要	20	128	略	略	略	2	4	1	1	6	5	3	2	2	5	3	3	6	5	1	2	4	3
404	47	2	4	1	2	4	2	3	2	3	3	1	2	1	2	2	2	1	2	3	1	3	3	3	不需要	20	128	略	略	略	2	3	4	1	3	2	1	6	6	3	4	6	4	2	5	4	1	3
405	58	2	1	2	2	2	2	1	2	3	1	2	3	1	1	1	2	3	5	3	2	2	3	1	需要	20	128	略	略	略	2	3	1	5	1	2	2	3	2	1	1	4	4	2	3	5	2	1
406	60	1	2	2	3	1	2	1	2	3	3	2	3	1	2	2	3	2	5	1	4	2	2	3	不需要	20	128	略	略	略	4	6	4	1	3	3	5	4	5	3	1	4	3	1	2	2	4	1
407	61	1	2	4	3	2	1	2	1	2	3	2	2	1	3	2	2	1	2	3	5	1	2	3	需要	20	128	略	略	略	2	2	2	3	1	2	2	2	1	1	3	2	2	2	2	6	2	4
408	45	2	4	2	1	3	2	2	2	1	2	3	2	3	3	2	2	3	2	5	2	4	1	2	需要	20	128	略	略	略	1	6	1	2	2	4	4	5	3	3	1	4	3	3	1	1	1	6
409	46	2	4	2	3	3	1	3	2	1	3	2	1	1	2	2	3	2	2	2	2	4	2	1	需要	20	128	略	略	略	2	2	5	5	2	4	3	6	4	3	2	4	3	1	5	5	2	2
410	44	2	1	3	1	1	2	2	2	2	3	3	2	1	2	2	5	2	3	5	3	2	4	1	需要	20	128	略	略	略	2	2	2	3	6	2	1	1	4	6	4	3	2	3	6	1	2	1
411	45	1	1	2	2	3	1	3	3	1	3	3	1	2	1	1	2	2	1	3	1	3	5	5	需要	20	128	略	略	略	6	2	3	5	1	4	6	2	1	3	1	6	2	4	1	6	3	1
412	62	2	4	1	3	3	2	3	2	2	2	3	3	1	3	1	3	3	4	1	1	2	2	1	需要	20	128	略	略	略	2	1	2	2	2	1	3	4	1	4	1	1	1	3	4	3	2	6
413	37	1	4	3	1	3	2	1	1	1	1	3	1	2	1	2	2	3	2	4	4	3	3	4	不需要	10	128	25	10	60	4	3	4	4	4	4	4	4	4	4	4	4	4	4	4	4	4	4
414	40	2	1	2	2	4	2	2	1	2	2	3	2	1	1	2	3	3	1	3	3	4	1	4	不需要	20	128	略	略	略	3	3	1	6	2	6	6	4	3	3	1	2	2	3	1	2	3	3
415	44	1	2	3	1	2	3	3	2	2	3	1	3	3	2	2	3	3	2	3	3	3	3	2	需要	20	128	略	略	略	3	6	4	3	2	4	6	2	3	3	5	2	2	3	1	3	3	2
416	58	2	1	1	2	2	2	2	2	2	2	2	1	1	1	2	2	4	2	1	4	1	2	1	需要	20	128	略	略	略	2	5	5	5	3	5	3	2	2	4	2	5	5	3	5	2	2	1
417	46	1	2	2	2	2	2	2	3	2	3	2	3	2	3	2	3	3	2	2	4	2	2	1	不需要	20	128	略	略	略	3	1	6	3	2	3	2	4	6	1	5	1	4	1	2	1	1	1
418	52	2	3	3	1	3	2	3	2	1	2	1	1	2	3	2	4	3	5	3	3	3	1	2	不需要	20	128	略	略	略	4	4	5	2	1	1	5	2	3	1	6	3	5	6	5	6	1	1
419	49	1	3	2	2	2	3	3	2	2	1	1	2	3	2	2	2	2	2	3	1	3	2	2	需要	20	128	略	略	略	3	5	2	6	1	5	5	3	2	1	3	2	3	6	6	5	4	5
420	41	2	5	4	3	2	2	2	2	3	2	2	1	1	3	2	3	2	2	3	4	2	4	4	不需要	20	128	略	略	略	3	4	2	2	2	4	6	6	1	2	6	2	2	1	1	5	2	3
421	54	2	1	4	3	1	2	1	2	1	2	1	3	1	2	2	3	1	4	3	1	3	5	5	需要	20	128	略	略	略	1	5	2	2	4	2	4	2	6	4	2	4	3	3	6	6	5	3
422	59	1	2	2	2	1	3	1	1	3	2	1	2	1	2	2	2	3	3	2	1	1	1	3	需要	20	128	略	略	略	5	1	4	2	2	6	5	2	1	5	4	3	1	5	2	1	2	5
423	37	2	2	2	2	2	2	1	2	1	2	2	3	3	3	2	1	5	2	2	1	1	4	3	不需要	20	128	略	略	略	1	1	1	2	3	2	2	3	1	4	1	4	4	1	4	5	6	2
424	41	1	2	3	1	3	2	1	1	1	2	1	2	2	1	1	5	5	2	2	2	3	2	3	不需要	20	128	略	略	略	2	2	6	4	5	1	6	3	2	3	1	1	2	6	5	1	1	1
425	51	2	2	1	3	2	2	2	2	2	3	1	2	1	2	2	2	5	2	5	3	3	5	3	不需要	20	128	略	略	略	2	1	4	4	4	2	6	3	2	6	2	4	1	1	5	3	1	3
426	45	1	3	1	2	4	1	1	2	3	3	3	2	3	1	2	1	4	1	2	3	3	2	1	不需要	20	128	略	略	略	6	2	3	2	2	1	5	1	2	4	4	4	5	2	4	4	3	2
427	32	1	2	4	3	1	1	2	3	2	3	1	2	3	3	2	4	3	2	1	2	5	3	2	需要	20	128	略	略	略	2	4	3	6	1	4	3	5	2	2	1	1	4	1	4	3	3	4
428	39	1	1	1	3	2	1	3	2	2	2	2	2	1	1	2	2	2	1	2	1	4	4	4	不需要	20	128	略	略	略	5	6	2	2	6	6	2	6	1	1	4	2	1	2	4	2	1	1
429	51	1	1	2	1	2	1	2	1	2	2	3	2	2	3	2	3	1	1	1	2	2	3	5	需要	20	128	略	略	略	4	3	3	1	4	3	6	1	4	1	4	3	2	3	1	3	2	5
430	58	2	2	2	2	2	1	2	1	2	2	3	1	2	3	1	1	4	2	2	2	3	2	2	需要	20	128	略	略	略	1	3	4	4	2	1	1	2	3	2	2	3	2	1	1	2	2	2
431	34	2	4	2	2	1	2	3	2	2	1	3	1	3	3	2	3	1	4	2	4	4	3	3	需要	20	128	略	略	略	6	4	6	1	1	2	3	5	3	4	3	4	5	2	5	1	4	6
432	52	1	4	4	3	2	1	3	1	2	2	1	1	1	1	2	2	3	2	3	4	2	2	4	不需要	20	128	略	略	略	2	2	3	3	1	4	4	2	6	3	3	3	2	1	2	3	4	6
433	45	2	1	2	1	2	2	2	3	3	1	1	3	3	1	1	3	5	1	3	4	1	1	2	不需要	20	128	略	略	略	6	2	2	2	2	3	5	6	2	1	2	4	5	2	2	2	2	3
434	53	1	4	1	2	4	3	2	3	1	2	3	2	2	3	2	2	3	1	1	4	5	2	2	需要	20	128	略	略	略	4	2	1	3	1	2	6	3	1	2	2	3	3	2	4	2	1	3
435	50	1	4	4	2	2	2	3	2	3	1	3	1	2	2	2	1	2	3	2	3	1	1	2	不需要	20	128	略	略	略	2	3	4	3	2	1	3	5	3	6	4	3	4	2	5	3	4	1
436	41	2	2	3	2	1	2	2	3	2	1	3	1	2	2	2	4	3	1	3	2	4	3	3	不需要	20	128	略	略	略	4	2	4	3	2	2	1	3	2	2	4	3	4	2	2	4	3	1
437	56	1	4	1	3	2	3	2	2	2	3	1	3	3	3	2	3	5	1	3	5	3	2	2	不需要	20	128	略	略	略	4	6	2	4	5	3	3	1	2	1	2	4	3	2	2	2	3	1
438	61	1	2	3	2	3	3	2	2	2	2	2	3	2	3	2	3	1	4	5	3	3	4	5	不需要	20	128	略	略	略	3	2	1	4	4	2	2	1	1	4	6	3	4	6	1	6	2	2
439	45	2	5	4	1	1	2	2	1	3	2	3	1	2	2	2	3	3	4	2	3	1	3	2	需要	20	128	略	略	略	4	3	4	4	2	4	2	6	2	2	2	3	4	5	2	2	2	5
440	62	2	4	4	3	3	1	2	3	2	1	3	1	3	1	1	5	3	5	2	1	4	2	2	不需要	20	128	略	略	略	1	2	3	4	1	3	2	2	2	4	3	3	2	3	6	6	5	1
441	42	2	3	1	1	2	3	2	3	3	1	1	3	2	1	1	1	2	3	3	4	3	5	5	不需要	20	128	略	略	略	4	4	2	2	1	1	2	3	3	2	3	1	5	1	5	4	2	2
442	52	2	3	2	2	2	2	2	2	2	3	2	2	2	3	2	4	4	3	3	4	1	4	2	不需要	20	128	略	略	略	1	2	2	1	2	3	1	5	2	5	3	1	2	4	3	3	3	2
443	46	2	1	2	1	1	3	1	3	2	2	3	2	2	2	2	2	1	1	3	3	2	4	2	不需要	20	128	略	略	略	3	1	6	3	4	4	5	3	2	1	2	1	3	4	2	4	2	4
444	54	2	2	3	2	2	1	2	2	2	1	3	2	3	2	1	2	5	2	5	1	1	4	1	需要	20	128	略	略	略	6	2	6	1	3	2	2	3	2	4	2	5	5	2	3	3	5	6
445	48	1	1	1	3	3	1	3	2	2	2	2	3	3	3	2	2	2	3	2	1	1	3	3	不需要	20	128	略	略	略	1	1	2	4	2	2	2	1	3	2	3	2	5	2	3	1	3	3
446	46	1	3	4	1	4	2	2	2	3	2	1	1	1	1	2	1	5	1	4	1	3	1	2	不需要	20	128	略	略	略	4	5	2	6	3	2	3	4	2	4	3	3	3	6	2	2	2	1
447	49	2	5	2	1	4	2	3	2	2	2	2	1	1	1	2	2	2	5	4	2	2	3	5	需要	20	128	略	略	略	3	5	6	1	6	2	2	1	3	3	1	3	2	3	1	2	6	2
448	47	1	2	2	1	2	2	3	1	1	2	2	3	3	2	1	4	1	2	2	4	4	2	5	需要	20	128	略	略	略	6	4	6	1	1	6	3	3	2	3	1	1	2	4	2	3	3	5
449	60	2	4	2	1	2	3	3	3	1	1	2	2	1	3	2	3	4	1	3	3	3	5	4	不需要	20	128	略	略	略	3	2	1	6	1	2	2	3	3	1	6	2	3	5	6	2	4	3
450	52	1	2	3	3	4	3	2	2	2	3	2	3	2	2	2	3	5	3	3	1	4	4	5	需要	20	128	略	略	略	1	5	3	2	2	6	1	3	1	1	2	3	3	6	3	5	1	2
451	33	2	2	2	2	2	2	1	2	3	1	2	3	3	3	2	2	2	2	3	1	4	4	4	不需要	20	128	略	略	略	4	2	2	1	1	2	3	2	5	5	4	5	3	3	3	5	1	1
452	46	1	1	2	3	2	2	3	1	2	3	2	1	1	3	1	1	3	1	5	5	4	3	4	需要	20	128	略	略	略	3	4	2	5	2	3	1	3	6	1	4	3	3	5	4	2	1	2
453	59	1	5	3	3	4	2	1	2	3	3	3	1	2	2	2	2	3	2	5	3	1	2	5	不需要	20	128	略	略	略	3	3	1	2	6	2	1	1	1	1	3	1	3	1	5	4	2	1
454	35	1	5	2	2	2	1	2	3	2	2	3	1	3	1	2	2	2	2	2	4	1	2	3	不需要	20	128	略	略	略	3	2	3	4	4	3	5	2	1	3	6	3	3	2	3	1	2	4
455	38	2	2	2	2	2	1	3	2	2	2	1	2	2	1	1	4	1	1	3	2	3	2	5	需要	20	128	略	略	略	3	1	2	3	3	4	2	3	2	1	6	4	3	2	1	2	1	1
456	40	1	3	2	1	3	2	3	2	1	2	3	2	2	2	1	5	4	3	3	2	3	5	3	需要	20	128	略	略	略	1	3	2	2	1	3	5	4	3	1	2	2	2	1	3	4	1	4
457	59	2	3	1	3	3	2	3	3	1	2	2	3	2	2	2	2	5	3	2	3	3	2	3	不需要	20	128	略	略	略	4	3	3	1	1	1	6	1	4	2	3	5	3	5	4	2	4	2
458	48	1	4	1	3	4	2	3	3	3	1	1	1	3	3	2	1	2	1	4	1	4	5	2	需要	20	128	略	略	略	1	2	4	6	1	3	5	1	6	2	6	2	6	2	3	1	2	5
459	37	2	1	3	3	2	1	1	1	1	1	1	1	3	1	1	5	3	4	3	2	3	1	3	需要	20	128	略	略	略	2	3	1	1	2	2	2	1	5	3	2	5	2	1	3	2	6	3
460	36	1	1	3	3	2	1	1	1	2	2	3	2	2	1	2	4	3	2	4	1	5	5	2	不需要	20	128	略	略	略	1	5	3	1	3	3	5	2	6	3	2	2	3	1	2	2	2	5
461	49	2	2	3	2	4	2	3	1	2	3	2	2	1	2	1	3	5	4	3	1	4	5	1	不需要	20	128	略	略	略	1	4	1	4	3	1	3	1	1	6	2	4	3	5	3	2	2	1
462	51	2	2	1	3	2	2	1	2	2	2	2	1	2	2	2	3	3	1	5	2	3	3	2	需要	20	128	略	略	略	2	2	6	2	6	3	2	6	4	1	4	2	2	3	3	5	2	3
463	55	2	2	3	3	4	1	3	1	2	3	3	2	3	2	2	3	2	3	1	1	4	1	2	需要	20	128	略	略	略	2	4	2	2	5	4	5	3	3	3	4	5	5	2	5	5	5	3
464	46	2	3	4	1	2	1	3	1	2	1	3	1	2	1	2	3	1	2	2	3	2	4	3	不需要	20	128	略	略	略	4	2	4	4	1	1	5	1	6	3	2	1	3	2	1	3	1	1
465	54	1	4	4	2	2	2	1	2	1	1	1	2	2	2	1	1	1	1	1	2	3	5	1	不需要	20	128	略	略	略	3	6	2	1	3	2	4	5	2	1	1	4	2	6	4	3	3	5
466	60	2	1	4	3	4	2	1	2	1	2	2	3	2	1	1	2	1	3	3	5	2	4	4	需要	20	128	略	略	略	2	3	1	3	1	3	2	2	5	4	2	3	3	3	3	6	3	3
467	62	2	2	3	3	1	3	1	1	3	3	2	3	1	2	2	2	1	2	2	4	3	2	5	不需要	20	128	略	略	略	2	1	3	1	5	6	2	4	1	3	5	3	5	5	1	2	4	3
468	43	1	4	1	2	3	2	3	2	2	1	2	2	2	1	1	1	1	2	4	2	1	3	2	需要	20	128	略	略	略	5	5	2	4	4	4	4	6	3	6	1	3	1	2	3	4	1	4
469	57	1	4	1	1	3	1	2	3	2	2	3	2	1	2	1	2	4	2	3	2	3	2	4	不需要	20	128	略	略	略	2	2	1	3	6	4	2	2	2	3	2	3	2	2	3	1	3	2
470	58	2	2	2	2	2	3	1	2	2	2	2	1	2	2	2	2	2	3	1	2	3	1	4	需要	20	128	略	略	略	3	4	6	1	1	3	1	3	3	1	1	2	1	5	2	2	4	1
471	63	1	1	1	3	4	1	2	2	2	3	3	1	3	3	2	3	1	2	3	1	1	3	2	需要	20	128	略	略	略	4	2	3	1	2	5	1	3	6	6	5	1	4	4	3	5	2	2
472	60	2	1	3	3	1	3	2	1	3	1	1	2	2	1	2	3	2	1	3	4	1	5	4	不需要	20	128	略	略	略	2	2	1	3	3	6	1	1	4	2	4	6	4	2	1	3	5	3
473	63	1	2	1	3	2	3	1	1	3	3	2	3	1	2	1	4	2	3	2	2	5	3	5	需要	20	128	略	略	略	5	5	2	2	2	3	1	1	2	3	4	1	2	4	5	1	4	3
474	48	2	2	3	3	2	2	3	1	1	1	3	1	3	3	2	3	1	1	4	1	1	2	3	不需要	20	128	略	略	略	3	6	3	3	2	5	1	1	6	1	2	2	5	2	3	3	1	5
475	53	1	2	1	1	4	1	2	3	1	1	1	2	1	1	2	3	2	3	2	2	5	3	2	不需要	20	128	略	略	略	3	1	2	4	6	2	2	1	5	3	5	3	1	6	1	2	2	2
476	33	1	2	2	2	4	2	3	2	2	2	2	3	1	2	1	5	1	2	2	2	5	2	2	需要	20	128	略	略	略	4	1	4	1	5	2	3	4	5	1	3	2	4	5	2	3	3	3
477	37	1	4	2	2	2	2	3	1	1	3	2	1	1	3	1	4	3	2	2	3	4	2	5	需要	20	128	略	略	略	2	3	1	4	3	6	1	1	2	5	4	1	2	4	6	4	1	4
478	63	2	2	4	3	1	3	3	3	2	1	3	2	1	3	1	2	3	2	5	2	2	4	2	不需要	20	128	略	略	略	4	4	3	2	2	6	2	4	1	3	5	4	6	3	6	5	2	6
479	54	2	2	1	1	2	1	1	2	2	2	3	1	2	3	2	1	1	2	1	2	3	2	2	不需要	20	128	略	略	略	2	4	4	4	1	6	3	5	3	3	6	1	3	6	2	3	2	5
480	56	2	2	2	3	2	1	1	2	1	2	1	1	3	1	2	5	1	1	3	2	2	4	2	不需要	20	128	略	略	略	4	2	2	2	3	2	3	6	2	3	3	3	4	3	3	5	3	5
481	38	1	3	4	1	3	3	1	1	2	2	2	1	3	2	1	5	3	1	3	4	2	5	2	不需要	20	128	略	略	略	3	3	6	3	5	2	2	2	2	2	3	1	2	1	2	3	2	5
482	62	1	1	3	1	4	3	1	2	2	2	1	3	2	1	2	3	5	4	2	2	1	1	3	不需要	20	128	略	略	略	1	1	6	2	4	1	6	3	3	3	2	1	1	2	1	4	4	5
483	56	2	3	3	2	1	2	1	3	1	1	3	1	2	3	2	3	1	2	2	1	2	2	1	需要	20	128	略	略	略	1	3	6	3	3	5	2	3	2	2	1	5	1	2	5	6	4	1
484	58	2	1	1	3	1	1	3	2	1	2	3	1	1	1	1	1	4	1	4	3	1	4	2	需要	20	128	略	略	略	3	3	2	3	2	5	3	5	5	4	1	1	4	4	4	1	1	6
485	50	1	2	2	2	1	1	2	3	3	3	2	3	1	3	2	2	2	4	1	1	2	2	5	需要	20	128	略	略	略	3	1	2	6	2	3	5	1	6	2	3	3	4	5	3	1	1	2
486	45	1	3	2	1	1	1	1	3	2	2	2	1	3	1	2	3	5	2	1	4	4	3	2	不需要	20	128	略	略	略	2	2	1	3	5	6	3	1	3	6	3	5	4	3	4	3	3	3
487	42	2	4	4	2	3	3	2	1	3	2	2	2	1	3	1	3	3	3	2	4	5	1	4	不需要	20	128	略	略	略	4	4	3	1	3	1	3	4	3	2	2	6	3	1	1	2	2	2
488	55	1	2	1	1	1	2	3	3	3	1	3	1	1	2	2	2	2	2	2	2	2	3	5	需要	20	128	略	略	略	2	5	1	6	5	2	5	6	3	4	4	2	5	2	5	2	5	3
489	59	1	4	4	2	2	3	2	2	3	2	1	1	2	2	1	5	3	1	2	3	1	3	2	需要	20	128	略	略	略	2	6	3	1	3	3	2	6	5	2	3	4	4	2	5	5	5	2
490	39	2	1	1	2	4	3	2	3	2	2	2	3	2	2	2	2	3	3	1	3	4	2	2	不需要	20	128	略	略	略	2	6	5	2	2	3	1	2	3	4	2	5	2	3	1	2	4	3
491	54	2	2	2	2	2	2	2	3	1	1	1	3	2	2	1	3	1	1	3	3	4	2	1	不需要	20	128	略	略	略	1	3	3	2	4	3	3	5	4	2	3	4	1	6	5	1	1	2
492	49	2	2	3	3	4	1	2	2	1	3	2	2	2	3	2	3	4	2	1	2	3	2	4	不需要	20	128	略	略	略	2	4	5	3	2	2	4	6	4	4	2	5	1	1	3	2	1	1
493	46	1	3	4	3	2	2	1	2	1	2	2	3	2	2	2	3	3	4	5	1	5	4	1	不需要	20	128	略	略	略	6	4	2	5	2	2	1	3	1	2	1	1	2	5	2	1	2	2
494	42	2	2	4	3	2	2	3	2	1	2	2	2	2	3	2	5	1	3	1	3	1	4	4	不需要	20	128	略	略	略	1	2	3	4	2	4	1	2	1	4	2	2	6	2	5	6	3	6
495	37	2	2	1	3	3	2	3	1	3	3	3	3	3	2	1	3	1	2	2	1	2	2	1	不需要	20	128	略	略	略	3	2	6	5	1	1	2	5	3	4	4	2	1	3	3	4	3	1
496	48	1	2	3	2	4	2	3	2	3	1	3	1	2	2	1	3	1	2	5	4	1	5	5	需要	20	128	略	略	略	2	6	5	6	2	6	4	4	1	2	4	1	4	3	2	3	2	3
497	58	2	5	4	2	1	2	1	1	2	2	2	2	1	3	2	2	1	2	5	4	1	4	2	不需要	20	128	略	略	略	2	5	5	2	5	1	2	2	5	4	4	2	1	2	4	2	3	4
498	42	1	2	2	2	2	3	3	3	1	2	3	1	2	1	1	1	3	4	1	2	2	1	3	需要	20	128	略	略	略	2	3	1	3	1	3	2	5	2	6	2	2	3	2	2	4	2	1
499	57	1	2	1	3	1	1	2	2	2	1	1	2	1	1	2	2	5	5	5	1	3	3	1	不需要	20	128	略	略	略	4	2	2	2	1	3	3	2	2	1	3	3	6	2	2	1	5	6
500	38	1	1	1	2	1	2	1	1	3	1	3	2	3	1	1	3	1	4	1	2	5	2	1	不需要	20	128	略	略	略	4	4	3	2	6	1	3	1	2	3	5	6	2	5	4	1	5	2
501	35	1	2	1	1	3	3	2	3	2	2	3	3	3	2	1	4	2	1	1	5	3	5	2	不需要	20	128	略	略	略	1	2	6	2	2	6	2	2	5	2	3	6	2	4	4	2	4	1
502	38	2	1	1	2	1	1	3	1	3	2	2	2	3	1	2	3	2	2	1	2	3	3	2	需要	20	128	略	略	略	2	3	1	2	6	2	5	2	5	2	1	4	6	4	2	1	2	3
503	43	2	1	3	3	3	1	3	3	2	2	3	3	2	3	1	4	3	4	1	2	3	2	2	需要	20	128	略	略	略	1	2	6	1	2	6	1	1	2	2	1	5	3	3	6	2	1	5
504	57	2	2	2	2	3	2	2	1	2	1	1	2	3	1	1	5	2	1	5	3	3	3	4	不需要	20	128	略	略	略	3	2	3	2	4	4	6	4	3	2	2	1	1	2	1	1	2	3
505	33	1	1	2	2	2	2	2	3	2	3	2	2	3	1	2	3	2	4	1	4	2	3	5	不需要	20	128	略	略	略	3	1	5	2	1	2	2	3	1	4	3	3	2	1	3	2	3	1
506	34	1	1	2	2	3	3	3	3	3	3	2	3	1	1	1	1	3	4	3	3	2	2	2	不需要	20	128	略	略	略	1	6	1	2	6	3	3	2	2	4	3	2	3	1	1	5	4	2
507	33	2	3	1	1	1	1	1	1	1	3	2	1	1	1	2	3	5	2	4	1	5	5	4	需要	20	128	略	略	略	2	6	3	1	1	4	1	6	3	3	3	2	4	5	2	1	2	5
508	30	1	5	2	2	2	1	2	2	1	3	2	1	1	2	2	3	3	4	4	4	4	4	3	不需要	20	128	12.5	7	30	5	1	3	2	6	3	3	2	1	2	1	2	2	5	3	3	3	4
509	62	1	1	4	1	2	2	2	2	3	1	3	2	1	3	2	1	5	1	4	2	4	5	2	不需要	20	128	略	略	略	1	1	2	1	2	2	2	1	2	5	4	1	5	5	5	6	1	4
510	60	1	2	3	2	2	1	3	2	1	2	2	3	1	2	1	3	3	1	4	3	2	5	5	需要	20	128	略	略	略	3	2	3	2	3	2	3	1	2	2	1	3	5	4	4	4	3	5
511	47	2	4	1	3	1	3	2	2	2	3	1	3	2	3	2	2	1	2	2	2	1	1	2	不需要	20	128	略	略	略	2	3	3	2	2	2	1	5	3	1	4	3	4	2	4	2	2	6
512	46	1	3	3	2	2	2	1	3	2	2	3	1	1	1	1	1	5	4	3	5	3	4	2	不需要	20	128	略	略	略	3	2	2	4	4	2	3	4	3	6	1	3	1	2	4	2	2	5
513	36	2	1	4	1	4	1	2	2	2	2	2	1	2	2	1	4	3	3	2	1	5	5	1	不需要	20	128	略	略	略	1	1	2	4	3	2	1	4	1	3	3	5	4	2	1	2	3	1
514	43	1	1	3	3	4	1	2	2	3	2	2	2	3	1	2	5	3	3	5	3	1	2	5	需要	20	128	略	略	略	2	1	2	4	4	4	3	3	4	1	1	2	2	3	2	5	1	2
515	41	1	1	3	1	2	2	3	2	2	2	2	3	2	2	1	3	4	3	1	5	1	2	2	需要	20	128	略	略	略	3	2	4	4	1	1	6	6	1	4	2	4	2	1	4	4	4	6
516	53	2	1	3	2	4	2	1	2	2	2	3	2	3	1	2	1	3	3	1	1	5	2	2	不需要	20	128	略	略	略	5	5	1	2	4	2	3	2	3	6	3	2	3	3	3	2	1	6
517	44	1	1	2	1	3	2	2	2	2	1	1	2	1	1	2	3	3	3	3	1	3	2	1	需要	20	128	略	略	略	5	5	4	3	5	2	3	2	2	6	1	5	6	4	1	2	5	3
518	50	2	5	1	2	4	3	2	1	3	2	2	1	2	1	2	1	1	2	2	3	2	3	1	需要	20	128	略	略	略	3	4	2	1	3	2	2	4	4	2	6	6	1	2	3	5	4	1
519	46	2	4	4	3	2	1	1	2	2	2	3	3	3	3	1	3	1	2	2	3	4	3	3	不需要	20	128	略	略	略	1	1	2	3	1	4	1	1	4	5	2	2	1	2	1	1	1	3
520	57	2	1	1	2	2	1	3	3	2	3	3	3	2	3	1	5	3	2	3	3	2	2	1	需要	20	128	略	略	略	1	6	1	1	4	2	2	6	1	2	2	2	1	3	5	2	2	6
521	39	1	1	1	2	2	3	3	1	2	1	2	1	2	2	2	1	2	5	4	3	3	1	1	不需要	20	128	略	略	略	3	5	1	1	1	4	3	3	1	3	3	3	2	2	5	3	3	6
522	48	1	2	1	1	3	2	2	3	1	2	3	1	2	2	1	3	1	3	3	5	1	3	5	需要	20	128	略	略	略	6	1	4	3	5	4	1	1	4	2	2	2	2	2	3	2	3	2
523	32	1	3	3	3	1	1	1	3	3	3	1	1	3	2	2	2	3	2	3	1	3	5	4	需要	20	128	略	略	略	2	2	1	1	3	3	2	3	5	4	2	5	4	4	2	2	2	1
524	49	1	3	2	2	3	3	2	1	1	1	1	1	3	1	1	5	2	3	2	2	1	1	1	需要	20	128	略	略	略	5	6	6	5	4	3	2	6	5	5	4	1	6	3	4	4	3	6
525	38	1	1	3	1	1	3	2	3	2	1	1	3	1	1	2	3	2	4	2	2	5	1	2	不需要	20	128	略	略	略	1	1	3	3	4	6	5	4	2	5	6	5	2	6	2	5	2	2
526	48	1	2	4	1	4	2	2	1	3	2	1	2	2	3	2	2	3	2	5	3	2	2	1	需要	20	128	略	略	略	3	4	1	6	2	3	1	1	3	3	2	1	2	2	1	4	2	4
527	56	1	2	4	2	4	3	1	2	2	3	1	2	1	3	2	2	2	3	1	2	2	2	2	不需要	20	128	略	略	略	2	3	3	4	4	2	2	2	1	1	3	3	2	4	3	2	6	5
528	35	2	2	4	1	2	3	1	1	3	3	3	2	2	3	1	4	5	4	3	5	2	1	2	需要	20	128	略	略	略	1	2	1	6	2	2	6	4	2	4	6	1	2	3	1	1	3	2
529	41	1	4	2	3	2	2	1	1	3	2	2	2	1	2	2	2	1	2	2	5	4	2	3	不需要	20	128	略	略	略	3	2	3	2	2	2	6	3	1	3	4	1	3	2	2	3	5	2
530	51	2	3	2	2	1	1	1	2	3	3	2	2	3	2	1	5	1	3	1	1	3	1	1	不需要	20	128	略	略	略	6	2	1	4	2	2	4	3	1	2	1	5	2	3	5	2	5	5
531	34	1	6	2	3	1	3	1	1	2	1	1	1	2	2	1	5	5	5	5	5	5	5	5	不需要	20	128	25	7	170	2	1	5	5	6	3	4	1	1	1	1	4	4	6	1	5	3	3
532	51	1	3	1	3	1	2	2	2	2	2	2	2	1	2	1	2	2	1	2	4	2	2	4	不需要	20	128	略	略	略	1	1	4	1	3	2	2	2	3	2	3	3	3	5	5	3	3	4
533	56	1	2	1	3	2	1	1	2	2	1	1	2	2	3	2	3	3	2	2	3	2	1	3	需要	20	128	略	略	略	5	3	2	1	1	6	2	4	4	2	3	4	2	3	4	3	1	3
534	50	2	4	3	2	4	2	2	2	1	2	2	3	3	1	1	1	2	1	1	5	2	1	2	不需要	20	128	略	略	略	2	3	3	2	2	1	6	2	6	1	5	3	2	1	1	1	5	2
535	35	2	3	4	3	1	3	2	2	3	2	3	3	2	2	1	2	2	2	5	4	2	4	2	需要	20	128	略	略	略	2	2	3	4	5	2	4	1	1	4	1	1	4	3	2	1	2	5
536	40	2	2	3	3	1	2	3	1	2	2	2	2	2	1	1	1	3	2	1	3	2	3	5	需要	20	128	略	略	略	3	2	3	5	3	3	3	1	4	3	1	4	2	5	1	2	2	1
537	60	1	2	2	1	3	2	1	3	3	3	3	2	3	2	1	5	2	1	2	3	3	4	3	不需要	20	128	略	略	略	4	1	3	4	3	4	2	3	1	3	2	1	4	3	5	3	3	2
538	30	1	4	1	2	1	2	1	2	1	3	3	2	2	2	2	3	3	3	3	4	3	4	3	需要	20	128	85	10	30	3	2	4	4	5	3	3	3	1	1	1	4	3	5	2	1	3	2
539	62	1	2	4	2	2	1	1	2	2	2	2	2	2	3	2	2	5	1	4	1	1	1	1	需要	20	128	略	略	略	3	2	2	3	3	2	1	1	3	6	3	5	2	5	2	2	2	3
540	41	2	1	4	3	4	3	2	1	1	3	2	2	1	2	2	2	1	2	5	5	5	5	1	不需要	20	128	略	略	略	2	2	3	2	3	1	4	4	2	3	4	2	1	2	3	3	6	2
541	55	2	2	2	1	2	2	1	2	2	2	2	1	3	1	1	4	5	4	3	3	4	3	3	不需要	20	128	略	略	略	3	2	1	3	4	3	3	1	6	1	1	5	2	6	2	5	2	5
542	51	2	1	3	2	3	1	1	2	1	1	2	3	3	1	1	1	4	5	1	1	3	2	1	不需要	20	128	略	略	略	3	2	1	6	1	4	1	5	5	1	5	2	1	3	3	3	4	3
543	43	1	4	2	2	1	2	1	2	1	2	2	3	3	3	2	1	2	3	2	1	3	2	3	需要	20	128	略	略	略	2	5	3	3	3	5	3	1	4	4	1	1	4	2	6	3	5	2
544	32	2	2	1	1	1	2	1	2	2	1	1	1	1	1	2	4	2	1	4	1	5	4	1	需要	20	128	略	略	略	2	2	2	2	5	1	3	2	2	4	6	3	2	2	2	3	2	6
545	32	2	4	2	1	2	3	3	1	3	3	2	3	1	3	2	3	5	2	4	2	1	3	4	不需要	20	128	略	略	略	3	3	2	5	1	3	1	3	4	3	2	1	3	1	2	6	1	3
546	50	1	1	1	2	2	3	2	2	3	1	1	3	3	3	1	5	2	3	3	4	4	3	2	需要	20	128	略	略	略	6	3	2	5	2	3	1	2	2	1	2	3	3	6	6	3	1	3
547	54	1	4	2	1	4	3	1	2	2	3	2	3	3	1	2	5	3	1	5	1	3	5	3	不需要	20	128	略	略	略	5	5	2	2	4	5	4	2	2	2	3	5	2	2	6	3	1	1
548	39	2	4	1	3	1	1	2	1	1	2	3	3	2	2	1	4	3	2	4	1	4	5	3	需要	20	128	略	略	略	1	5	1	2	3	2	5	2	1	2	1	3	2	4	1	6	6	2
549	46	1	3	1	3	3	3	1	3	2	3	3	3	2	3	1	1	3	4	4	1	5	3	3	不需要	20	128	略	略	略	6	2	2	2	4	1	3	6	1	3	3	3	4	5	1	1	5	5
550	50	1	2	4	2	4	2	2	1	3	2	3	3	3	2	2	4	2	2	4	3	2	2	1	需要	20	128	略	略	略	1	4	3	4	3	2	3	1	2	1	4	3	6	1	1	2	5	2
551	43	2	1	3	3	3	2	2	2	2	3	1	2	2	2	1	3	3	2	1	3	4	5	3	需要	20	128	略	略	略	3	3	3	3	1	3	3	6	1	2	2	2	4	2	5	5	1	4
552	61	1	1	2	1	2	2	2	3	2	2	1	1	2	2	2	3	3	2	2	3	2	2	3	不需要	20	128	略	略	略	4	5	1	2	5	1	1	2	1	2	5	6	4	2	6	1	1	1
553	54	1	1	1	1	4	1	3	2	1	2	2	3	1	1	2	1	2	2	2	3	2	1	2	不需要	20	128	略	略	略	3	3	2	3	5	2	2	5	4	4	1	2	2	4	4	4	4	3
554	58	1	4	2	3	3	1	1	1	1	1	1	2	1	3	2	5	4	2	4	2	4	2	1	需要	20	128	略	略	略	3	3	5	1	3	6	2	1	2	5	5	4	3	3	4	3	1	2
555	39	2	2	3	2	2	3	3	2	1	3	2	2	2	3	2	5	3	3	2	2	1	1	2	不需要	20	128	略	略	略	4	2	3	6	2	3	2	1	3	1	5	2	1	3	4	1	6	2
556	54	1	1	1	2	3	2	3	3	1	3	3	2	2	1	1	1	1	3	1	4	3	1	3	需要	20	128	略	略	略	2	2	2	5	3	2	2	4	1	2	1	1	2	2	1	2	1	4
557	41	1	1	3	1	3	1	3	2	1	2	3	2	3	1	2	1	2	3	3	2	2	3	3	不需要	20	128	略	略	略	3	3	2	6	3	2	2	6	1	2	3	5	1	1	4	5	1	3
558	34	2	1	2	1	2	2	3	2	1	2	2	2	2	2	2	1	2	4	4	5	4	4	3	不需要	20	128	略	略	略	5	4	2	2	1	1	4	4	5	2	1	2	6	3	3	3	1	1
559	36	2	4	1	3	1	1	2	1	3	2	1	2	2	3	2	5	1	1	2	4	4	4	3	不需要	20	128	略	略	略	4	4	3	3	1	3	2	3	3	2	2	1	4	4	5	5	5	2
560	58	1	5	1	3	4	1	1	1	1	3	2	1	3	2	2	5	1	1	5	5	3	1	1	需要	20	128	略	略	略	3	2	2	4	1	6	2	4	6	3	2	6	3	5	1	2	6	3
561	61	1	3	4	2	3	3	2	3	1	1	2	3	3	2	2	1	1	2	3	1	2	5	2	不需要	20	128	略	略	略	4	2	2	2	2	2	3	1	6	5	5	3	1	1	6	3	3	2
562	33	1	6	2	3	1	2	1	1	1	1	2	2	2	2	1	5	5	5	4	4	4	4	4	不需要	20	128	25	7	30	4	4	3	4	3	4	3	4	4	3	4	4	4	3	4	4	4	3
563	50	2	1	2	3	3	3	2	1	1	2	3	2	1	1	2	3	5	5	2	5	1	4	5	不需要	20	128	略	略	略	5	4	1	2	3	3	6	2	1	1	1	1	3	2	3	3	3	2
564	33	2	3	2	2	2	1	1	3	1	1	3	2	1	3	2	4	4	4	2	4	5	1	2	需要	20	128	略	略	略	2	5	4	1	2	2	4	1	3	1	6	2	5	2	4	4	6	2
565	42	1	3	1	1	3	3	2	3	2	3	1	3	1	1	1	2	1	4	3	2	3	2	3	需要	20	128	略	略	略	6	2	1	3	4	4	2	3	6	2	5	6	1	2	3	5	1	1
566	60	1	1	4	1	4	2	1	2	1	2	3	1	1	1	1	2	1	4	1	2	3	1	3	不需要	20	128	略	略	略	1	6	4	3	4	4	4	5	4	2	4	3	4	3	2	1	5	3
567	51	1	2	3	1	3	2	1	1	1	2	2	3	3	1	2	3	3	2	3	1	5	3	3	不需要	20	128	略	略	略	5	2	4	2	4	2	2	2	2	6	2	5	5	2	2	6	3	3
568	38	2	2	1	2	4	3	2	2	1	2	2	3	1	2	1	1	2	1	5	5	3	2	5	需要	20	128	略	略	略	2	2	4	5	3	2	6	2	4	6	1	4	1	3	6	5	1	1
569	44	2	1	4	1	1	1	3	1	3	2	2	2	3	1	1	3	3	1	4	3	4	3	3	需要	20	128	略	略	略	4	2	5	4	1	4	1	5	3	2	5	5	4	2	2	6	2	1
570	60	1	2	4	1	1	2	2	1	1	3	2	2	2	2	2	2	5	5	4	5	2	1	1	不需要	20	128	略	略	略	4	2	5	2	3	4	5	3	1	1	2	2	5	4	1	2	5	3
571	53	2	2	3	1	4	1	2	3	3	2	1	2	3	2	1	1	4	3	3	3	3	1	5	不需要	20	128	略	略	略	1	3	3	4	1	2	2	2	1	2	2	4	2	3	4	5	2	1
572	54	2	5	1	3	1	1	1	1	1	2	2	2	1	3	2	5	4	2	5	2	5	1	3	不需要	20	128	略	略	略	4	1	3	3	2	1	1	4	1	4	2	4	3	1	1	4	5	2
573	47	1	1	4	1	4	3	2	2	3	2	2	3	1	2	1	2	4	3	3	5	4	1	4	需要	20	128	略	略	略	2	2	4	3	1	4	1	1	5	6	3	4	2	6	3	2	2	4
574	47	2	4	3	2	2	2	2	3	3	3	3	1	3	1	2	3	4	2	4	2	1	1	5	需要	20	128	略	略	略	3	2	3	3	2	4	3	2	2	3	2	5	4	3	3	2	2	2
575	50	2	2	2	2	1	1	3	2	1	2	2	3	1	1	2	2	1	3	4	2	4	5	2	不需要	20	128	略	略	略	5	3	1	3	4	2	5	1	5	3	2	3	3	2	3	6	2	6
576	66	1	3	2	2	2	3	1	1	1	1	2	2	2	2	1	3	3	3	3	3	3	3	3	不需要	1	128	12.5	1	30	3	3	4	3	4	4	3	3	3	3	3	5	4	4	3	3	3	3
577	46	1	3	1	3	2	3	1	2	2	3	2	2	1	2	2	1	3	3	4	1	1	4	5	不需要	20	128	略	略	略	3	1	5	2	3	2	3	4	6	3	4	1	2	1	2	2	2	3
578	47	1	3	3	2	1	1	2	2	3	3	3	3	2	2	1	4	2	3	4	2	2	5	5	需要	20	128	略	略	略	3	4	1	2	1	6	1	1	1	5	1	1	4	3	3	1	6	1
579	45	2	2	3	1	2	3	2	3	3	3	3	3	1	2	2	4	2	3	2	3	4	2	2	不需要	20	128	略	略	略	3	2	1	4	2	1	3	5	3	2	4	5	5	2	2	1	3	5
580	62	1	2	3	3	3	3	1	2	1	2	2	1	2	2	1	3	3	5	3	2	2	2	3	需要	20	128	略	略	略	1	6	1	1	3	3	5	3	1	2	3	2	1	2	2	1	2	5
581	43	1	3	3	3	2	2	2	1	2	1	2	1	2	1	2	4	4	4	4	4	4	3	3	不需要	50	140	313	3	30	4	2	5	3	5	2	3	1	1	2	2	3	3	3	2	2	1	2
582	59	1	4	1	3	3	3	1	2	2	2	1	2	1	2	2	5	1	3	1	2	3	4	1	不需要	20	128	略	略	略	5	2	1	6	4	2	3	1	5	2	3	3	5	1	4	5	1	5
583	56	1	2	4	2	2	2	2	2	3	2	3	3	2	2	1	3	3	3	3	3	3	3	3	需要	60	128	81.73	10	30	3	2	4	4	3	3	4	3	2	3	2	4	4	2	3	3	3	3
584	44	1	2	3	1	4	2	3	1	2	3	3	3	1	2	2	4	2	1	4	3	1	3	1	需要	20	128	略	略	略	5	2	2	6	6	4	3	2	2	3	6	4	6	3	2	6	6	1
585	50	1	3	3	2	2	2	2	3	3	1	3	2	3	3	2	2	3	3	2	2	2	2	2	需要	80	128	12.5	10	30	3	1	5	3	5	3	4	2	1	4	1	2	2	6	1	2	2	3
586	34	2	2	2	1	1	3	3	1	1	2	2	2	1	1	1	1	5	1	3	3	3	5	1	需要	20	128	略	略	略	5	3	1	2	2	2	5	4	6	1	3	5	3	4	5	4	2	5
587	38	2	3	3	1	1	2	2	1	2	3	3	3	2	3	1	3	2	2	4	3	4	4	5	不需要	20	128	略	略	略	2	1	2	2	2	2	2	1	3	4	1	1	3	3	2	2	2	1
588	45	2	4	3	1	1	2	3	2	2	2	2	1	2	2	2	2	4	1	2	2	3	1	4	需要	20	128	略	略	略	3	4	2	1	2	5	4	6	6	3	4	5	4	3	6	4	2	4
589	59	2	4	3	3	3	3	2	3	1	2	3	2	2	2	2	1	2	2	1	4	5	2	2	不需要	20	128	略	略	略	1	2	2	3	4	5	3	2	2	1	4	5	5	4	3	3	2	3
590	53	1	1	1	3	3	2	3	2	2	3	3	1	3	1	2	5	1	3	1	4	5	3	2	不需要	20	128	略	略	略	2	3	3	1	1	1	2	2	5	3	1	3	6	2	3	4	3	1
591	55	1	4	3	3	2	2	3	2	2	2	2	3	2	3	2	3	5	2	4	1	5	3	3	不需要	20	128	略	略	略	6	2	1	1	2	1	3	4	3	3	5	3	6	1	2	2	1	5
592	46	2	5	2	1	1	2	3	3	1	2	1	3	3	2	1	3	3	3	4	5	2	2	2	需要	20	128	略	略	略	2	2	3	2	3	3	3	5	1	5	3	4	2	2	3	5	6	3
593	45	2	2	1	2	1	2	1	3	2	1	2	2	1	1	2	4	3	1	2	1	1	2	3	不需要	20	128	略	略	略	3	3	3	2	4	2	3	1	1	2	1	2	3	3	1	2	3	1
594	52	2	2	1	1	2	3	3	2	1	1	2	3	2	2	2	5	2	5	2	1	2	2	5	不需要	20	128	略	略	略	3	1	1	3	3	3	1	3	4	2	3	3	2	2	4	2	5	2
595	53	2	2	2	2	3	3	1	1	3	3	2	2	2	1	2	4	3	2	3	2	5	2	4	需要	20	128	略	略	略	2	3	3	5	1	2	5	6	3	1	5	3	1	3	3	3	2	1
596	32	1	1	1	1	1	3	3	3	3	1	1	3	1	1	1	5	1	4	5	2	2	2	5	需要	20	128	略	略	略	5	2	3	1	2	2	5	1	3	6	4	1	1	4	2	3	2	2
597	40	1	2	2	1	1	1	2	3	2	2	2	2	2	2	1	5	2	1	4	5	3	3	5	需要	20	128	略	略	略	3	2	4	5	2	6	4	3	2	2	3	1	6	3	3	1	2	3
598	62	2	5	1	3	2	3	1	2	3	3	3	3	1	2	2	2	5	2	2	1	2	5	2	需要	20	128	略	略	略	2	6	3	3	1	1	6	5	4	2	6	4	2	4	4	4	1	6
599	48	1	3	4	1	4	1	3	2	1	1	1	1	2	2	2	4	5	2	3	3	1	2	1	不需要	20	128	略	略	略	2	1	2	1	3	1	6	6	1	2	3	3	6	4	2	4	1	2
600	43	2	3	2	3	2	2	1	2	3	2	3	2	2	1	2	2	1	2	3	2	1	4	3	不需要	20	128	略	略	略	4	3	3	1	4	2	6	3	1	1	2	3	5	6	2	4	1	2
601	37	2	1	1	1	3	2	3	3	2	2	1	3	3	2	2	4	2	2	3	4	1	4	1	不需要	20	128	略	略	略	3	3	4	5	4	2	2	2	4	3	2	1	2	1	5	4	3	5
602	55	2	2	3	2	3	1	2	3	3	3	3	2	2	1	1	3	5	3	3	1	3	1	1	不需要	20	128	略	略	略	3	5	1	2	2	2	4	4	1	1	3	2	4	3	3	4	2	6
603	54	2	2	2	3	3	3	1	3	2	2	3	1	1	1	2	3	5	4	4	1	2	3	2	不需要	20	128	略	略	略	3	3	3	1	2	2	2	3	1	2	3	5	4	3	4	3	3	5
604	52	1	1	2	1	2	3	3	3	3	1	2	3	3	2	2	2	1	2	3	1	3	5	2	不需要	20	128	略	略	略	5	3	1	1	3	2	1	1	2	5	3	3	6	3	4	6	5	3
605	47	2	3	3	2	2	2	3	1	2	3	1	2	3	2	2	2	2	4	5	3	5	1	1	不需要	20	128	略	略	略	5	4	5	2	6	1	5	1	1	3	1	3	2	5	3	2	3	1
606	46	1	2	4	2	3	2	2	3	3	2	1	2	2	2	2	1	2	1	3	2	3	2	2	需要	20	128	略	略	略	3	4	1	2	6	1	6	3	4	4	5	3	2	1	6	3	4	2
607	39	1	1	4	3	4	2	1	2	2	2	1	3	2	3	2	3	1	2	2	2	5	3	4	不需要	20	128	略	略	略	2	2	6	4	1	6	5	1	1	2	3	3	6	1	6	1	3	2
608	62	1	1	4	1	1	1	2	2	3	2	1	3	1	1	1	2	1	3	5	3	3	1	5	不需要	20	128	略	略	略	2	4	6	2	1	5	2	4	2	2	2	2	4	2	2	1	3	2
609	54	1	1	4	3	3	1	3	1	1	1	3	2	2	3	2	4	3	3	3	3	1	1	5	不需要	20	128	略	略	略	3	1	4	3	1	6	4	2	4	1	3	1	2	4	3	1	5	2
610	60	1	1	2	1	1	1	3	1	1	1	1	1	3	1	2	5	1	3	1	5	4	2	4	不需要	20	128	略	略	略	3	3	1	6	2	6	6	3	1	1	2	5	1	1	1	2	2	2
611	33	2	2	3	2	3	3	2	3	1	1	1	1	3	2	2	2	2	2	4	3	2	2	2	不需要	20	128	略	略	略	3	3	3	4	3	3	2	4	6	4	1	4	3	3	2	1	3	6
612	32	1	1	3	3	2	2	3	2	1	2	1	2	1	3	2	5	2	1	2	3	1	2	3	不需要	20	128	略	略	略	3	4	3	3	4	6	5	2	1	3	2	5	3	5	1	6	2	4
613	55	1	1	1	1	3	3	2	2	2	2	3	2	3	1	2	4	3	2	3	1	2	4	1	需要	20	128	略	略	略	3	2	1	5	2	1	3	4	4	1	1	2	2	3	2	3	2	3
614	55	1	3	2	1	3	2	2	1	3	3	2	3	3	2	1	2	3	2	5	1	2	3	2	不需要	20	128	略	略	略	1	5	1	1	6	3	4	5	1	1	3	2	5	3	3	4	3	2
615	35	2	1	1	1	2	2	1	2	3	2	2	2	2	3	1	1	1	2	3	1	4	2	2	需要	20	128	略	略	略	6	2	6	3	5	3	6	6	2	5	4	3	2	4	2	6	2	5
616	63	2	3	4	2	2	1	3	2	2	1	2	2	1	2	1	4	5	2	4	1	3	3	2	需要	20	128	略	略	略	3	1	1	5	2	2	3	1	1	2	4	1	3	1	4	4	3	3
617	46	1	1	4	2	2	1	3	1	3	2	2	3	3	1	2	3	3	2	3	3	2	1	2	不需要	20	128	略	略	略	6	3	1	2	1	3	3	2	1	1	2	4	2	3	2	1	4	2
618	59	2	3	2	2	1	3	3	2	3	1	1	2	2	1	1	1	3	2	2	2	2	2	4	需要	20	128	略	略	略	4	2	1	5	6	6	2	5	4	3	2	5	2	3	2	3	2	4
619	41	2	2	2	3	3	2	3	1	3	2	2	3	1	1	2	4	1	2	2	1	2	1	2	不需要	20	128	略	略	略	2	5	3	6	2	3	5	3	2	4	3	2	1	4	5	2	4	1
620	55	1	5	1	1	2	2	3	2	2	2	2	2	3	1	1	1	5	1	1	3	1	5	4	不需要	20	128	略	略	略	2	2	3	2	2	6	3	1	3	1	3	3	5	2	2	1	2	4
621	60	1	2	3	3	1	1	3	2	2	3	3	2	3	2	2	1	4	1	5	4	1	1	2	不需要	20	128	略	略	略	3	4	3	1	2	2	2	5	1	3	3	4	5	3	2	6	3	3
622	47	1	3	3	3	2	2	2	2	2	3	3	3	1	2	1	1	5	2	1	1	2	2	1	需要	20	128	略	略	略	6	2	2	2	6	5	1	5	4	5	3	3	1	3	3	2	4	3
623	43	1	2	3	3	1	2	1	3	3	2	2	1	1	2	2	3	2	4	3	2	1	3	2	不需要	20	128	略	略	略	1	1	2	3	1	6	3	3	3	4	1	3	5	1	5	6	2	3
624	61	2	1	3	2	2	1	2	2	3	2	2	2	1	2	2	4	4	2	3	1	1	3	4	不需要	20	128	略	略	略	2	3	3	1	5	3	4	3	2	6	3	3	5	5	2	6	2	1
625	60	2	3	4	3	1	1	2	1	1	2	1	1	2	1	2	3	4	3	2	4	5	5	1	需要	20	128	略	略	略	3	6	2	4	3	6	3	1	5	3	3	6	1	1	2	1	5	2
626	33	1	1	2	2	3	2	3	3	3	1	1	3	2	2	2	3	4	2	2	1	4	4	3	需要	20	128	略	略	略	3	3	2	6	3	1	3	3	2	1	4	2	2	2	5	6	1	1
627	33	1	1	2	3	3	2	3	2	1	2	2	2	1	2	2	1	2	3	5	3	1	4	2	不需要	20	128	略	略	略	2	2	3	3	4	6	2	1	3	1	4	4	2	3	1	1	2	3
628	43	2	2	4	1	1	1	1	1	3	1	1	3	2	3	2	3	3	2	1	1	1	5	1	需要	20	128	略	略	略	2	1	1	3	3	3	4	3	2	1	2	1	3	5	6	5	2	1
629	40	1	3	2	3	1	1	2	2	2	2	1	1	3	1	2	5	2	3	2	5	1	4	3	不需要	20	128	略	略	略	2	6	5	3	4	2	3	4	1	4	3	2	3	4	1	6	4	4
630	57	1	1	2	3	2	2	2	3	2	2	1	1	2	3	2	2	2	2	2	5	5	3	5	需要	20	128	略	略	略	1	2	1	6	5	3	1	3	3	1	2	3	5	2	1	2	3	4
631	58	1	4	1	3	2	2	2	3	2	2	1	2	1	1	2	2	2	2	2	1	3	2	3	不需要	20	128	略	略	略	2	3	1	1	5	3	4	3	6	1	3	3	2	5	6	1	2	1
632	62	1	4	2	1	4	2	3	1	2	3	2	2	2	3	1	2	1	3	3	1	2	4	1	不需要	20	128	略	略	略	2	2	3	1	2	3	2	1	3	3	2	3	2	5	3	5	4	6
633	62	1	1	4	1	1	2	3	1	1	1	1	1	2	2	2	2	2	4	3	3	1	3	2	不需要	20	128	略	略	略	2	3	1	5	5	1	1	1	3	1	4	1	2	2	2	6	3	6
634	50	1	2	4	1	2	2	2	1	3	2	3	3	1	3	2	2	3	2	5	3	3	3	2	不需要	20	128	略	略	略	2	2	5	2	3	1	2	2	1	3	5	3	2	2	1	6	5	3
635	32	1	5	3	3	1	3	1	1	1	2	1	1	2	2	1	2	3	3	2	3	3	3	3	不需要	20	128	5	7	30	2	2	5	1	6	1	1	1	1	1	1	5	4	6	4	2	4	3
636	63	2	1	2	3	2	2	3	1	1	2	1	3	2	2	1	2	4	5	2	5	1	3	3	不需要	20	128	略	略	略	5	1	3	3	5	3	5	6	5	2	1	5	4	1	3	3	4	3
637	55	1	2	1	3	1	3	2	2	3	2	2	2	1	2	1	2	3	2	2	4	1	1	3	不需要	20	128	略	略	略	3	3	5	2	1	3	3	5	2	2	4	3	1	6	2	1	2	1
638	52	2	4	3	1	3	2	1	1	2	3	2	1	2	2	2	1	1	3	3	2	2	1	2	不需要	20	128	略	略	略	4	6	1	6	5	3	3	2	1	5	6	5	2	2	6	4	4	3
639	51	1	5	1	3	2	1	1	2	2	2	3	1	1	2	2	3	4	1	1	2	2	2	3	不需要	20	128	略	略	略	6	4	3	3	5	2	5	2	6	6	1	3	1	2	4	2	2	3
640	61	1	2	1	1	1	1	1	2	2	3	3	3	1	2	2	2	1	2	1	2	2	1	2	不需要	20	128	略	略	略	2	4	3	4	5	2	4	2	3	1	3	1	3	2	3	5	2	2
641	57	1	4	2	1	1	1	3	2	3	3	2	2	2	2	1	2	3	5	2	4	2	1	4	不需要	20	128	略	略	略	5	2	2	6	5	5	1	1	4	2	2	6	5	2	6	1	3	3
642	35	1	3	4	3	1	1	3	1	2	1	1	2	1	1	1	3	4	3	2	2	2	2	3	需要	20	128	略	略	略	5	1	2	1	4	4	4	3	3	1	4	2	5	6	1	1	4	5
643	60	2	2	1	1	4	3	2	2	1	1	2	2	1	2	1	3	3	4	1	2	2	1	5	不需要	20	128	略	略	略	2	2	5	4	1	2	2	2	4	3	2	5	3	5	2	3	2	4
644	41	2	1	3	2	1	2	2	3	2	3	1	2	3	3	2	1	2	5	1	1	3	3	2	不需要	20	128	略	略	略	3	3	6	4	3	5	5	3	3	5	1	1	3	3	1	3	2	6
645	60	1	3	2	3	2	2	1	1	1	2	2	3	1	1	1	3	1	5	3	2	3	2	1	需要	20	128	略	略	略	5	4	2	2	3	2	3	2	2	5	1	3	4	1	2	3	3	4
646	39	1	1	2	3	2	1	2	2	3	2	2	2	2	1	1	2	2	4	1	2	3	5	3	不需要	20	128	略	略	略	1	3	6	2	4	3	1	3	6	4	2	4	2	2	2	4	5	3
647	56	2	2	4	3	1	3	3	1	3	2	3	2	2	1	1	1	1	3	2	1	2	1	4	不需要	20	128	略	略	略	3	2	6	2	3	2	6	2	1	1	3	4	4	2	4	5	2	6
648	51	2	1	4	2	2	2	2	2	1	2	3	2	3	2	2	4	4	2	1	1	1	2	2	不需要	20	128	略	略	略	5	4	4	2	3	3	1	1	3	3	2	2	2	4	6	2	1	6
649	55	2	3	2	2	3	3	2	2	2	1	1	3	3	2	1	1	1	4	2	4	2	3	1	不需要	20	128	略	略	略	2	1	2	3	1	1	6	6	1	1	4	6	2	4	2	2	4	4
650	52	2	1	1	2	1	2	1	3	2	1	1	2	1	1	1	3	3	5	2	1	3	5	3	需要	20	128	略	略	略	6	4	2	4	2	5	2	1	2	3	2	1	1	2	4	3	5	3
651	36	1	1	4	1	1	3	2	3	2	1	1	2	1	2	1	1	2	1	3	3	1	2	1	不需要	20	128	略	略	略	3	1	2	2	3	2	1	1	4	5	1	1	6	2	2	1	1	1
652	33	1	2	3	3	2	3	2	2	2	3	1	3	2	2	2	2	1	2	2	1	3	1	3	不需要	20	128	略	略	略	1	1	4	2	3	3	6	6	1	2	2	3	1	4	1	1	4	5
653	49	1	3	4	1	4	1	1	2	2	3	3	3	2	2	2	1	4	4	5	4	4	2	2	需要	20	128	略	略	略	3	2	2	2	3	3	3	4	4	6	5	3	2	5	6	1	2	2
654	43	2	2	2	2	2	3	1	2	1	1	3	1	1	3	1	3	5	2	3	1	1	3	1	不需要	20	128	略	略	略	3	6	2	2	1	2	4	2	5	5	3	2	4	3	4	1	4	2
655	43	2	5	3	3	2	1	2	1	1	1	1	3	3	3	1	1	4	3	4	1	2	3	2	不需要	20	128	略	略	略	4	3	2	3	2	3	3	4	1	1	6	2	3	4	2	2	5	3
656	54	1	3	3	2	1	3	3	2	3	3	2	3	3	2	2	4	3	3	3	3	1	3	3	不需要	20	128	略	略	略	3	1	2	1	6	4	2	4	5	5	1	2	1	2	2	2	2	4
657	32	2	5	4	3	3	3	3	2	2	3	3	2	2	1	1	4	3	4	5	1	5	4	1	需要	20	128	略	略	略	3	3	2	1	3	5	3	2	4	1	3	2	3	3	5	3	6	6
658	62	1	4	2	3	4	3	1	1	2	2	3	2	3	3	2	3	1	1	2	4	4	3	3	不需要	20	128	略	略	略	3	1	3	2	3	2	2	2	1	3	3	3	3	2	3	1	6	2
659	50	1	3	2	1	3	2	3	3	2	2	3	1	3	3	1	3	2	1	2	1	2	5	3	不需要	20	128	略	略	略	3	2	4	2	1	1	3	1	2	2	5	5	3	3	3	4	1	3
660	52	1	4	1	1	2	2	2	3	2	3	1	3	2	2	1	1	3	3	1	3	2	2	2	不需要	20	128	略	略	略	5	5	2	2	3	1	2	2	6	1	6	5	1	2	2	2	1	4
661	48	1	3	3	2	3	3	3	2	3	1	1	2	2	1	2	3	3	2	5	3	5	2	2	不需要	20	128	略	略	略	5	2	2	2	2	3	5	2	4	3	1	3	1	6	2	1	5	2
662	51	1	4	3	3	1	2	3	3	2	3	2	2	3	1	2	1	1	3	2	1	3	4	1	不需要	20	128	略	略	略	2	2	3	1	2	3	5	5	3	5	1	2	2	2	3	1	5	4
663	51	2	3	2	1	2	3	1	1	1	2	1	1	3	3	2	1	4	4	1	1	4	4	4	不需要	20	128	略	略	略	3	6	6	1	2	1	3	2	1	3	2	1	2	6	5	4	4	3
664	50	1	3	1	2	3	1	3	1	2	3	2	2	3	3	1	2	2	5	2	2	3	3	2	不需要	20	128	略	略	略	3	1	2	5	5	1	3	3	1	2	1	6	1	2	6	5	3	3
665	39	2	1	3	3	1	2	3	3	1	1	1	3	1	1	2	1	1	3	1	4	1	1	3	需要	20	128	略	略	略	1	5	3	5	5	1	3	2	1	4	1	5	1	2	5	6	6	6
666	32	1	4	3	1	4	2	2	2	1	2	1	2	3	3	2	2	4	3	1	3	5	2	2	不需要	20	128	略	略	略	5	2	5	5	1	2	3	5	6	1	1	4	2	4	3	4	4	1
667	40	1	3	1	1	1	3	2	2	2	3	1	1	2	2	2	2	3	1	2	3	1	1	2	不需要	20	128	略	略	略	2	6	1	6	2	4	5	1	1	1	2	6	3	2	3	3	5	6
668	32	1	1	1	3	1	3	3	1	3	2	2	2	3	1	1	5	1	3	1	5	3	4	5	需要	20	128	略	略	略	6	3	1	2	6	1	3	3	4	2	5	3	2	4	1	5	2	3
669	38	1	4	3	1	3	2	2	1	2	2	1	1	2	2	2	2	3	5	3	1	2	2	4	需要	20	128	略	略	略	2	2	3	2	6	5	1	3	3	1	2	6	6	4	6	2	3	4
670	50	2	1	4	3	1	1	2	2	1	2	2	1	2	2	2	3	1	5	1	2	2	2	4	需要	20	128	略	略	略	6	3	3	1	1	2	6	3	3	2	2	1	2	5	1	2	3	6
671	46	2	4	2	2	2	2	3	2	2	1	2	2	1	1	1	1	4	5	2	1	3	4	3	需要	20	128	略	略	略	2	4	6	2	1	2	2	1	1	6	1	1	1	3	4	3	1	3
672	60	2	3	3	2	3	1	3	2	1	1	3	2	2	2	1	2	5	3	1	2	1	2	2	不需要	20	128	略	略	略	3	2	1	3	4	4	2	1	2	5	1	3	2	5	3	3	4	2
673	38	1	1	1	3	4	2	2	2	1	1	2	2	2	3	2	2	2	2	3	3	2	1	4	需要	20	128	略	略	略	6	5	2	2	2	2	1	2	1	2	1	3	6	1	6	2	2	2
674	35	1	3	3	1	3	3	1	1	1	1	3	2	2	3	2	2	1	2	1	1	3	3	2	不需要	20	128	略	略	略	1	4	6	4	3	3	2	2	2	2	2	2	4	4	6	3	6	3
675	48	2	1	3	1	3	2	2	1	2	1	1	1	2	1	2	4	2	1	2	3	1	4	2	不需要	20	128	略	略	略	6	1	2	4	2	2	3	4	1	3	1	4	2	1	3	4	3	4
676	54	2	2	4	3	2	2	3	3	2	2	2	2	2	1	2	3	3	3	5	4	1	3	5	不需要	20	128	略	略	略	3	6	2	1	1	3	6	2	3	5	6	1	1	4	4	2	2	4
677	49	2	4	1	3	1	2	2	2	3	1	2	2	3	3	1	5	3	3	1	2	5	5	2	不需要	20	128	略	略	略	6	3	1	2	4	2	2	4	6	3	6	2	2	2	1	3	4	1
678	53	1	3	1	3	4	3	2	2	1	2	2	1	3	1	1	1	3	3	2	1	5	1	5	需要	20	128	略	略	略	6	1	6	2	1	1	5	2	4	2	1	2	2	3	6	2	2	3
679	34	2	1	1	2	2	1	1	3	2	1	2	2	2	2	1	2	2	4	3	1	2	2	2	不需要	20	128	略	略	略	2	3	1	1	5	2	2	1	2	2	2	2	2	2	1	2	2	5
680	54	2	2	3	2	3	2	3	1	1	2	1	2	3	2	1	3	2	3	2	3	3	3	5	不需要	20	128	略	略	略	2	4	2	5	5	4	3	2	3	1	5	3	4	1	1	1	3	1
681	60	1	1	2	1	2	3	2	3	1	2	3	3	2	1	2	1	1	1	3	4	1	3	1	需要	20	128	略	略	略	2	1	2	6	2	3	3	6	5	4	2	2	1	1	2	2	2	4
682	36	2	1	4	2	3	2	3	1	3	3	2	1	3	3	2	2	3	1	5	1	2	1	1	需要	20	128	略	略	略	4	2	6	1	3	1	2	1	1	2	6	5	6	3	4	6	4	1
683	44	2	2	3	2	2	1	3	1	3	3	3	3	1	2	1	2	1	2	3	2	4	3	1	需要	20	128	略	略	略	3	6	3	2	5	1	6	3	6	1	5	1	6	1	3	3	4	3
684	62	1	4	2	1	2	2	1	3	2	1	3	3	2	2	1	4	1	5	4	2	1	1	2	需要	20	128	略	略	略	2	3	3	1	2	1	6	3	1	2	3	2	1	1	5	2	2	2
685	37	2	2	3	3	1	2	3	1	3	2	1	1	3	2	2	2	5	2	3	4	1	4	2	不需要	20	128	略	略	略	2	2	2	3	3	3	2	1	6	1	6	2	2	3	2	6	1	5
686	47	2	3	2	3	4	2	3	3	2	2	3	1	2	1	2	1	2	5	2	2	5	4	5	不需要	20	128	略	略	略	2	1	1	1	4	6	1	2	4	6	3	3	3	2	6	2	6	3
687	33	1	6	2	3	1	3	1	1	2	2	2	1	2	2	2	3	3	3	4	4	4	4	4	不需要	25	128	12.5	7	30	5	2	5	2	5	5	2	4	2	2	2	5	5	5	3	5	5	3
688	38	2	4	3	2	2	3	2	3	2	3	2	1	2	2	2	3	2	2	2	3	1	2	3	需要	20	128	略	略	略	4	3	6	1	4	3	1	1	1	5	3	6	2	3	2	3	3	1
689	39	1	1	1	2	4	2	3	2	2	3	2	3	2	2	1	4	4	3	2	2	1	2	3	不需要	20	128	略	略	略	1	4	3	1	3	4	2	2	3	6	1	3	2	2	3	2	3	2
690	40	1	2	1	2	4	2	3	1	1	2	3	2	2	3	2	1	2	1	4	3	3	3	3	需要	20	128	略	略	略	4	4	2	6	2	2	2	2	2	2	5	3	1	1	3	6	2	2
691	63	2	4	1	2	4	1	3	1	1	1	2	2	2	2	1	2	3	1	3	3	3	1	2	不需要	20	128	略	略	略	3	1	1	4	4	3	5	5	5	5	2	4	2	4	4	5	2	5
692	51	1	2	2	1	2	3	1	3	2	2	1	2	2	2	2	1	3	4	5	2	4	2	2	不需要	20	128	略	略	略	3	3	3	2	1	3	1	2	2	1	2	1	2	1	2	1	5	2
693	45	1	2	3	2	3	3	1	2	1	2	1	1	2	3	2	2	2	2	5	2	3	4	3	不需要	20	128	略	略	略	2	2	3	5	2	6	3	5	2	2	5	1	2	3	3	2	4	3
694	57	1	1	2	3	2	1	3	2	2	1	1	1	2	1	1	3	3	3	1	1	2	4	2	不需要	20	128	略	略	略	5	2	1	5	2	1	1	5	2	3	3	4	1	5	3	2	1	4
695	62	1	4	1	2	1	2	1	3	3	1	2	1	2	3	1	2	3	1	4	3	4	1	1	需要	20	128	略	略	略	2	3	1	1	2	1	3	2	1	1	2	2	1	3	2	3	4	1
696	48	2	3	3	3	2	2	1	1	1	1	2	3	2	3	2	2	2	1	3	2	2	2	2	需要	20	128	略	略	略	2	6	2	6	3	5	2	4	3	3	5	6	2	3	6	3	2	2
697	50	2	2	2	2	4	3	1	2	2	2	3	3	2	2	2	1	3	2	2	1	1	3	3	不需要	20	128	略	略	略	1	6	6	6	4	3	1	1	4	1	5	5	3	1	3	1	3	2
698	55	1	2	1	2	2	3	2	1	2	3	1	3	2	1	1	1	2	2	3	1	3	1	3	不需要	20	128	略	略	略	2	6	3	2	5	5	4	3	1	4	6	5	6	2	1	2	3	2
699	33	2	1	3	3	1	2	2	1	2	3	3	3	2	2	2	4	2	5	1	2	5	1	1	不需要	20	128	略	略	略	2	3	6	3	4	2	1	1	1	4	2	3	1	2	6	1	3	3
700	54	2	1	2	3	3	1	2	2	2	1	1	2	2	3	2	3	5	2	3	1	3	5	3	不需要	20	128	略	略	略	2	4	1	3	4	6	3	4	1	4	2	4	2	2	2	5	1	5
701	36	1	4	2	1	2	2	1	3	2	2	2	2	2	1	2	1	1	2	1	3	5	4	2	不需要	20	128	略	略	略	6	4	2	3	6	2	5	3	4	2	5	4	4	2	3	3	3	5
702	41	2	2	1	1	2	1	1	3	2	3	3	1	1	2	1	3	5	4	1	1	2	2	3	需要	20	128	略	略	略	2	5	1	3	5	4	5	2	3	3	3	3	3	6	3	1	2	3
703	38	1	2	1	2	3	3	1	2	1	2	3	2	2	1	2	1	2	3	1	1	2	1	2	不需要	20	128	略	略	略	4	4	1	2	2	2	2	4	2	3	6	5	3	6	1	3	2	3
704	63	1	2	2	3	2	3	3	3	1	2	2	1	2	1	2	1	4	2	2	3	3	3	2	不需要	20	128	略	略	略	2	1	3	3	4	3	2	2	2	5	2	4	1	2	4	3	2	1
705	44	1	4	3	1	4	2	2	2	2	3	1	2	2	3	2	5	1	1	5	3	3	2	5	不需要	20	128	略	略	略	1	2	2	2	3	4	3	5	3	3	3	3	4	2	2	3	1	4
706	51	1	2	1	1	4	1	3	3	3	2	2	3	2	1	2	1	3	2	3	4	2	1	2	需要	20	128	略	略	略	4	1	5	3	2	3	6	3	6	3	5	6	5	5	4	3	1	4
707	44	2	2	3	3	2	2	2	1	1	3	3	3	1	1	1	2	2	1	3	1	2	1	3	需要	20	128	略	略	略	3	3	4	2	2	2	3	6	6	2	2	3	1	6	3	1	6	2
708	48	2	4	2	2	3	2	2	1	1	1	1	2	2	2	2	2	5	5	5	3	2	1	4	不需要	20	128	略	略	略	2	2	1	4	3	5	5	3	1	2	4	3	2	2	1	1	2	3
709	44	2	1	4	3	2	1	1	2	3	1	3	2	3	1	2	1	2	2	3	3	5	4	5	不需要	20	128	略	略	略	3	3	1	1	1	1	6	5	6	6	4	2	3	1	1	3	5	2
710	60	1	3	2	1	2	1	1	1	2	3	2	1	1	3	1	4	2	1	3	1	2	3	5	需要	20	128	略	略	略	3	2	4	2	4	2	2	5	4	4	6	3	3	1	3	1	5	3
711	52	2	2	4	2	4	3	2	2	3	3	2	3	2	3	2	3	2	2	1	2	3	2	5	需要	20	128	略	略	略	1	2	2	1	3	2	5	3	3	4	3	3	1	3	2	3	1	4
712	40	2	2	2	2	1	2	3	2	3	3	3	2	1	2	2	1	1	1	1	3	2	3	2	不需要	20	128	略	略	略	2	3	2	6	4	3	3	2	2	2	5	2	6	3	3	2	2	6
713	51	1	4	2	3	2	2	1	2	1	2	3	1	2	2	2	1	1	2	2	2	3	1	4	需要	20	128	略	略	略	6	3	3	1	5	2	2	4	4	2	6	4	1	2	1	2	4	1
714	42	1	2	1	1	3	1	2	1	2	3	3	2	2	2	1	1	2	1	1	1	1	4	2	不需要	20	128	略	略	略	5	1	4	5	6	3	2	2	3	1	1	5	2	1	6	2	2	5
715	50	1	4	2	2	3	1	1	2	1	1	1	2	2	2	2	4	1	1	2	4	1	4	2	不需要	20	128	略	略	略	1	2	1	3	1	2	3	2	5	5	2	2	2	3	2	3	2	1
716	39	1	4	2	3	3	3	1	1	2	2	2	2	1	3	2	3	3	1	5	1	2	2	2	不需要	20	128	略	略	略	3	1	1	4	3	2	3	3	3	1	2	2	1	6	2	3	3	1
717	61	1	2	2	3	1	3	2	2	1	2	3	2	2	2	2	2	3	4	2	1	2	1	4	需要	20	128	略	略	略	1	2	2	3	1	1	2	1	2	3	1	2	4	5	1	2	4	4
718	43	2	1	2	3	1	3	2	3	1	1	1	2	1	3	2	5	2	3	4	2	2	2	3	需要	20	128	略	略	略	2	6	5	3	4	1	4	6	2	4	3	5	6	2	3	3	2	5

## Sheet: Coding Method
	序号
	1. 年龄	保留原始数据
	2. 性别	1=男	2=女
	3. 教育	1=小学	2=初中	3=高中	4=专科	5=本科	6=研究生及以上
4. 对疾病的了解
	非常了解	1=非常了解
	了解很多	2=了解很多
	了解一点	3=了解一点
	了解很少	4=了解很少
5. 健康素养 (Health Literacy)
Functional health literacy	1）医生向你提供阅读材料时，你需要他人帮助的频率是多少？	1= 经常	2= 有时	3= 很少
	2）当你需要帮助的时候，你能很容易地找到人帮助你吗？	1= 经常	2= 有时	3= 很少	4=不适用
	3）你填写正式文件需要帮助吗？	1= 经常	2= 有时	3= 很少
Communicative health literacy	4）当你与医生或护士交谈时，你是否向他们提供他们所需的所有信息？	1= 经常	2= 有时	3= 很少
	5）看医生的时候，你知道应该问什么样的问题才是你应该问的，而且是医生有能力给你解答的吗？	1= 经常	2= 有时	3= 很少
	6）去看医生的时候， 如果有听不懂的地方 ，你会坚持让医生都给你解释清楚为止吗？	1= 经常	2= 有时	3= 很少
		1= 经常	2= 有时	3= 很少
Critical health literacy	7）你是不是平时喜欢看各种各样有关身体健康的信息？
	8）你会不会时不时地认真想过 ，看到的那些健康信息是否在你自己身上真正适用？	1= 经常	2= 有时	3= 很少
	9）你会不会总是仔细确认 ，核实清楚看到的那些有关身体健康的信息是否可信、可靠？	1= 经常	2= 有时	3= 很少
	10）你会根据自己的了解质疑医生或护士的建议吗？	1= 肯定会	2= 也许会	3= 不会
	11）你是否认为有很多方法可以对“政府在公共卫生宣传 ，疾病预防、治疗等各个方面的表现如何”发表意见？	1= 肯定会	2= 也许会	3= 不会
	12）你认为影响健康的最重要因素是什么？	1= 引导健康生活方式的信息和⿎励	2 良好的住房、教育、体面的工作和良好的当地医疗设施
6. 电子健康素养 (eHealth Literacy)		1=非常不同意	2=不同意	3=不确定	4=同意	5=非常同意
eHealth Literacy	1）我知道网上可以找到什么样的健康资源。	1=非常不同意	2=不同意	3=不确定	4=同意	5=非常同意
	2）我知道网上去哪可以找到有用的健康资源。	1=非常不同意	2=不同意	3=不确定	4=同意	5=非常同意
	3）我知道如何在网上找到有用的健康资源。	1=非常不同意	2=不同意	3=不确定	4=同意	5=非常同意
	4）我知道怎样利用网络来解答自己的健康问题。	1=非常不同意	2=不同意	3=不确定	4=同意	5=非常同意
	5）我知道如何利用网上的健康信息来帮助自己。	1=非常不同意	2=不同意	3=不确定	4=同意	5=非常同意
	6）我具备评价网上健康资源好坏的能力。	1=非常不同意	2=不同意	3=不确定	4=同意	5=非常同意
	7）我能区分高质量与低质量的网上健康资源。	1=非常不同意	2=不同意	3=不确定	4=同意	5=非常同意
	8）我有使用网络信息来做出健康决策的自信。
7. 一般健康算术能力测试（Numeracy）
Numeracy	1）体温达到38度或者38度以上，需要去医院治疗。如果体温计显示37.9度时，需要去医院治疗吗？No	1=当问卷上的答案是 ‘正确的’	2=当问卷上的答案是 ‘错误的’
	2）20个人中可能有4个人得感冒，得感冒的可能性是__20%________%。	1=当问卷上的答案是 ‘正确的’	2=当问卷上的答案是 ‘错误的’
	3）60岁女性的最大心率为每分钟160次，运动时最好不要超过最大心率的80%。女性最大心率的80%是每分钟____128______次。	1=当问卷上的答案是 ‘正确的’	2=当问卷上的答案是 ‘错误的’
	4）如果你吃了半盘胡萝卜，那么你吃了_____12.5g______克碳水化合物. 营养成分 每盘含量2.5份胡萝卜，每份胡萝卜含量85克。 每份胡萝卜营养成分 卡路里 45 脂肪中的卡路里含量 0 脂肪总量 0克 0% 饱和脂肪 0克 0% 胆固醇 0毫克 0% 钠 55 毫克 2% 碳水化合物总量 10克 3% 膳食纤维 3克 12% 糖 5克 蛋白质 1克	1=当问卷上的答案是 ‘正确的’	2=当问卷上的答案是 ‘错误的’
	5）医生告诉你你胆固醇高，接下来5年内你心脏病发病率为10%。如果你开始服用降胆固醇药物，你可以降低30%的发病率。 如果你服用这种药药，你接下来5年内的心脏病发病率______7_______%.	1=当问卷上的答案是 ‘正确的’	2=当问卷上的答案是 ‘错误的’
	6）乳房X光检查用于筛查女性是否患有乳腺癌。假阳性是错误地显示阳性结果的测试，但实际上检查的人并没有的病。实际上，85%的乳房X光检查结果都是假阳性。如果1000名女性接受了乳房X光检查，并且200名被告知检查结果异常，那么有____30____名女性实际上可能患有乳腺癌？	1=当问卷上的答案是 ‘正确的’	2=当问卷上的答案是 ‘错误的’
8. 健康观念与自信（Health Beliefs and Self Confidence）
	（1）如果我生病了，是我自己的行为决定了我多快才能好起来。	1=非常不赞同	2=基本不赞同	3=有点不赞同	4=有点赞同	5=基本赞同	6=非常赞同
	...	1=非常不赞同	2=基本不赞同	3=有点不赞同	4=有点赞同	5=基本赞同	6=非常赞同
	...	1=非常不赞同	2=基本不赞同	3=有点不赞同	4=有点赞同	5=基本赞同	6=非常赞同
	...	1=非常不赞同	2=基本不赞同	3=有点不赞同	4=有点赞同	5=基本赞同	6=非常赞同
	...	1=非常不赞同	2=基本不赞同	3=有点不赞同	4=有点赞同	5=基本赞同	6=非常赞同
	(18)在建康问题上，医生怎么说，我只能照着做。	1=非常不赞同	2=基本不赞同	3=有点不赞同	4=有点赞同	5=基本赞同	6=非常赞同

## Sheet: Coded Data
					Functional health literacy 1= 经常 2= 有时 3= 很少				Communicative health literacy 1= 经常 2= 有时 3= 很少				Critical health literacy							eHealth Literacy									General Health Numeracy Test							Health Beliefs and Self Confidence Form A
Student ID					FHL1	FHL2	FHL3	FHLSUM	COHL1	COHL2	COHL3	COHLSUM	CRHL1	CRHL2	CRHL3	CRHL4	CRHL5	CRHL6	CRHLSUM	eHL1	eHL2	eHL3	eHL4	eHL5	eHL6	eHL7	eHL8	eHLSUM	GHN1	GHN2	GHN3	GHN4	GHN5	GHN6	GHNSUM
序号	1. 年龄	2. 性别	3. 教育	4. 对疾病的了解	1）医生向你提供阅读材料时，你需要他人帮助的频率是多少？	2）当你需要帮助的时候，你能很容易地找到人帮助你吗？	3）你填写正式文件需要帮助吗？		4）当你与医生或护士交谈时，你是否向他们提供他们所需的所有信息？	5）看医生的时候，你知道应该问什么样的问题才是你应该问的，而且是医生有能力给你解答的吗？	6）去看医生的时候， 如果有听不懂的地方 ，你会坚持让医生都给你解释清楚为止吗？		7）你是不是平时喜欢看各种各样有关身体健康的信息？	8）你会不会时不时地认真想过 ，看到的那些健康信息是否在你自己身上真正适用？	9）你会不会总是仔细确认 ，核实清楚看到的那些有关身体健康的信息是否可信、可靠？	10）你会根据自己的了解质疑医生或护士的建议吗？	11）你是否认为有很多方法可以1“政府在公共卫生宣传 ，疾病预防、治疗等各个方面的表现如何”发表意见？	12）你认为影响健康的最重要因素是什么？		1）我知道网上可以找到什么样的健康资源。	2）我知道网上去哪可以找到有用的健康资源。	3）我知道如何在网上找到有用的健康资源。	4）我知道怎样利用网络来解答自己的健康问题。	5）我知道如何利用网上的健康信息来帮助自己。	6）我具备评价网上健康资源好坏的能力。	7）我能区分高质量与低质量的网上健康资源。	8）我有使用网络信息来做出健康决策的自信。		1）体温达到38度或者38度以上，需要去医院治疗。如果体温计显示37.9度时，需要去医院治疗吗？	2）20个人中可能有4个人得感冒，得感冒的可能性是__________%。	3）60岁女性的最大心率为每分钟160次，运动时最好不要超过最大心率的80%。女性最大心率的80%是每分钟__________次。	4）如果你吃了半盘胡萝卜，那么你吃了___________克碳水化合物. 营养成分 每盘含量2.5份胡萝卜，每份胡萝卜含量85克。 每份胡萝卜营养成分 卡路里 45 脂肪中的卡路里含量 0 脂肪总量 0克 0% 饱和脂肪 0克 0% 胆固醇 0毫克 0% 钠 55 毫克 2% 碳水化合物总量 10克 3% 膳食纤维 3克 12% 糖 5克 蛋白质 1克	5）医生告诉你你胆固醇高，接下来5年内你心脏病发病率为10%。如果你开始服用降胆固醇药物，你可以降低30%的发病率。 如果你服用这种药药，你接下来5年内的心脏病发病率_____________%.	6）乳房X光检查用于筛查女性是否患有乳腺癌。假阳性是2误地显示阳性结果的测试，但实际上检查的人并没有的病。实际上，85%的乳房X光检查结果都是假阳性。如果1000名女性接受了乳房X光检查，并且200名被告知检查结果异常，那么有________名女性实际上可能患有乳腺癌？		（1）如果我的膀胱癌病情恶化，我自己的行为决定了我多久会再次好转。	（2）我的膀胱癌病情就顺其自然吧。	（3）如果我定期看医生，我的膀胱癌症状就会少出些问题。	（4）大多数影响我膀胱癌病情的因素都是偶然发生在我身上的。	（5）每当我的膀胱癌病情恶化时，我应该咨询受过医学培训的专业人士。	（6）我的膀胱癌病情好转还是恶化直接取决于我自己。	（7）我的癌症病情是否好转、保持不变或者恶化，其他人起很大作用。	（8）无论我的膀胱癌病情出现什么样的恶化，都是我自己的问题。	（9）我的膀胱癌病情改善情况在很大程度上是由运气决定的。	（10）为了改善我的膀胱癌癌症病情，其他人要确保不犯错误。	（11）如果我的膀胱癌多多少少有了好转，那都是我走运。	（12）影响我膀胱癌病情的主要因素是我自己的所作所为。	（13）我的膀胱癌病变好变坏都在我自己。	（14）遵从医嘱是防止我的膀胱癌病情恶化的最好方法。
1	50	1	5	2	2	2	2	6	1	1	1	3	1	1	1	3	3	1	10	2	2	2	2	2	2	2	2	16	2	1	1	2	2	1	9	5	2	6	1	6	1	3	1	1	3	1	5	2	6
2	37	1	4	2	2	1	2	5	1	1	1	3	1	1	2	2	2	2	10	4	4	4	4	4	4	4	4	32	2	2	1	2	2	2	11	2	2	5	3	6	2	4	2	2	4	2	3	3	5
3	68	1	3	1	1	1	1	3	1	1	1	3	1	1	1	2	2	2	9	3	3	3	3	3	3	3	3	24	2	1	1	2	2	1	9	4	3	4	2	6	4	1	3	1	1	2	4	3	4
4	46	1	3	3	2	1	3	6	2	2	1	5	2	2	2	3	2	1	12	3	3	3	3	3	3	3	3	24	1	2	2	2	1	2	10	5	1	6	4	6	5	4	1	1	5	3	4	5	5
5	52	1	4	3	1	1	3	5	1	3	3	7	1	2	2	2	2	1	10	3	3	3	3	3	3	3	3	24	1	1	1	2	2	1	8	4	1	5	2	5	5	2	3	2	3	2	5	4	5
6	21	1	5	2	3	2	3	8	1	1	2	4	1	1	3	2	2	2	11	5	5	5	5	5	5	5	4	39	1	1	1	1	1	1	6	5	1	5	4	5	4	4	2	1	1	1	4	3	5
7	30	1	5	2	2	1	2	5	1	1	1	3	2	2	1	3	2	2	12	4	4	4	3	4	3	4	3	29	2	1	1	2	1	1	8	5	2	5	3	6	5	4	3	2	2	2	4	4	5
8	34	1	6	3	2	1	2	5	2	1	1	4	2	2	2	2	1	2	11	4	4	4	3	4	4	4	4	31	2	2	1	2	1	1	9	5	2	5	4	5	5	5	5	2	2	4	5	5	5
9	38	1	5	3	3	2	2	7	2	2	2	6	3	3	3	2	3	1	15	3	3	3	3	3	3	3	3	24	2	1	1	1	1	1	7	4	3	4	4	5	3	3	3	3	3	3	3	4	4
10	66	1	3	2	3	2	3	8	1	1	2	4	1	1	1	1	1	2	7	4	4	4	4	4	4	3	3	30	2	1	2	2	2	2	11	5	2	4	2	5	5	4	2	1	1	3	4	4	5
11	25	1	4	2	3	1	2	6	1	1	2	4	1	1	1	2	2	1	8	3	5	4	4	4	4	4	4	32	2	2	2	2	1	1	10	5	5	5	4	5	5	5	5	5	5	5	5	5	5
12	23	1	4	2	3	1	3	7	1	1	2	4	1	1	1	2	3	1	9	3	3	3	3	3	3	4	4	26	2	1	1	1	1	1	7	1	1	4	1	6	4	4	2	1	1	1	1	1	5
13	32	1	5	2	2	2	3	7	1	1	1	3	3	3	2	2	2	1	13	3	3	3	2	3	3	4	4	25	1	1	1	2	1	1	7	1	1	5	2	6	1	2	1	2	1	1	2	2	5
14	49	1	5	2	2	1	3	6	2	2	2	6	1	1	1	1	2	1	7	4	3	3	3	3	3	3	4	26	1	1	1	2	1	1	7	4	3	4	4	2	4	3	3	2	3	2	4	2	4
15	26	1	4	3	2	2	1	5	2	2	2	6	2	2	2	2	2	2	12	2	2	2	3	3	4	3	3	22	1	1	1	2	2	2	9	4	2	5	4	5	4	3	3	3	4	3	4	4	5
16	21	2	5	3	2	2	2	6	2	2	2	6	2	2	2	2	2	2	12	4	4	4	4	4	4	4	4	32	2	1	2	2	10	1	18	5	2	4	3	3	1	6	4	4	4	4	4	3	4
17	31	1	6	3	1	2	3	6	1	1	1	3	3	3	3	3	2	2	16	4	4	3	4	4	4	3	4	30	2	1	1	1	1	1	7	4	3	5	4	4	4	4	3	1	4	3	3	3	5
18	21	2	5	3	2	1	3	6	1	1	1	3	1	2	2	1	1	1	8	4	4	4	4	4	4	4	4	32	2	1	2	2	2	2	11	1	1	4	5	4	1	1	1	1	1	1	1	1	1
19	43	1	6	3	1	3	3	7	2	2	2	6	2	1	1	2	3	1	10	4	4	4	4	4	2	3	3	28	2	1	1	2	1	1	8	4	3	5	3	5	3	4	1	1	1	1	1	1	5
20	23	1	5	3	1	2	1	4	2	1	2	5	2	3	2	2	3	1	13	3	3	3	3	2	1	4	3	22	2	1	1	1	2	1	8	5	1	5	1	6	1	1	1	1	1	1	1	1	6
21	48	1	4	2	2	2	2	6	1	2	2	5	1	1	1	2	2	1	8	4	4	3	5	4	4	3	4	31	1	1	1	1	2	1	7	4	3	3	3	5	3	4	4	4	3	4	5	4	5
22	40	1	5	3	2	2	2	6	2	2	2	6	2	2	2	2	2	1	11	3	3	3	3	3	3	3	3	24	2	2	2	2	2	2	12	3	3	4	3	3	3	3	3	3	3	3	3	3	3
23	48	1	3	3	1	2	2	5	2	3	2	7	3	3	2	2	2	2	14	3	3	3	3	3	3	3	3	24	1	1	1	2	2	2	9	1	1	4	1	1	1	1	1	1	1	1	1	1	4
24	48	1	5	2	3	1	3	7	1	1	2	4	2	1	2	2	1	1	9	5	5	5	4	4	5	4	3	35	2	1	1	2	1	1	8	6	1	6	2	6	5	2	5	2	2	2	5	5	6
25	24	1	5	2	2	2	1	5	2	2	2	6	2	2	2	2	3	1	12	2	3	3	3	3	4	4	3	25	2	2	1	2	1	1	9	5	2	5	2	5	5	5	3	2	4	2	4	5	5
26	23	1	6	1	2	2	2	6	2	2	2	6	2	1	2	2	2	1	10	4	4	4	4	4	4	4	4	32	2	2	2	2	2	2	12	2	2	1	1	1	1	1	1	3	2	2	3	2	2
27	54	1	2	4	2	2	2	6	2	2	2	6	2	2	3	2	2	2	13	2	2	2	2	2	2	2	2	16	2	1	1	1	1	1	7	3	3	4	3	3	3	3	3	3	2	4	4	4	3
28	50	1	5	1	3	1	2	6	1	1	1	3	1	2	2	2	2	2	11	2	3	4	2	2	2	2	2	19	1	1	1	1	1	1	6	2	1	5	3	6	2	3	3	1	2	1	2	2	5
29	50	1	2	3	2	2	2	6	1	2	1	4	2	2	2	2	2	1	11	3	3	3	3	3	2	2	2	21	2	1	1	2	1	1	8	3	3	5	3	6	3	4	3	3	3	3	4	3	6
30	52	1	3	3	1	3	1	5	1	3	2	6	3	3	3	3	3	2	17	3	2	2	3	2	2	2	2	18	2	2	1	2	2	1	10	5	1	6	1	6	6	1	1	1	1	1	5	5	6
31	52	1	2	4	1	1	2	4	2	2	2	6	1	1	2	3	3	1	11	4	3	3	4	4	3	3	3	27	2	2	2	2	2	2	12	3	2	2	2	2	2	3	2	2	2	2	3	1	4
32	28	1	6	1	2	1	3	6	1	1	2	4	2	2	2	2	2	2	12	4	4	4	4	4	4	4	4	32	1	1	1	1	1	1	6	5	2	5	5	5	5	3	2	2	2	4	2	2	4
33	48	1	3	3	2	2	3	7	1	1	1	3	1	2	1	2	1	1	8	4	4	4	4	4	4	4	4	32	1	1	1	2	2	2	9	5	2	5	5	5	2	2	5	2	2	2	4	5	5
34	35	1	5	2	2	2	3	7	1	1	2	4	1	1	1	2	2	1	8	1	4	4	2	2	2	2	2	19	2	1	1	2	2	2	10	2	3	3	4	2	3	3	2	2	2	4	2	3	2
35	39	1	5	3	2	2	2	6	2	2	2	6	2	2	2	2	2	2	12	3	3	3	3	3	3	3	3	24	1	2	2	2	2	2	11	3	3	3	3	3	4	3	3	3	3	4	3	3	3
36	36	1	5	3	3	4	3	10	1	1	1	3	1	1	1	2	1	1	7	3	3	4	3	3	4	4	3	27	1	1	1	2	130	1	136	6	2	5	2	5	5	5	5	2	2	2	5	5	5
37	31	1	5	3	2	1	2	5	1	1	1	3	2	2	2	3	2	2	13	4	4	4	4	4	4	4	4	32	1	1	1	2	1	1	7	4	1	4	1	6	5	2	1	1	3	1	4	4	6
38	27	1	5	3	2	2	2	6	2	2	2	6	2	2	2	2	2	1	11	3	3	3	3	3	3	3	3	24	1	1	1	2	1	2	8	4	1	4	1	6	4	4	1	1	4	1	4	4	4
39	31	1	5	3	2	2	2	6	2	1	1	4	3	2	1	2	3	1	12	4	4	4	4	4	4	4	4	32	1	1	1	2	1	2	8	3	3	3	3	3	3	2	3	2	3	2	3	2	3
40	31	1	5	2	2	2	2	6	2	2	1	5	2	2	2	2	1	1	10	3	3	3	3	3	3	3	2	23	2	1	1	2	1	2	9	4	2	5	2	5	5	4	3	2	3	3	4	3	4
41	35	1	2	3	3	3	2	8	1	3	2	6	3	3	3	3	3	2	17	3	3	3	3	3	3	3	3	24	2	2	2	2	1	2	11	2	5	2	2	2	2	2	2	2	2	2	2	2	5
42	58	1	4	1	2	1	1	4	1	1	2	4	1	2	2	2	2	2	11	4	4	3	3	3	4	4	4	29	1	2	1	2	2	1	9	2	1	5	5	6	1	4	1	5	1	1	3	2	2
43	65	1	3	3	1	2	3	6	1	2	1	4	2	2	2	2	2	2	12	2	3	3	3	3	3	3	3	23	2	2	1	2	2	2	11	2	5	5	5	1	5	2	3	1	5	3	6	4	3
44	53	1	3	3	2	3	2	7	2	3	2	7	3	3	2	2	2	2	14	3	3	3	3	3	3	3	3	24	2	1	1	2	1	1	8	2	1	2	1	5	1	1	1	1	1	1	1	1	6
45	46	1	2	2	2	2	2	6	2	2	2	6	1	1	2	1	2	1	8	4	4	4	4	4	4	4	4	32	1	1	2	1	1	1	7	1	2	5	1	5	5	1	1	1	1	1	1	1	1
46	50	1	3	3	2	2	2	6	1	3	2	6	2	2	2	2	3	1	12	3	3	3	3	3	3	3	4	25	1	2	2	2	2	2	11	3	4	4	4	6	4	3	4	2	2	2	5	5	5
47	36	1	6	3	3	2	3	8	1	1	1	3	1	1	1	2	3	1	9	3	4	4	4	4	4	4	4	31	1	1	1	1	1	1	6	2	1	5	2	5	2	5	1	1	5	2	2	2	5
48	60	1	4	3	1	1	2	4	2	3	3	8	3	2	3	1	3	1	13	3	3	3	2	2	3	3	2	21	1	1	1	1	2	2	8	3	3	4	3	4	4	3	3	3	3	3	4	3	5
49	59	1	3	3	1	3	2	6	1	1	3	5	3	3	2	1	2	1	12	2	3	3	3	3	3	3	3	23	1	2	2	2	2	1	10	2	5	4	2	5	4	4	3	3	3	2	4	4	5
50	50	1	2	3	2	2	2	6	1	2	2	5	2	2	2	2	2	1	11	3	3	3	3	3	3	3	3	24	2	1	2	2	2	2	11	5	5	5	5	5	5	5	5	5	4	4	5	5	5
51	39	1	4	3	1	2	3	6	1	1	2	4	1	1	2	2	2	2	10	3	3	3	4	4	3	3	3	26	2	2	1	2	2	1	10	3	1	4	1	1	5	1	4	1	3	1	4	4	4
52	62	1	2	3	2	2	2	6	1	2	1	4	2	2	1	2	3	1	11	3	3	3	3	3	3	3	2	23	2	1	2	2	1	1	9	1	1	5	5	5	2	2	2	2	3	2	3	2	5
53	44	1	3	3	1	2	2	5	1	1	1	3	1	1	1	2	2	1	8	4	4	4	4	4	4	4	4	32	2	1	2	2	2	2	11	2	2	2	2	6	2	2	1	1	1	1	1	1	6
54	28	1	6	3	3	2	3	8	1	2	2	5	2	1	2	2	2	1	10	3	3	3	4	4	3	4	4	28	2	1	1	2	1	1	8	3	4	3	5	4	3	5	4	4	4	4	4	3	3
55	57	1	2	2	3	1	3	7	1	1	1	3	1	1	1	1	1	1	6	5	5	5	5	5	5	5	5	40	1	1	2	1	2	2	9	4	1	2	4	2	2	3	2	2	4	1	2	2	4
56	53	1	5	3	2	1	3	6	1	1	1	3	1	1	2	2	3	1	10	3	3	3	4	4	2	4	4	27	2	1	2	1	1	2	9	3	2	4	3	1	2	2	2	1	2	2	4	2	5
57	38	1	5	2	1	1	3	5	1	1	1	3	1	1	1	1	1	1	6	4	4	4	4	4	4	4	4	32	2	2	2	2	1	2	11	5	5	5	5	5	5	5	5	5	5	5	5	5	5
58	34	1	3	3	2	1	2	5	1	2	1	4	1	2	2	2	2	1	10	3	3	3	3	3	3	3	3	24	2	1	1	2	1	1	8	5	1	6	2	6	5	2	5	1	2	1	5	5	5
59	34	1	4	3	3	2	3	8	1	1	2	4	2	2	2	2	3	1	12	3	3	4	4	3	4	4	3	28	1	2	2	2	1	1	9	2	2	5	3	5	3	2	3	2	2	3	4	2	5
60	37	1	4	2	2	2	2	6	2	2	2	6	2	2	2	2	2	2	12	4	4	4	4	4	4	4	4	32	2	2	2	2	2	2	12	2	3	3	2	2	3	3	4	3	4	2	3	3	2
61	36	1	4	3	2	2	2	6	2	2	2	6	2	2	2	2	2	1	11	5	5	5	5	5	4	4	4	37	2	2	2	2	2	2	12	4	5	5	5	6	5	6	5	5	5	5	5	4	4
62	49	1	4	3	2	2	2	6	2	2	2	6	2	2	2	2	2	2	12	4	4	4	4	4	4	4	4	32	2	1	1	2	2	2	10	4	1	4	4	5	3	3	4	3	3	4	4	4	4
63	31	1	6	3	2	1	2	5	1	1	1	3	3	2	2	3	2	2	14	3	4	4	3	2	3	4	4	27	1	1	1	1	1	1	6	1	1	6	4	6	3	5	1	2	5	3	3	3	6
64	45	1	4	2	2	2	2	6	2	2	1	5	2	2	1	2	2	2	11	3	4	4	4	4	3	3	3	28	1	1	1	2	2	2	9	1	1	1	1	1	1	1	1	1	1	1	1	1	1
65	52	1	4	3	1	1	2	4	1	1	2	4	2	1	1	2	2	1	9	3	3	3	2	4	4	3	3	25	1	1	1	1	1	1	6	4	1	6	3	6	5	3	3	2	1	1	5	3	5
66	32	1	4	2	2	2	2	6	2	2	2	6	2	2	2	2	2	2	12	3	3	3	3	3	3	3	3	24	1	1	2	2	2	2	10	4	3	3	4	4	4	3	3	3	4	3	3	3	3
67	52	1	3	3	2	1	2	5	1	2	2	5	2	2	2	2	2	1	11	3	3	3	3	3	4	3	3	25	1	1	1	2	2	2	9	2	3	2	3	3	3	3	2	3	2	3	2	2	2
68	42	1	4	3	3	2	3	8	1	2	2	5	2	1	1	2	3	1	10	3	2	2	2	2	2	2	2	17	2	1	1	2	1	2	9	4	2	4	1	4	5	1	3	2	2	2	4	3	4
69	40	1	4	3	3	1	3	7	1	1	1	3	2	2	2	3	1	1	11	3	3	3	3	3	3	3	3	24	2	2	2	2	2	2	12	5	1	6	1	5	4	1	1	1	1	1	4	1	5
70	25	2	4	3	2	2	2	6	1	2	2	5	2	2	3	3	3	1	14	2	2	2	1	3	2	2	1	15	1	2	1	1	2	2	9	2	2	2	3	6	3	1	1	1	1	1	4	3	5
71	28	1	3	3	3	1	1	5	1	1	1	3	1	1	1	1	1	1	6	1	1	1	1	1	5	1	3	14	2	2	2	1	2	2	11	3	5	4	3	6	4	5	5	4	4	3	6	4	3
72	24	1	4	3	2	2	3	7	1	2	2	5	2	2	2	2	2	1	11	3	4	4	3	4	4	4	4	30	2	1	1	2	1	1	8	1	1	5	1	5	1	1	1	1	1	1	1	1	1
73	35	1	5	3	2	1	3	6	1	1	1	3	2	1	1	1	3	1	9	3	3	3	1	2	2	5	1	20	1	2	2	2	2	2	11	5	1	6	5	6	6	3	1	1	1	3	1	1	6
74	33	1	4	4	2	2	2	6	1	2	2	5	2	1	1	2	2	2	10	4	4	4	4	4	4	4	4	32	1	2	2	2	2	2	11	2	4	4	3	6	4	4	5	3	4	1	3	4	4
75	43	1	5	3	2	2	1	5	2	3	1	6	1	1	2	2	1	1	8	4	4	4	4	4	4	3	4	31	1	2	1	2	2	1	9	4	5	5	5	4	4	4	4	4	4	4	4	4	4
76	41	1	6	2	2	1	2	5	1	2	2	5	3	2	1	2	3	2	13	3	3	3	2	2	1	1	1	16	1	1	1	2	1	1	7	4	1	5	4	6	5	2	3	2	2	2	4	3	4
77	43	1	3	3	2	2	1	5	2	2	2	6	2	1	1	3	2	2	11	3	3	3	3	3	3	3	1	22	1	2	2	2	2	2	11	4	1	4	5	5	4	4	4	1	6	1	5	4	6
78	45	1	4	1	3	1	3	7	1	1	2	4	1	2	2	2	2	1	10	4	4	3	4	4	2	4	4	29	1	2	2	2	2	2	11	1	1	4	1	4	4	1	2	1	1	1	1	1	4
79	52	1	5	3	2	2	2	6	1	2	2	5	1	2	2	1	1	2	9	3	3	3	3	3	3	3	3	24	1	2	2	2	2	2	11	3	2	5	2	5	2	2	2	2	1	1	5	2	5
80	42	2	5	3	2	2	2	6	2	2	2	6	2	2	2	3	2	2	13	3	3	3	3	3	3	3	3	24	1	2	2	2	2	2	11	4	4	4	4	4	4	4	4	4	4	4	4	4	4
81	30	1	5	3	1	3	2	6	1	1	1	3	2	2	1	1	1	2	9	3	3	3	3	3	3	3	3	24	2	2	2	2	2	2	12	4	4	4	4	4	4	4	4	4	4	4	4	4	4
82	42	1	5	1	1	1	1	3	1	1	1	3	1	1	1	1	1	1	6	2	2	2	2	2	2	2	2	16	1	1	2	1	2	2	9	2	2	2	2	2	2	2	2	2	2	2	4	3	3
83	29	1	5	3	2	1	2	5	2	2	2	6	3	2	2	2	2	2	13	3	3	3	3	3	2	3	2	22	2	2	1	2	2	1	10	2	1	4	3	2	3	2	2	2	2	2	3	3	4
84	48	1	4	3	2	1	2	5	1	2	1	4	1	1	2	2	2	1	9	4	3	4	4	3	4	4	3	29	1	1	2	2	2	2	10	4	2	4	2	5	5	2	2	2	5	2	5	4	4
85	33	1	5	2	2	2	2	6	2	2	2	6	2	2	2	2	2	1	11	3	4	2	4	4	4	4	4	29	1	2	2	2	1	2	10	4	3	3	4	6	3	4	2	2	2	3	2	5	2
86	34	1	5	2	2	1	3	6	2	1	1	4	1	1	2	2	1	1	8	1	1	1	3	3	3	3	4	19	2	2	2	2	2	2	12	6	1	6	6	6	5	6	5	6	1	4	5	5	6
87	30	1	4	4	2	2	1	5	3	3	1	7	2	2	1	2	3	1	11	4	4	4	3	4	3	3	3	28	1	1	2	2	2	2	10	2	5	5	6	3	2	1	2	4	3	2	2	1	1
88	28	1	2	3	2	2	2	6	2	2	2	6	2	2	2	2	2	2	12	2	2	2	2	2	2	2	2	16	1	2	1	2	2	2	10	1	4	5	5	6	3	4	4	4	5	3	5	4	5
89	27	2	5	3	2	1	2	5	1	1	1	3	3	3	2	2	2	2	14	4	4	4	3	4	3	3	3	28	2	2	1	1	1	2	9	4	4	3	3	4	4	5	5	5	2	3	4	5	4
90	40	1	2	3	3	2	2	7	1	2	3	6	2	3	3	2	2	1	13	3	3	4	3	4	3	4	2	26	1	1	2	2	2	2	10	5	5	4	4	5	5	4	5	1	1	1	5	3	4
91	28	1	5	3	2	2	2	6	2	1	1	4	2	3	2	1	2	1	11	2	1	1	1	1	3	3	3	15	1	1	1	2	2	1	8	1	1	5	1	1	5	4	1	1	1	1	2	1	1
92	46	1	5	2	2	2	2	6	2	1	1	4	1	1	1	1	1	1	6	4	4	4	4	4	4	4	4	32	2	2	1	2	2	1	10	5	2	5	2	5	2	2	2	2	2	2	5	2	5
93	48	1	5	3	1	1	2	4	1	2	2	5	3	2	2	2	1	2	12	3	3	3	3	4	4	4	3	27	2	1	1	1	1	1	7	2	1	5	1	5	5	2	2	1	1	1	2	2	5
94	35	1	2	3	2	2	2	6	1	1	1	3	2	2	2	2	2	2	12	3	3	3	3	3	3	3	4	25	1	2	2	2	2	2	11	1	1	6	2	6	5	1	1	1	1	1	1	1	3
95	25	1	1	3	2	1	3	6	2	2	2	6	2	2	2	3	2	2	13	4	4	4	3	4	3	3	4	29	2	1	1	1	2	2	9	4	2	5	3	5	4	4	3	2	3	3	3	4	4
96	39	1	5	2	2	2	3	7	1	2	3	6	2	2	2	1	1	1	9	3	3	2	2	2	1	4	2	19	1	1	1	2	2	2	9	2	5	5	1	1	1	1	1	1	3	1	1	3	4
97	49	1	4	3	2	4	1	7	2	2	3	7	1	2	1	2	3	2	11	4	1	4	5	3	2	4	2	25	1	1	1	2	2	2	9	2	4	1	4	3	2	6	4	3	1	2	3	1	2
98	33	1	4	1	1	4	2	7	3	2	3	8	1	2	3	3	1	1	11	2	4	1	2	2	3	1	3	18	2	1	1	2	2	2	10	2	2	2	3	2	1	2	4	1	3	1	2	1	3
99	39	1	2	4	3	3	2	8	2	1	3	6	2	2	2	2	2	2	12	5	1	3	2	1	5	2	4	23	1	1	1	2	2	2	9	5	1	2	2	2	1	6	1	4	2	5	5	1	6
100	47	1	2	2	2	3	1	6	2	2	2	6	3	3	1	3	2	2	14	1	5	4	2	3	1	1	2	19	1	1	1	2	2	2	9	6	3	1	5	3	2	5	5	6	1	2	2	2	2
101	44	2	3	1	1	2	3	6	3	2	1	6	3	3	2	2	2	2	14	1	4	1	2	5	3	3	2	21	2	1	1	2	2	2	10	3	1	3	4	3	2	6	2	3	3	6	2	1	1
102	34	2	1	1	2	1	3	6	3	3	1	7	3	1	1	3	3	2	13	1	3	2	3	4	2	4	3	22	2	1	1	2	2	2	10	3	3	3	2	5	3	3	5	5	5	1	1	4	2
103	46	1	2	4	2	3	1	6	3	2	2	7	1	2	1	3	2	1	10	2	5	1	2	1	5	2	2	20	1	1	1	2	2	2	9	2	6	5	6	5	1	3	5	4	6	4	6	5	3
104	58	2	4	2	3	2	3	8	1	2	2	5	2	3	3	3	3	1	15	3	2	3	5	5	3	1	3	25	1	1	1	2	2	2	9	4	4	6	2	3	3	4	4	3	4	3	2	3	4
105	35	1	4	2	2	3	1	6	2	1	2	5	2	1	3	1	1	1	9	1	4	3	1	2	5	3	4	23	2	1	1	2	2	2	10	3	2	1	3	3	2	2	3	2	1	1	3	4	1
106	43	1	1	2	1	1	3	5	3	3	2	8	2	3	3	3	1	1	13	5	2	4	2	2	3	1	2	21	2	1	1	2	2	2	10	3	2	2	4	3	1	5	4	3	1	6	3	3	4
107	54	1	4	4	1	3	2	6	3	2	2	7	2	2	2	2	3	2	13	2	5	1	4	3	3	1	3	22	1	1	1	2	2	2	9	1	2	3	2	3	4	1	5	5	2	4	2	2	1
108	36	2	2	3	2	1	3	6	1	1	2	4	2	2	2	2	3	1	12	4	4	4	3	4	4	3	3	29	2	2	2	2	2	2	12	6	1	6	1	6	4	5	5	4	2	4	5	5	6
109	61	1	2	4	2	2	1	5	1	1	3	5	2	2	2	1	3	2	12	4	3	2	4	4	1	5	3	26	2	1	1	2	2	2	10	2	4	2	3	4	2	1	2	2	1	3	2	5	6
110	62	2	4	2	2	1	3	6	1	1	1	3	2	2	2	2	2	1	11	4	1	4	5	1	4	3	3	25	1	1	1	2	2	2	9	6	1	3	4	2	3	1	1	2	3	6	6	1	4
111	62	1	4	2	1	4	1	6	2	3	3	8	3	3	1	3	2	1	13	1	1	1	4	2	3	1	3	16	2	1	1	2	2	2	10	4	3	2	3	1	3	3	3	3	3	2	4	1	1
112	33	2	2	2	1	2	3	6	3	2	2	7	3	2	3	3	2	2	15	1	3	2	4	1	2	3	2	18	2	1	1	2	2	2	10	1	3	2	6	1	2	3	5	2	2	6	2	3	1
113	49	1	2	3	1	4	3	8	2	1	3	6	1	1	3	3	2	2	12	4	3	2	5	2	3	1	3	23	1	1	1	2	2	2	9	4	5	2	3	1	1	4	2	3	2	3	1	2	3
114	49	1	5	2	3	4	3	10	2	2	2	6	2	1	1	2	3	1	10	1	1	2	1	1	2	3	3	14	1	1	1	2	2	2	9	3	5	1	4	2	2	5	2	4	2	2	6	2	5
115	46	2	1	2	1	3	1	5	2	2	2	6	1	1	1	2	1	1	7	1	4	5	3	1	5	2	5	26	1	1	1	2	2	2	9	4	2	3	1	1	2	5	4	1	1	3	2	4	4
116	51	1	2	2	2	3	1	6	2	2	3	7	2	3	2	2	2	2	13	5	5	1	2	1	1	4	1	20	2	1	1	2	2	2	10	2	4	2	1	4	2	5	5	2	1	2	5	1	1
117	55	2	2	4	3	1	3	7	3	3	3	9	3	1	2	3	1	2	12	1	3	3	2	2	3	2	3	19	2	1	1	2	2	2	10	4	3	3	4	6	4	3	1	1	2	3	2	5	5
118	34	2	1	3	2	3	3	8	3	2	1	6	2	3	1	2	1	1	10	3	1	2	3	2	3	1	3	18	1	1	1	2	2	2	9	2	3	6	2	5	2	6	3	2	3	6	1	1	3
119	36	1	1	1	2	1	2	5	1	3	2	6	2	2	2	3	2	2	13	1	3	4	2	5	5	1	1	22	1	1	1	2	2	2	9	5	2	5	4	2	1	3	6	2	3	3	5	1	5
120	51	2	4	3	2	2	1	5	1	1	3	5	2	2	2	2	1	2	11	2	2	3	2	1	4	4	3	21	2	1	1	2	2	2	10	2	5	3	2	1	2	2	2	3	1	6	3	1	4
121	61	1	1	4	2	3	2	7	2	2	3	7	1	3	2	2	1	2	11	2	2	2	1	3	2	3	3	18	1	1	1	2	2	2	9	1	3	2	3	4	1	1	3	5	1	2	5	4	5
122	48	1	2	3	1	1	1	3	1	3	3	7	3	3	1	1	2	1	11	3	1	3	3	4	2	3	2	21	1	1	1	2	2	2	9	6	6	1	5	2	1	2	3	3	5	1	4	5	1
123	53	2	5	1	1	4	2	7	3	3	1	7	1	1	2	1	1	2	8	2	2	2	3	2	2	2	2	17	1	1	1	2	2	2	9	5	3	6	3	2	4	5	2	1	5	3	3	2	2
124	38	1	3	4	3	3	3	9	2	1	3	6	2	1	1	2	2	2	10	3	1	1	2	3	5	5	2	22	2	1	1	2	2	2	10	2	1	1	4	2	2	1	1	2	2	3	2	2	5
125	57	1	2	1	3	3	3	9	1	2	1	4	1	3	3	2	2	1	12	1	2	2	5	2	4	1	3	20	1	1	1	2	2	2	9	3	4	5	3	2	4	3	6	5	2	2	1	2	2
126	42	1	2	3	1	4	1	6	3	1	2	6	3	3	1	2	2	2	13	1	1	5	2	2	2	2	5	20	2	1	1	2	2	2	10	2	2	2	4	3	2	3	3	3	5	5	4	1	1
127	38	1	5	3	2	2	2	6	2	2	1	5	3	1	3	2	1	2	12	2	1	2	4	2	2	4	1	18	2	1	1	2	2	2	10	2	3	5	2	2	5	4	2	1	6	1	1	2	4
128	63	2	3	3	2	2	3	7	2	3	1	6	1	3	2	2	2	2	12	1	3	3	4	3	3	1	1	19	2	1	1	2	2	2	10	3	1	1	3	6	1	3	4	5	4	4	5	1	6
129	32	1	3	4	3	1	3	7	2	1	3	6	3	2	2	1	2	2	12	3	2	2	5	5	2	3	3	25	1	1	1	2	2	2	9	6	2	3	2	5	6	3	5	1	6	3	1	4	6
130	52	1	4	3	2	1	3	6	2	3	2	7	2	2	2	2	2	2	12	2	2	3	5	2	1	1	3	19	1	1	1	2	2	2	9	2	4	4	1	2	5	3	3	2	3	1	1	2	3
131	34	1	4	1	2	2	3	7	3	2	1	6	3	2	3	3	2	1	14	4	3	4	2	2	2	3	2	22	1	1	1	2	2	2	9	5	4	4	1	4	4	4	4	4	3	3	2	1	2
132	34	1	4	4	1	3	2	6	3	1	1	5	2	3	3	3	1	2	14	3	2	2	1	2	3	3	3	19	1	1	1	2	2	2	9	2	3	1	2	2	2	4	2	1	3	4	3	2	3
133	56	1	2	3	2	1	1	4	1	1	3	5	1	3	1	1	3	2	11	3	2	1	2	3	3	2	4	20	2	1	1	2	2	2	10	1	2	2	4	1	2	3	1	1	3	3	2	3	2
134	47	1	3	4	2	4	1	7	1	1	3	5	1	2	3	2	3	1	12	1	5	1	4	3	2	2	5	23	2	1	1	2	2	2	10	2	2	6	1	3	2	4	1	3	2	3	2	4	3
135	63	1	3	1	2	2	1	5	3	2	3	8	3	3	1	1	1	1	10	2	5	5	1	5	1	2	1	22	2	1	1	2	2	2	10	1	2	6	2	6	5	6	4	1	4	2	6	2	4
136	52	1	1	4	3	1	2	6	1	1	3	5	2	3	3	1	3	2	14	1	2	1	3	2	4	1	3	17	1	1	1	2	2	2	9	1	3	6	1	3	4	6	1	2	3	2	4	4	5
137	51	1	1	2	3	2	1	6	2	2	1	5	3	2	1	1	3	1	11	3	1	5	2	1	1	5	2	20	1	1	1	2	2	2	9	2	3	6	1	2	5	2	4	4	4	4	2	4	1
138	43	1	1	1	3	2	2	7	2	2	1	5	1	3	2	3	2	1	12	2	1	5	4	5	2	3	1	23	1	1	1	2	2	2	9	5	1	3	3	2	1	5	2	1	2	2	2	3	1
139	63	2	4	2	1	3	3	7	3	1	1	5	3	2	1	1	3	2	12	1	1	1	1	2	1	1	5	13	1	1	1	2	2	2	9	6	5	2	3	3	1	1	4	1	2	3	3	1	2
140	41	1	1	1	2	4	2	8	2	1	1	4	3	2	2	1	3	2	13	1	1	1	3	5	3	4	5	23	1	1	1	2	2	2	9	3	2	6	4	3	1	3	1	6	2	2	5	1	2
141	38	1	2	3	3	3	3	9	1	3	1	5	3	1	2	1	3	1	11	2	2	3	3	2	3	2	1	18	1	1	1	2	2	2	9	4	3	6	5	6	1	2	1	1	4	3	3	3	2
142	61	2	3	2	3	1	2	6	1	3	3	7	2	3	1	1	3	2	12	4	1	4	5	4	2	4	4	28	1	1	1	2	2	2	9	4	2	3	3	4	3	4	3	3	2	2	3	2	1
143	60	2	1	2	2	2	3	7	2	2	3	7	1	1	3	2	1	1	9	5	2	4	2	2	4	1	2	22	1	1	1	2	2	2	9	2	3	5	2	1	5	2	3	2	1	4	3	4	2
144	62	2	5	3	3	3	3	9	2	3	2	7	2	3	3	1	2	1	12	1	4	2	2	1	2	2	2	16	1	1	1	2	2	2	9	3	3	4	3	1	4	3	1	1	4	3	6	1	6
145	54	2	3	1	2	1	3	6	2	2	1	5	1	2	2	3	2	2	12	1	3	2	1	4	2	2	5	20	2	1	1	2	2	2	10	3	4	2	4	2	5	6	6	1	2	2	2	3	3
146	58	1	1	4	3	3	1	7	2	1	3	6	2	3	1	3	3	1	13	1	1	2	3	1	5	4	5	22	2	1	1	2	2	2	10	3	5	3	1	2	1	2	2	2	3	3	1	2	3
147	48	2	2	1	3	2	3	8	1	1	2	4	2	2	2	1	2	1	10	3	4	1	3	2	2	3	3	21	1	1	1	2	2	2	9	2	2	2	1	6	5	3	4	4	4	3	1	2	3
148	47	1	1	2	3	2	1	6	2	2	2	6	2	2	2	1	1	2	10	3	2	2	2	3	1	2	5	20	1	1	1	2	2	2	9	2	6	2	1	2	3	6	2	4	3	6	2	3	3
149	39	2	1	1	1	3	1	5	2	2	2	6	3	1	3	2	3	2	14	5	1	2	1	3	1	2	2	17	2	1	1	2	2	2	10	3	5	1	3	2	1	1	2	1	5	3	6	5	4
150	35	1	1	3	2	4	2	8	3	1	1	5	3	1	3	3	1	2	13	2	4	3	4	2	2	5	2	24	1	1	1	2	2	2	9	2	1	4	3	3	3	2	2	2	4	2	3	3	5
151	32	2	1	1	1	4	2	7	2	1	2	5	2	3	1	2	1	2	11	2	1	1	3	5	3	4	1	20	2	1	1	2	2	2	10	3	2	2	3	2	2	5	6	4	2	3	1	3	2
152	56	1	5	3	2	2	3	7	2	2	1	5	2	2	2	2	1	2	11	1	2	2	5	4	3	2	5	24	2	1	1	2	2	2	10	1	2	6	2	6	4	4	2	4	3	3	4	5	1
153	53	1	2	1	1	4	3	8	2	1	3	6	1	3	1	2	3	2	12	4	1	5	3	5	1	4	1	24	1	1	1	2	2	2	9	2	2	1	4	2	5	6	1	6	1	2	4	5	2
154	33	1	3	1	1	2	2	5	2	2	3	7	2	2	3	1	3	1	12	3	4	3	5	2	1	4	2	24	2	1	1	2	2	2	10	3	5	3	1	2	3	2	3	6	4	2	1	5	2
155	33	1	3	1	3	2	3	8	2	3	3	8	1	2	1	1	1	2	8	1	1	2	4	3	4	2	2	19	1	1	1	2	2	2	9	4	3	3	2	2	2	3	3	3	1	2	5	3	6
156	58	1	3	4	3	2	3	8	2	3	3	8	3	3	3	3	1	2	15	2	1	5	3	3	5	2	1	22	1	1	1	2	2	2	9	4	3	2	4	1	2	3	2	3	4	3	1	4	2
157	45	2	2	1	2	2	1	5	3	3	2	8	1	2	1	1	1	1	7	3	1	1	3	3	3	2	4	20	1	1	1	2	2	2	9	5	3	2	1	1	2	5	3	1	3	3	4	1	4
158	44	1	4	4	2	4	3	9	2	2	3	7	2	3	3	3	2	1	14	2	1	3	5	1	3	2	3	20	1	1	1	2	2	2	9	2	3	4	3	6	3	5	1	2	3	2	1	1	4
159	46	2	4	3	2	2	2	6	3	2	1	6	1	2	2	2	1	2	10	2	3	1	2	3	1	2	3	17	1	1	1	2	2	2	9	2	2	4	6	2	2	2	2	2	3	3	2	1	6
160	55	1	2	2	3	1	2	6	2	3	1	6	3	2	3	1	3	1	13	5	1	2	1	1	4	2	2	18	2	1	1	2	2	2	10	5	6	5	2	5	1	2	1	2	5	1	5	2	3
161	39	1	1	2	1	1	2	4	1	2	2	5	2	2	1	2	3	2	12	3	5	3	1	5	2	3	3	25	2	1	1	2	2	2	10	3	3	5	2	6	4	6	2	1	3	2	5	6	1
162	58	2	1	3	3	2	2	7	3	1	2	6	2	1	3	1	2	2	11	5	2	5	4	2	4	1	3	26	1	1	1	2	2	2	9	4	3	2	6	6	1	2	2	2	4	2	4	4	6
163	38	1	4	3	2	3	2	7	1	2	3	6	1	1	1	1	3	2	9	1	2	1	5	1	3	2	2	17	2	1	1	2	2	2	10	3	1	1	1	3	1	3	3	3	3	2	1	3	2
164	48	1	4	2	3	2	1	6	1	3	1	5	1	2	1	2	3	2	11	5	3	3	2	4	3	1	2	23	2	1	1	2	2	2	10	3	1	2	3	2	2	1	3	2	2	1	3	1	2
165	45	2	2	3	1	2	2	5	1	1	3	5	2	2	2	2	3	2	13	2	4	3	5	2	3	5	2	26	1	1	1	2	2	2	9	3	3	1	3	1	4	2	4	3	2	6	6	4	2
166	60	1	3	2	3	1	3	7	2	2	3	7	1	1	2	2	2	1	9	3	2	2	2	3	1	2	5	20	2	1	1	2	2	2	10	2	2	1	2	1	3	3	1	5	1	6	4	3	3
167	60	2	3	4	2	1	1	4	2	2	1	5	2	2	1	2	3	2	12	4	5	1	4	2	3	1	2	22	1	1	1	2	2	2	9	5	3	4	1	4	2	4	4	1	1	1	3	2	2
168	43	1	2	2	1	4	2	7	3	2	3	8	3	3	1	1	1	2	11	1	3	1	2	3	2	1	2	15	1	1	1	2	2	2	9	3	2	5	4	6	1	3	2	3	6	2	2	3	2
169	57	1	3	3	1	3	2	6	1	1	3	5	3	2	2	2	1	2	12	2	3	3	5	1	3	1	5	23	1	1	1	2	2	2	9	3	2	4	1	1	6	5	3	1	1	3	1	2	6
170	44	1	1	2	2	2	1	5	2	3	2	7	1	3	3	3	2	1	13	3	1	2	3	5	3	4	1	22	2	1	1	2	2	2	10	6	2	3	1	4	3	5	2	6	1	3	5	4	3
171	46	1	1	2	2	4	1	7	1	1	2	4	2	1	2	2	3	1	11	3	3	2	5	2	3	4	3	25	1	1	1	2	2	2	9	6	2	3	3	4	4	6	2	1	4	5	5	1	2
172	45	2	2	1	3	4	3	10	3	1	2	6	2	3	3	3	2	2	15	2	5	3	3	2	3	5	2	25	1	1	1	2	2	2	9	5	1	4	1	3	1	2	3	2	6	3	5	6	5
173	44	1	3	1	2	2	1	5	3	3	2	8	1	1	2	3	1	2	10	2	2	3	2	3	4	1	2	19	2	1	1	2	2	2	10	3	2	6	1	1	2	1	2	1	2	2	3	3	1
174	53	1	3	1	3	3	1	7	2	1	2	5	1	2	2	1	2	1	9	1	3	2	2	2	3	3	3	19	1	1	1	2	2	2	9	6	2	6	5	4	4	1	1	2	3	2	4	1	3
175	53	2	1	2	1	2	1	4	3	3	3	9	2	3	2	1	2	1	11	5	2	1	4	3	3	2	1	21	1	1	1	2	2	2	9	1	3	2	6	1	4	4	3	2	4	5	5	2	6
176	60	2	3	3	2	1	2	5	1	2	2	5	2	2	2	3	1	1	11	4	4	4	2	5	1	1	1	22	2	1	1	2	2	2	10	1	2	5	3	5	3	3	1	1	3	2	1	1	5
177	50	2	4	2	1	2	2	5	1	2	2	5	1	2	2	2	2	2	11	5	1	5	4	2	2	2	3	24	1	1	1	2	2	2	9	3	6	2	5	1	1	2	2	1	1	1	4	1	6
178	63	1	4	2	3	3	2	8	2	2	2	6	2	2	3	2	1	2	12	3	1	2	3	2	2	2	1	16	1	1	1	2	2	2	9	2	2	3	1	2	3	1	3	1	5	3	4	1	4
179	58	1	3	2	1	2	3	6	3	3	2	8	3	3	2	2	1	2	13	4	1	1	1	2	2	5	3	19	2	1	1	2	2	2	10	2	2	2	6	2	1	2	4	4	2	1	6	3	3
180	42	1	5	1	2	1	1	4	2	3	2	7	2	3	2	3	3	1	14	3	1	4	4	1	1	3	1	18	2	1	1	2	2	2	10	4	3	4	2	2	2	5	3	2	4	1	2	3	3
181	38	1	4	2	2	2	2	6	3	1	2	6	3	1	3	2	2	2	13	1	2	2	2	4	1	5	1	18	2	1	1	2	2	2	10	6	1	3	2	5	2	5	3	1	5	2	6	1	2
182	63	1	2	2	2	2	1	5	1	3	3	7	2	3	2	2	1	2	12	1	5	1	4	2	5	3	5	26	1	1	1	2	2	2	9	3	1	5	2	1	2	5	3	3	2	3	1	6	1
183	54	1	2	2	1	3	1	5	1	1	3	5	2	3	2	2	2	2	13	3	3	3	3	3	3	4	5	27	2	1	1	2	2	2	10	1	2	2	2	3	3	5	1	6	2	2	1	1	5
184	59	2	1	2	1	1	1	3	1	3	2	6	2	3	1	3	2	2	13	1	2	1	2	5	5	1	3	20	2	1	1	2	2	2	10	2	2	5	3	2	2	1	2	2	1	3	6	4	2
185	53	1	1	3	2	4	2	8	2	2	1	5	2	3	3	3	2	2	15	5	2	2	3	1	2	3	2	20	1	1	1	2	2	2	9	3	1	4	2	2	2	2	2	3	2	2	2	3	2
186	37	2	4	1	2	2	2	6	2	3	1	6	3	2	3	3	2	2	15	3	1	2	3	3	2	4	2	20	2	1	1	2	2	2	10	2	5	1	4	1	3	3	6	6	1	5	6	2	2
187	44	2	3	1	2	3	3	8	3	2	1	6	3	2	1	2	1	2	11	1	5	1	4	3	3	1	3	21	2	1	1	2	2	2	10	5	2	4	5	4	6	1	5	4	2	2	5	3	4
188	37	1	2	1	1	2	2	5	3	2	3	8	2	2	3	2	3	1	13	1	1	3	4	2	5	3	5	24	1	1	1	2	2	2	9	1	3	4	3	2	1	3	2	1	5	5	2	2	5
189	32	2	3	2	3	3	1	7	3	2	3	8	2	3	1	3	1	1	11	2	2	3	2	3	1	5	5	23	1	1	1	2	2	2	9	2	2	4	4	3	2	1	2	2	2	5	2	6	2
190	39	1	2	3	2	4	1	7	1	3	1	5	1	2	1	3	2	2	11	2	2	1	2	2	2	2	4	17	1	1	1	2	2	2	9	1	1	3	2	6	1	6	3	4	3	3	1	6	4
191	51	1	2	1	2	4	2	8	1	3	1	5	2	1	3	2	2	1	11	4	5	3	2	2	1	4	2	23	2	1	1	2	2	2	10	2	2	2	1	3	3	3	2	3	1	3	4	5	2
192	39	1	3	1	1	1	2	4	2	2	2	6	3	1	2	3	2	2	13	2	4	3	2	2	1	2	5	21	1	1	1	2	2	2	9	3	3	5	3	3	1	5	6	4	5	3	2	1	2
193	36	2	2	3	3	2	2	7	3	1	1	5	2	3	2	3	3	2	15	2	1	2	1	3	1	1	2	13	2	1	1	2	2	2	10	3	2	1	3	3	4	3	5	5	5	3	2	1	4
194	48	1	1	1	2	3	1	6	1	1	3	5	2	2	3	3	2	2	14	2	2	3	1	4	5	2	5	24	2	1	1	2	2	2	10	1	2	2	2	2	3	5	1	2	6	4	2	2	6
195	50	1	3	4	3	2	3	8	2	1	2	5	2	2	1	1	2	1	9	1	2	5	2	5	3	2	4	24	1	1	1	2	2	2	9	2	1	2	6	2	1	4	3	5	3	1	3	1	1
196	35	1	1	3	3	3	3	9	1	1	3	5	2	3	1	2	3	2	13	2	3	2	5	1	3	3	5	24	1	1	1	2	2	2	9	2	6	3	2	2	4	3	3	3	2	5	1	3	5
197	54	2	4	3	3	3	1	7	2	3	1	6	1	1	1	3	2	2	10	2	1	3	3	2	5	2	4	22	1	1	1	2	2	2	9	3	2	4	3	3	2	3	1	2	3	2	5	6	2
198	63	2	1	1	2	2	3	7	1	3	1	5	2	3	2	2	1	2	12	2	2	1	2	3	4	2	1	17	2	1	1	2	2	2	10	2	4	5	3	6	1	6	5	2	6	3	2	1	3
199	58	2	1	1	2	3	2	7	2	2	1	5	2	2	3	2	2	2	13	5	3	3	2	4	3	4	2	26	1	1	1	2	2	2	9	4	5	5	1	3	3	4	1	2	5	2	3	1	6
200	55	1	2	1	1	2	1	4	2	2	3	7	2	2	2	2	2	2	12	3	2	4	2	1	1	1	2	16	2	1	1	2	2	2	10	3	3	3	2	4	5	5	1	4	4	2	5	2	2
201	32	2	3	2	2	2	2	6	1	3	2	6	3	1	2	1	2	1	10	2	4	1	1	3	4	1	1	17	2	1	1	2	2	2	10	5	4	1	2	1	1	1	2	4	1	6	2	3	3
202	53	2	2	1	1	2	2	5	1	2	2	5	2	1	3	1	2	2	11	3	3	2	1	2	1	4	2	18	1	1	1	2	2	2	9	2	1	2	3	2	2	1	1	3	2	3	5	3	1
203	52	1	3	2	3	3	2	8	1	3	2	6	1	3	2	2	2	2	12	5	4	1	5	2	2	1	1	21	2	1	1	2	2	2	10	3	1	6	2	1	2	4	2	1	3	5	2	3	3
204	55	2	4	1	2	2	2	6	2	2	1	5	3	2	1	1	1	2	10	2	3	5	3	3	4	3	2	25	1	1	1	2	2	2	9	4	3	5	1	2	2	5	3	2	2	6	3	3	2
205	37	2	3	4	2	3	2	7	3	1	1	5	2	3	2	3	3	2	15	5	2	3	4	5	3	2	2	26	2	1	1	2	2	2	10	5	3	2	3	4	3	3	3	6	2	3	4	4	2
206	42	1	2	3	3	2	3	8	2	3	1	6	1	3	2	3	1	2	12	4	5	1	2	2	2	5	2	23	2	1	1	2	2	2	10	2	1	6	2	4	6	4	3	5	3	2	6	3	3
207	61	1	1	2	1	3	2	6	2	2	2	6	1	2	2	1	2	2	10	5	5	2	1	3	3	5	2	26	2	1	1	2	2	2	10	1	6	2	2	3	2	1	2	1	2	2	4	6	3
208	49	1	2	2	3	1	3	7	3	3	3	9	2	3	1	2	2	2	12	5	3	2	5	2	2	2	4	25	1	1	1	2	2	2	9	5	3	2	2	5	3	2	2	6	1	3	2	5	2
209	59	2	2	4	2	4	2	8	1	3	1	5	1	3	2	2	2	2	12	3	2	5	2	1	5	3	2	23	2	1	1	2	2	2	10	5	4	3	1	2	6	1	3	4	6	1	1	2	3
210	45	1	2	4	3	2	2	7	2	1	3	6	3	2	3	2	1	2	13	4	3	5	3	5	1	2	5	28	2	1	1	2	2	2	10	2	4	1	2	2	4	2	4	3	4	1	3	2	3
211	61	2	1	2	3	3	3	9	2	1	2	5	1	1	3	3	2	2	12	5	3	1	2	1	4	3	4	23	2	1	1	2	2	2	10	6	4	6	1	6	4	6	2	6	2	1	1	1	4
212	33	1	3	3	2	2	3	7	2	1	1	4	2	1	2	2	1	2	10	3	3	3	4	3	1	1	3	21	1	1	1	2	2	2	9	1	2	2	2	4	6	5	3	2	6	3	4	2	1
213	49	2	4	3	2	1	1	4	2	1	2	5	2	3	1	2	2	1	11	1	3	5	3	3	3	2	2	22	2	1	1	2	2	2	10	3	3	5	1	1	3	2	4	2	2	1	3	6	2
214	53	1	4	1	3	2	2	7	1	1	3	5	1	1	1	2	2	1	8	1	4	4	1	3	1	2	3	19	1	1	1	2	2	2	9	1	6	5	2	1	6	3	2	5	3	6	1	1	6
215	39	1	4	4	3	3	3	9	1	1	2	4	2	2	2	2	2	1	11	1	3	5	1	2	5	1	2	20	2	1	1	2	2	2	10	2	1	1	1	2	1	2	3	1	3	4	2	5	4
216	33	1	2	2	2	3	3	8	2	1	2	5	1	1	1	2	1	2	8	4	5	1	4	3	4	3	3	27	1	1	1	2	2	2	9	3	2	5	2	5	5	2	3	2	2	3	1	5	2
217	44	1	2	4	2	2	1	5	2	1	2	5	2	2	3	1	2	2	12	3	3	1	3	3	3	3	1	20	2	1	1	2	2	2	10	3	2	2	1	3	2	3	2	2	2	3	1	5	2
218	32	2	3	2	2	2	2	6	3	2	1	6	1	1	3	3	2	2	12	3	4	2	1	2	2	3	3	20	1	1	1	2	2	2	9	2	3	1	3	2	2	6	3	3	3	3	5	2	2
219	45	2	5	2	2	4	2	8	3	2	2	7	2	3	2	2	1	1	11	3	5	2	3	3	2	4	5	27	1	1	1	2	2	2	9	6	1	3	6	3	3	1	6	3	1	6	1	4	2
220	51	2	2	1	1	4	2	7	2	1	1	4	3	2	2	1	3	2	13	3	5	2	4	3	3	5	2	27	2	1	1	2	2	2	10	2	6	2	5	5	6	1	1	2	1	1	2	2	3
221	33	1	3	2	3	2	3	8	1	3	2	6	1	2	2	2	1	2	10	3	1	2	2	5	3	5	2	23	1	1	1	2	2	2	9	5	4	2	1	2	2	3	6	4	4	1	2	4	3
222	41	2	2	3	2	4	3	9	2	2	3	7	3	2	2	2	3	2	14	1	2	2	4	3	3	1	2	18	1	1	1	2	2	2	9	3	4	4	2	2	3	3	2	5	5	4	5	5	2
223	57	1	2	2	2	3	2	7	2	1	3	6	3	3	3	3	1	2	15	3	4	3	1	1	2	2	4	20	2	1	1	2	2	2	10	6	1	1	3	1	2	4	5	1	4	3	2	2	6
224	33	1	2	2	2	3	2	7	1	2	3	6	3	2	1	2	1	1	10	2	2	2	3	2	5	5	2	23	1	1	1	2	2	2	9	3	6	4	3	2	2	3	2	4	3	6	3	6	1
225	61	1	4	3	2	1	2	5	3	2	1	6	2	1	3	3	3	1	13	1	2	5	3	3	3	5	5	27	1	1	1	2	2	2	9	2	4	2	2	2	2	2	2	3	2	1	3	6	2
226	62	2	1	3	2	4	1	7	1	3	2	6	2	1	2	2	3	2	12	5	5	2	5	3	2	3	2	27	1	1	1	2	2	2	9	3	4	3	2	2	2	3	5	2	2	3	5	4	3
227	57	2	3	2	2	1	3	6	3	2	3	8	2	2	3	2	2	2	13	3	3	2	4	3	3	2	3	23	2	1	1	2	2	2	10	2	6	1	2	3	1	4	6	2	1	1	6	5	3
228	60	1	1	2	1	1	2	4	3	3	1	7	3	2	1	2	2	2	12	2	1	1	3	2	2	2	3	16	1	1	1	2	2	2	9	2	4	4	1	1	1	4	2	5	3	2	2	1	3
229	54	1	1	2	3	2	2	7	3	3	3	9	2	3	1	2	1	2	11	5	4	1	1	1	3	3	5	23	2	1	1	2	2	2	10	2	1	2	5	2	1	3	3	3	1	2	5	5	3
230	53	2	1	2	2	3	2	7	2	2	3	7	3	2	2	2	3	2	14	2	2	5	2	5	2	1	3	22	1	1	1	2	2	2	9	5	3	3	1	2	2	5	3	2	6	2	5	2	6
231	43	1	2	1	2	4	3	9	2	3	1	6	1	2	2	1	2	2	10	2	2	3	4	3	1	2	5	22	1	1	1	2	2	2	9	3	4	1	3	4	3	2	1	1	2	3	5	1	2
232	61	1	2	3	1	3	3	7	1	1	2	4	3	2	2	3	3	1	14	3	2	2	2	2	2	1	5	19	1	1	1	2	2	2	9	2	2	1	4	4	4	1	6	1	3	3	3	6	4
233	36	1	5	2	3	2	2	7	3	2	1	6	3	3	2	3	3	2	16	5	2	1	4	1	1	4	2	20	2	1	1	2	2	2	10	3	1	2	5	4	6	1	1	1	3	6	2	1	2
234	56	2	2	1	1	1	2	4	1	2	2	5	1	1	2	3	1	2	10	4	3	2	3	3	2	2	1	20	1	1	1	2	2	2	9	2	2	3	2	2	1	1	2	2	6	2	2	5	4
235	39	2	1	3	3	1	2	6	2	2	1	5	1	1	3	3	1	2	11	1	1	1	2	5	3	3	2	18	1	1	1	2	2	2	9	3	5	5	4	2	2	4	2	2	4	2	3	2	3
236	62	1	3	2	3	2	3	8	1	3	1	5	1	2	1	1	1	2	8	2	3	4	3	3	2	3	1	21	1	1	1	2	2	2	9	3	2	3	2	1	3	2	3	5	6	5	3	5	2
237	52	1	4	2	1	3	1	5	3	3	2	8	3	1	3	1	3	1	12	2	2	4	5	1	1	2	2	19	2	1	1	2	2	2	10	4	3	6	1	1	2	6	3	5	2	3	3	2	2
238	62	2	4	4	1	3	1	5	1	1	3	5	2	2	3	2	3	1	13	5	2	1	3	3	1	2	4	21	1	1	1	2	2	2	9	1	6	6	5	2	1	6	2	6	4	2	1	5	1
239	36	1	5	2	1	1	3	5	2	1	3	6	3	1	3	1	2	2	12	2	2	2	2	3	3	2	2	18	1	1	1	2	2	2	9	3	4	2	6	3	2	3	3	6	3	4	5	4	4
240	46	2	2	2	1	3	2	6	2	1	3	6	2	2	2	2	3	1	12	2	3	1	4	4	3	2	2	21	1	1	1	2	2	2	9	2	5	2	4	4	2	2	4	6	6	1	3	5	2
241	47	2	1	3	1	3	2	6	1	2	3	6	2	2	1	3	2	2	12	1	2	2	4	1	3	5	3	21	1	1	1	2	2	2	9	4	5	2	1	4	2	4	1	3	3	3	2	3	6
242	35	2	2	2	2	2	1	5	3	3	3	9	3	3	1	2	1	2	12	2	2	5	4	2	4	1	1	21	2	1	1	2	2	2	10	4	3	6	6	6	5	2	1	1	4	4	3	3	3
243	50	2	2	4	1	3	3	7	2	1	2	5	2	2	1	2	1	2	10	2	3	3	2	1	2	3	1	17	1	1	1	2	2	2	9	5	2	2	3	2	1	5	3	2	5	1	1	1	4
244	54	2	2	2	3	2	1	6	2	3	2	7	3	1	2	3	2	1	12	2	3	2	5	1	4	4	4	25	1	1	1	2	2	2	9	6	6	3	4	5	3	5	3	3	3	3	2	3	5
245	42	1	4	2	1	4	3	8	3	2	1	6	2	2	3	3	2	2	14	5	2	3	1	4	3	2	5	25	2	1	1	2	2	2	10	2	1	2	3	1	4	2	4	1	3	6	4	3	3
246	63	2	2	1	1	4	1	6	2	3	2	7	3	1	3	2	3	1	13	3	2	1	2	2	2	2	2	16	2	1	1	2	2	2	10	5	1	5	2	6	2	2	2	2	4	1	5	1	2
247	62	1	3	4	2	3	1	6	1	3	2	6	3	2	3	2	1	2	13	5	3	2	5	2	1	2	3	23	1	1	1	2	2	2	9	1	2	1	5	2	5	3	6	3	2	2	3	2	4
248	52	1	1	3	3	2	1	6	1	2	3	6	2	3	2	3	2	2	14	4	2	3	3	3	2	4	2	23	2	1	1	2	2	2	10	4	3	3	1	2	1	4	2	5	5	2	3	4	3
249	47	1	3	1	2	2	2	6	2	3	2	7	1	1	3	2	3	1	11	3	2	2	4	3	1	2	2	19	1	1	1	2	2	2	9	5	3	4	3	2	5	1	5	6	3	3	2	3	5
250	48	1	2	3	2	4	1	7	3	3	1	7	3	1	1	1	2	2	10	1	1	2	3	4	4	3	4	22	1	1	1	2	2	2	9	1	4	2	3	1	6	4	2	1	3	2	6	3	3
251	57	1	4	2	2	3	2	7	3	3	2	8	1	2	2	2	3	2	12	3	2	1	3	3	3	2	4	21	2	1	1	2	2	2	10	3	3	3	4	2	3	4	1	1	1	4	6	4	2
252	63	1	3	1	2	2	1	5	1	2	2	5	1	1	1	1	1	2	7	3	1	5	2	2	3	1	3	20	1	1	1	2	2	2	9	2	3	3	3	2	3	4	5	2	3	5	2	1	2
253	49	1	1	1	3	3	3	9	3	3	3	9	2	1	3	1	2	2	11	2	3	4	1	3	3	2	1	19	1	1	1	2	2	2	9	2	3	2	2	6	3	1	2	3	5	2	6	5	1
254	54	2	1	1	1	2	1	4	2	3	2	7	2	2	3	2	2	2	13	3	5	3	3	2	5	2	2	25	1	1	1	2	2	2	9	3	1	1	5	3	3	2	4	1	2	4	6	5	6
255	56	1	2	2	1	3	3	7	2	2	1	5	1	1	1	1	2	1	7	2	5	3	2	1	5	2	3	23	1	1	1	2	2	2	9	5	6	1	6	1	2	2	2	2	1	1	6	6	6
256	46	1	3	1	3	1	2	6	3	2	3	8	3	3	1	1	3	2	13	5	2	3	4	3	2	3	5	27	1	1	1	2	2	2	9	1	1	6	2	3	4	3	5	1	4	5	2	3	3
257	46	2	1	3	1	2	3	6	3	3	2	8	3	3	3	2	2	2	15	4	2	1	2	1	2	4	2	18	2	1	1	2	2	2	10	1	1	6	1	3	1	3	4	1	1	1	4	1	2
258	51	1	2	3	2	2	2	6	3	1	3	7	1	3	1	1	2	1	9	3	5	2	3	4	2	4	3	26	1	1	1	2	2	2	9	5	2	1	5	3	2	1	2	2	2	3	2	2	2
259	35	1	1	2	3	3	1	7	3	2	2	7	2	3	2	3	1	1	12	2	3	2	2	2	2	3	2	18	2	1	1	2	2	2	10	2	1	1	3	2	2	1	3	2	2	2	3	5	3
260	35	2	4	4	1	1	1	3	3	2	2	7	2	2	3	2	2	1	12	5	5	3	2	4	3	5	1	28	1	1	1	2	2	2	9	2	3	1	4	3	6	2	5	3	3	2	2	5	2
261	51	2	3	3	1	4	3	8	2	3	1	6	2	1	2	3	1	2	11	4	2	2	5	2	2	4	4	25	2	1	1	2	2	2	10	2	2	1	3	1	3	2	4	3	5	2	5	1	2
262	45	1	3	2	1	1	1	3	3	3	2	8	2	2	2	1	1	2	10	5	5	5	4	4	1	5	2	31	1	1	1	2	2	2	9	3	4	3	5	2	2	1	1	2	4	1	3	4	4
263	51	1	1	1	1	4	2	7	2	3	1	6	1	2	1	2	2	1	9	1	3	4	2	3	5	5	2	25	2	1	1	2	2	2	10	1	2	6	6	4	3	1	2	2	6	6	5	1	3
264	50	1	5	2	2	4	2	8	3	3	1	7	2	2	3	1	2	2	12	3	1	3	2	1	4	2	3	19	1	1	1	2	2	2	9	1	2	3	1	2	4	2	1	1	2	4	4	5	2
265	60	2	3	2	1	2	2	5	2	1	1	4	2	2	3	2	2	2	13	4	3	4	3	3	2	5	4	28	1	1	1	2	2	2	9	3	3	1	6	4	2	2	1	2	1	5	1	2	1
266	49	2	2	1	3	2	3	8	1	3	1	5	2	2	1	3	2	2	12	4	5	3	4	2	3	3	1	25	1	1	1	2	2	2	9	3	1	5	6	1	1	1	1	2	1	2	2	2	4
267	60	1	3	1	2	1	3	6	2	1	1	4	2	2	2	3	3	1	13	4	3	4	1	2	2	5	1	22	2	1	1	2	2	2	10	3	3	1	3	2	2	4	1	2	4	2	6	4	2
268	52	1	4	2	2	2	3	7	1	2	3	6	3	2	1	3	2	2	13	3	1	4	5	3	4	2	3	25	1	1	1	2	2	2	9	2	1	1	3	3	3	6	1	3	1	4	3	5	2
269	45	1	3	4	2	4	2	8	3	2	2	7	1	1	2	2	2	1	9	2	5	3	3	1	3	1	4	22	1	1	1	2	2	2	9	3	4	4	1	6	1	6	5	2	1	5	3	1	2
270	51	1	2	2	1	1	3	5	1	2	1	4	1	1	3	1	1	2	9	1	3	2	3	4	3	2	2	20	2	1	1	2	2	2	10	5	5	3	1	3	3	2	1	1	2	5	3	3	1
271	50	1	4	3	2	3	1	6	2	3	3	8	1	1	2	2	2	1	9	1	2	3	1	4	1	1	1	14	1	1	1	2	2	2	9	3	2	2	2	1	4	1	4	4	2	1	4	6	3
272	46	1	1	2	2	2	2	6	2	1	2	5	3	3	2	2	2	2	14	4	1	2	2	4	1	1	3	18	2	1	1	2	2	2	10	5	3	2	2	4	2	2	4	6	3	3	6	1	4
273	41	1	3	3	2	2	1	5	3	2	3	8	2	3	2	3	2	1	13	2	2	2	5	1	5	5	3	25	2	1	1	2	2	2	10	4	2	3	6	3	3	6	3	4	2	6	2	4	3
274	34	1	3	1	3	1	2	6	1	3	3	7	1	2	3	3	2	2	13	1	3	4	3	2	3	2	4	22	2	1	1	2	2	2	10	4	1	1	2	1	4	1	3	6	2	2	1	4	2
275	49	1	5	3	3	3	1	7	2	1	2	5	1	2	3	2	3	1	12	2	3	2	1	2	4	1	2	17	2	1	1	2	2	2	10	1	2	6	4	4	3	5	1	2	3	5	3	2	5
276	42	2	4	3	2	2	3	7	2	1	1	4	2	2	2	3	1	2	12	1	5	4	1	5	4	2	2	24	1	1	1	2	2	2	9	1	1	1	6	3	2	3	5	5	2	1	3	2	2
277	57	2	4	4	1	2	1	4	3	1	2	6	1	2	1	2	3	2	11	1	1	1	4	1	4	2	4	18	1	1	1	2	2	2	9	1	5	2	5	1	3	5	5	5	1	6	2	5	5
278	42	1	4	3	1	3	2	6	1	3	3	7	2	3	3	2	2	2	14	2	2	2	1	3	2	3	3	18	2	1	1	2	2	2	10	2	2	3	2	1	2	1	3	4	1	5	2	2	5
279	50	2	1	2	2	4	1	7	3	1	1	5	3	3	3	1	2	2	14	4	3	5	2	3	3	4	3	27	1	1	1	2	2	2	9	3	5	3	1	4	3	1	2	2	3	3	4	6	3
280	43	1	2	4	2	3	3	8	2	3	2	7	1	3	2	2	2	2	12	2	4	2	1	2	3	2	1	17	1	1	1	2	2	2	9	6	1	3	3	1	4	1	2	3	2	5	6	2	2
281	34	2	5	2	2	2	3	7	2	3	2	7	2	2	3	1	3	2	13	2	3	4	4	1	1	1	2	18	1	1	1	2	2	2	9	5	2	3	5	6	1	2	6	2	1	1	5	3	5
282	56	2	1	1	1	2	3	6	1	2	3	6	2	2	2	2	1	2	11	2	5	2	2	2	1	1	1	16	2	1	1	2	2	2	10	2	3	3	6	4	2	2	2	1	1	1	2	2	1
283	52	2	4	2	3	2	3	8	1	2	3	6	1	1	2	1	2	1	8	3	4	3	4	1	4	5	5	29	2	1	1	2	2	2	10	6	2	3	3	2	2	1	4	3	2	4	1	1	3
284	48	1	3	1	1	2	1	4	1	1	3	5	2	2	2	3	2	2	13	4	2	1	2	2	3	2	5	21	1	1	1	2	2	2	9	4	3	4	1	2	2	1	5	1	3	2	3	3	3
285	40	2	2	2	2	3	2	7	3	2	1	6	3	2	2	2	2	2	13	3	5	1	2	2	3	3	4	23	1	1	1	2	2	2	9	2	3	3	3	2	2	2	4	1	6	3	2	4	2
286	48	1	2	2	3	2	3	8	1	2	2	5	2	1	1	1	2	2	9	2	2	5	3	4	1	1	1	19	2	1	1	2	2	2	10	2	1	5	3	3	2	1	1	3	3	6	4	4	2
287	52	1	4	3	2	2	2	6	1	1	1	3	3	1	1	2	1	1	9	2	2	4	3	2	2	4	2	21	1	1	1	2	2	2	9	2	1	3	1	4	5	2	2	1	5	2	4	2	5
288	37	2	3	2	2	4	2	8	1	2	3	6	2	3	3	1	1	2	12	5	1	3	3	2	5	2	1	22	2	1	1	2	2	2	10	4	1	5	1	1	2	1	3	4	2	1	3	2	2
289	53	1	1	1	1	3	3	7	1	2	2	5	1	3	1	2	1	2	10	3	5	3	2	2	1	2	3	21	2	1	1	2	2	2	10	3	6	2	5	1	4	2	2	3	2	5	2	3	5
290	48	1	1	2	2	2	1	5	1	1	3	5	2	1	1	3	2	2	11	3	2	1	2	1	2	1	2	14	2	1	1	2	2	2	10	1	3	1	5	4	4	1	1	6	1	2	1	3	3
291	35	1	3	2	1	4	2	7	3	2	1	6	2	1	2	3	3	2	13	3	1	2	2	3	5	3	3	22	1	1	1	2	2	2	9	2	6	1	4	1	2	2	2	4	1	3	4	2	1
292	55	2	3	2	1	2	1	4	2	3	2	7	3	1	2	2	2	2	12	2	5	3	1	2	3	2	1	19	2	1	1	2	2	2	10	4	1	4	4	2	4	1	4	1	4	1	2	3	1
293	59	2	2	2	1	3	1	5	2	2	2	6	2	1	3	1	2	2	11	4	3	2	5	2	1	2	1	20	1	1	1	2	2	2	9	4	6	1	2	3	2	1	1	1	4	1	3	3	3
294	35	1	3	3	1	1	2	4	2	2	2	6	2	3	1	2	2	2	12	3	3	2	1	2	1	2	4	18	1	1	1	2	2	2	9	2	5	2	4	1	3	6	2	6	2	3	1	5	1
295	58	1	5	1	3	2	2	7	1	2	1	4	3	1	3	3	2	2	14	5	5	4	1	1	3	2	1	22	1	1	1	2	2	2	9	3	3	3	3	2	6	2	2	6	6	6	6	1	4
296	37	1	2	3	1	2	1	4	2	1	2	5	2	2	2	2	2	2	12	1	4	2	3	4	5	3	3	25	2	1	1	2	2	2	10	2	4	2	2	2	2	2	3	4	3	6	3	6	4
297	35	2	3	4	3	1	3	7	2	1	2	5	3	3	1	3	1	2	13	2	4	2	3	2	5	5	2	25	1	1	1	2	2	2	9	4	3	2	1	2	1	4	4	2	2	3	1	4	3
298	58	2	1	2	3	3	1	7	1	1	3	5	1	3	3	3	3	1	14	2	1	5	3	4	1	3	5	24	1	1	1	2	2	2	9	1	2	2	4	3	6	3	3	1	3	1	4	1	6
299	47	2	2	2	1	2	2	5	2	1	1	4	1	2	3	3	3	1	13	1	2	5	2	1	1	1	4	17	1	1	1	2	2	2	9	3	5	5	1	3	2	2	2	5	2	1	1	3	1
300	55	2	4	3	3	3	2	8	2	2	2	6	3	3	1	2	1	2	12	2	1	3	2	3	1	5	2	19	2	1	1	2	2	2	10	4	3	5	6	2	2	2	5	2	2	3	5	2	2
301	60	1	5	2	2	4	1	7	1	1	3	5	2	2	1	2	1	1	9	3	2	1	2	1	5	2	5	21	1	1	1	2	2	2	9	3	1	2	5	3	2	6	2	1	1	6	2	2	5
302	35	1	1	2	2	3	3	8	1	2	3	6	3	2	3	2	2	2	14	2	3	2	4	2	4	3	1	21	1	1	1	2	2	2	9	4	1	2	1	4	1	3	5	1	6	6	2	4	5
303	52	2	2	3	1	2	2	5	1	2	2	5	3	3	2	2	3	2	15	2	1	1	1	4	2	2	1	14	1	1	1	2	2	2	9	4	4	2	3	2	2	3	3	2	4	3	2	2	3
304	33	2	5	3	1	1	2	4	2	2	1	5	1	1	1	2	2	2	9	3	3	2	3	5	3	3	1	23	2	1	1	2	2	2	10	2	5	3	2	4	1	6	3	3	3	4	3	4	4
305	59	2	3	1	2	3	2	7	1	2	2	5	1	1	2	2	2	1	9	1	1	2	1	2	1	1	1	10	1	1	1	2	2	2	9	3	2	2	5	3	3	5	2	1	1	5	5	2	2
306	32	1	2	2	1	4	2	7	2	2	3	7	3	1	3	3	1	1	12	4	3	3	2	5	3	1	5	26	2	1	1	2	2	2	10	5	6	4	1	2	2	3	5	4	2	1	1	2	2
307	63	1	2	4	3	4	1	8	3	3	2	8	3	2	3	3	2	2	15	1	3	3	3	1	2	3	2	18	1	1	1	2	2	2	9	5	1	2	2	3	2	2	2	6	3	2	1	4	2
308	41	1	1	1	2	2	1	5	3	2	2	7	1	2	3	2	1	2	11	1	2	2	2	2	1	2	3	15	1	1	1	2	2	2	9	1	1	2	2	4	2	3	4	2	3	4	2	5	5
309	42	2	2	2	3	4	2	9	2	2	1	5	1	2	1	2	3	2	11	1	3	2	5	4	1	2	1	19	1	1	1	2	2	2	9	1	6	6	5	2	1	1	4	1	3	2	5	5	3
310	49	2	3	1	1	4	2	7	3	1	2	6	2	2	2	1	3	1	11	5	1	2	1	1	3	5	3	21	1	1	1	2	2	2	9	6	1	6	1	4	2	1	4	1	2	3	2	3	2
311	43	2	3	2	2	1	2	5	2	2	2	6	1	3	1	2	1	2	10	3	1	3	1	1	3	1	2	15	1	1	1	2	2	2	9	1	1	2	3	1	1	2	2	5	4	4	1	2	2
312	53	2	1	1	2	1	2	5	2	1	1	4	1	2	1	1	2	2	9	4	1	3	1	2	5	3	2	21	1	1	1	2	2	2	9	2	4	5	1	1	1	3	2	1	4	4	1	1	1
313	52	2	2	3	3	1	3	7	2	3	1	6	2	3	2	1	3	2	13	1	1	2	2	5	3	2	3	19	1	1	1	2	2	2	9	1	2	3	1	6	2	4	6	2	2	1	3	1	1
314	43	2	1	3	3	2	1	6	1	2	2	5	3	3	1	3	1	2	13	2	3	2	2	3	2	2	3	19	1	1	1	2	2	2	9	6	2	3	5	2	3	3	3	2	3	3	1	2	3
315	52	1	1	1	2	2	3	7	2	1	2	5	3	2	3	3	3	2	16	4	3	1	5	2	1	4	1	21	1	1	1	2	2	2	9	3	3	2	4	2	2	3	1	1	2	1	1	6	1
316	32	1	2	2	2	3	2	7	2	1	1	4	2	3	1	2	3	2	13	4	2	4	1	2	2	2	3	20	1	1	1	2	2	2	9	3	2	2	3	3	4	2	2	2	2	1	3	3	2
317	56	1	2	4	1	3	2	6	1	3	1	5	3	2	1	2	2	2	12	5	1	1	3	2	3	3	2	20	1	1	1	2	2	2	9	5	3	4	1	4	2	2	2	2	2	6	1	3	3
318	61	1	2	1	1	4	1	6	1	2	1	4	3	2	1	1	2	2	11	2	2	3	2	2	2	5	1	19	2	1	1	2	2	2	10	2	2	2	1	3	4	5	1	2	2	1	1	1	3
319	44	2	2	1	1	4	2	7	1	1	1	3	1	1	1	2	2	1	8	4	5	2	2	1	2	4	4	24	1	1	1	2	2	2	9	5	2	6	2	6	2	4	5	3	3	2	1	4	2
320	49	2	2	1	2	1	1	4	2	2	2	6	3	1	2	2	3	2	13	3	3	3	3	2	1	3	4	22	2	1	1	2	2	2	10	4	4	3	3	1	2	1	2	5	1	4	2	4	3
321	53	2	3	2	2	2	3	7	3	2	3	8	3	1	3	1	1	2	11	3	1	1	5	3	4	2	1	20	1	1	1	2	2	2	9	3	3	2	5	4	4	5	4	3	1	1	2	2	3
322	46	1	5	4	3	3	1	7	2	2	2	6	3	3	3	3	3	2	17	2	3	3	2	5	3	1	1	20	2	1	1	2	2	2	10	1	5	3	1	6	3	3	1	3	1	2	1	2	1
323	43	2	4	2	3	1	2	6	2	2	2	6	3	2	1	1	2	2	11	1	2	2	5	3	4	2	3	22	2	1	1	2	2	2	10	5	1	6	3	3	6	6	3	4	3	2	5	2	4
324	38	2	4	3	2	4	2	8	1	3	1	5	2	3	3	1	3	1	13	5	2	2	5	3	1	2	2	22	1	1	1	2	2	2	9	6	3	3	1	3	4	5	2	5	2	3	5	4	6
325	58	2	1	1	1	1	2	4	3	1	2	6	3	3	1	1	2	2	12	1	3	2	3	3	2	3	4	21	2	1	1	2	2	2	10	4	2	1	3	3	2	2	4	2	1	3	2	4	6
326	52	2	2	3	2	3	1	6	2	2	3	7	3	3	1	1	1	1	10	3	4	2	4	2	1	3	4	23	1	1	1	2	2	2	9	5	2	2	1	5	4	4	1	2	6	4	3	2	2
327	62	2	2	1	3	1	3	7	1	2	1	4	1	2	2	1	3	1	10	2	2	2	1	2	2	1	3	15	1	1	1	2	2	2	9	2	2	1	1	3	2	2	2	2	5	2	5	2	2
328	63	1	3	4	2	4	3	9	3	2	1	6	3	1	3	2	1	1	11	1	1	2	4	2	1	3	4	18	2	1	1	2	2	2	10	1	1	2	4	6	2	2	4	3	1	3	4	2	5
329	58	2	2	4	2	4	3	9	2	3	3	8	1	2	2	3	2	2	12	4	4	2	3	1	3	2	3	22	2	1	1	2	2	2	10	5	4	2	2	5	2	3	2	1	3	4	2	2	3
330	35	1	4	3	3	2	2	7	3	1	1	5	2	1	1	3	2	2	11	2	5	2	4	1	3	1	3	21	2	1	1	2	2	2	10	2	2	2	5	3	2	3	5	6	6	3	2	2	1
331	57	1	1	1	3	3	2	8	1	1	2	4	3	2	3	3	3	2	16	4	1	3	5	4	2	2	3	24	1	1	1	2	2	2	9	6	2	3	2	1	4	2	4	3	6	2	2	3	3
332	46	1	4	1	2	4	3	9	2	2	3	7	1	1	1	1	3	1	8	2	2	2	2	1	1	3	2	15	2	1	1	2	2	2	10	2	1	5	3	1	1	2	6	2	2	6	1	5	5
333	33	1	1	1	1	2	2	5	2	2	3	7	1	3	1	1	3	2	11	1	3	2	5	1	1	2	1	16	1	1	1	2	2	2	9	2	3	2	5	2	3	4	1	4	3	5	3	5	1
334	60	1	5	3	3	1	1	5	1	1	2	4	2	2	2	2	2	2	12	4	4	2	1	2	1	2	1	17	2	1	1	2	2	2	10	6	5	3	6	3	6	1	3	4	1	1	1	1	1
335	61	2	3	4	3	3	2	8	1	3	3	7	1	2	3	2	1	1	10	4	1	5	4	4	5	3	2	28	1	1	1	2	2	2	9	2	2	2	2	2	3	2	5	5	1	5	2	3	2
336	41	1	3	2	2	2	3	7	2	3	2	7	1	2	1	2	2	2	10	3	1	3	1	4	3	1	1	17	2	1	1	2	2	2	10	4	1	4	5	3	5	5	1	4	5	3	5	1	2
337	49	1	1	4	1	2	3	6	1	2	2	5	3	2	2	3	3	2	15	1	3	3	2	4	1	3	2	19	1	1	1	2	2	2	9	3	3	2	3	2	3	1	4	5	3	4	2	3	6
338	36	2	2	3	1	2	2	5	2	3	3	8	2	1	1	3	2	1	10	2	3	3	1	1	1	1	4	16	1	1	1	2	2	2	9	2	3	2	4	3	3	3	3	2	6	1	1	1	5
339	38	2	2	1	3	1	2	6	2	2	3	7	1	3	2	2	1	2	11	5	5	2	5	3	2	3	2	27	1	1	1	2	2	2	9	2	4	3	5	5	1	1	1	6	5	1	2	4	1
340	44	1	2	2	2	4	2	8	3	3	1	7	2	3	1	3	2	2	13	5	2	3	3	2	1	3	5	24	1	1	1	2	2	2	9	5	6	4	5	4	3	3	5	4	3	2	2	4	5
341	49	1	2	2	3	1	2	6	1	1	3	5	1	1	2	1	2	2	9	1	1	1	4	1	4	2	2	16	2	1	1	2	2	2	10	2	3	4	1	4	5	2	3	2	3	1	3	2	2
342	63	1	1	1	3	1	2	6	1	2	2	5	1	2	2	2	2	1	10	3	5	1	5	3	3	2	2	24	1	1	1	2	2	2	9	2	4	2	1	1	2	3	2	2	4	4	3	2	3
343	43	2	4	4	2	2	3	7	2	3	2	7	3	1	3	3	2	1	13	3	3	2	3	4	4	4	2	25	1	1	1	2	2	2	9	4	2	2	3	1	2	6	5	1	3	3	3	2	5
344	40	2	3	4	2	1	1	4	3	3	3	9	2	1	2	3	2	2	12	2	5	5	2	2	4	3	2	25	1	1	1	2	2	2	9	5	3	6	2	2	6	2	3	1	3	1	2	2	2
345	45	1	5	3	2	1	1	4	2	2	1	5	2	3	2	1	2	2	12	2	3	3	2	2	5	4	1	22	1	1	1	2	2	2	9	4	2	2	2	2	1	2	1	1	6	6	6	6	1
346	55	1	4	2	2	2	2	6	2	1	1	4	2	2	3	2	1	2	12	4	3	3	2	2	4	5	3	26	2	1	1	2	2	2	10	2	2	1	3	4	6	1	6	2	1	2	6	2	6
347	53	1	4	3	2	3	1	6	2	1	1	4	1	3	2	1	1	2	10	2	2	3	2	2	4	2	3	20	1	1	1	2	2	2	9	5	1	5	1	1	6	2	1	4	4	4	3	2	4
348	34	2	2	1	2	2	3	7	3	1	2	6	3	1	1	2	2	1	10	2	1	3	3	1	2	3	3	18	1	1	1	2	2	2	9	2	1	2	3	1	2	3	2	2	3	2	6	6	2
349	53	1	2	1	3	4	1	8	2	1	3	6	3	3	1	3	1	2	13	2	1	2	3	1	1	2	4	16	2	1	1	2	2	2	10	5	5	5	1	4	3	4	4	3	2	2	2	6	2
350	56	2	1	1	1	2	3	6	2	3	1	6	2	2	3	3	3	1	14	1	2	5	4	1	2	5	2	22	1	1	1	2	2	2	9	2	2	3	3	3	2	2	2	5	3	3	2	4	2
351	38	1	1	1	3	2	2	7	3	2	2	7	2	1	3	1	1	1	9	1	2	3	5	3	3	5	1	23	1	1	1	2	2	2	9	2	5	4	2	2	3	2	4	1	4	1	3	2	3
352	62	2	5	2	2	2	3	7	1	1	3	5	1	1	2	2	2	2	10	2	3	1	3	2	4	1	5	21	1	1	1	2	2	2	9	5	4	4	2	5	3	2	2	2	3	5	4	2	5
353	36	1	1	3	1	3	2	6	2	2	2	6	1	1	3	2	2	1	10	1	1	5	4	3	2	2	2	20	2	1	1	2	2	2	10	2	6	2	4	5	2	2	4	1	2	3	5	2	6
354	40	1	4	3	2	4	1	7	1	2	2	5	3	1	1	2	1	1	9	3	3	3	5	2	2	2	3	23	1	1	1	2	2	2	9	4	2	2	6	5	3	1	4	2	2	3	4	1	6
355	56	2	4	2	3	1	2	6	2	1	1	4	3	3	1	2	3	2	14	2	3	1	1	1	4	5	1	18	2	1	1	2	2	2	10	6	2	2	3	3	6	6	2	2	3	3	3	2	6
356	54	2	1	2	2	3	2	7	3	2	2	7	2	1	3	2	3	2	13	1	2	1	3	1	3	1	1	13	1	1	1	2	2	2	9	4	1	2	2	3	2	2	4	4	2	3	1	2	2
357	34	2	1	4	2	3	3	8	1	2	3	6	1	1	1	1	2	1	7	1	2	2	4	3	5	4	5	26	1	1	1	2	2	2	9	3	1	1	5	2	1	4	3	4	1	2	4	6	4
358	40	2	1	2	3	3	2	8	1	3	2	6	3	1	3	1	1	1	10	3	4	1	2	2	5	2	1	20	2	1	1	2	2	2	10	4	6	4	3	3	2	5	3	6	3	5	1	1	1
359	32	1	4	3	3	1	1	5	3	3	1	7	2	3	1	2	3	1	12	4	2	3	5	1	3	2	4	24	2	1	1	2	2	2	10	6	6	6	2	3	3	2	3	1	1	5	2	1	5
360	36	1	5	2	2	1	2	5	2	2	2	6	3	2	2	1	1	2	11	5	2	3	1	2	4	1	3	21	1	1	1	2	2	2	9	1	3	2	1	2	3	3	2	4	2	1	3	1	5
361	58	1	3	2	3	2	2	7	3	2	2	7	2	1	2	1	3	2	11	4	2	3	1	1	5	2	3	21	1	1	1	2	2	2	9	3	4	3	5	4	5	2	1	5	1	1	3	3	2
362	38	1	3	3	1	2	1	4	1	2	2	5	2	2	2	3	2	2	13	2	3	4	1	1	1	4	3	19	2	1	1	2	2	2	10	3	2	5	2	3	5	2	3	4	1	2	5	4	1
363	60	1	4	2	3	2	3	8	2	3	2	7	2	3	3	3	3	2	16	1	4	1	2	2	1	2	3	16	1	1	1	2	2	2	9	3	6	3	4	3	1	2	5	3	3	2	3	2	2
364	44	1	4	4	2	1	1	4	2	1	2	5	3	3	2	3	2	2	15	3	2	3	3	2	3	1	2	19	1	1	1	2	2	2	9	6	5	2	2	2	4	2	3	6	3	2	1	4	2
365	36	1	2	2	3	2	2	7	2	2	1	5	1	2	3	2	1	2	11	1	4	1	3	2	1	2	4	18	2	1	1	2	2	2	10	2	4	1	6	2	4	2	2	1	3	1	5	5	3
366	58	1	4	3	1	2	2	5	2	3	3	8	3	1	3	2	1	2	12	1	1	2	1	2	4	3	3	17	2	1	1	2	2	2	10	6	2	6	4	1	2	5	2	4	3	1	2	1	3
367	52	1	2	2	2	2	2	6	1	2	3	6	3	3	3	2	1	2	14	3	1	5	2	1	2	4	3	21	1	1	1	2	2	2	9	2	1	1	5	2	4	2	1	2	2	1	2	1	2
368	46	1	3	2	2	3	1	6	2	2	3	7	2	2	3	1	3	1	12	3	2	2	4	2	3	2	1	19	1	1	1	2	2	2	9	2	1	5	4	1	1	6	5	1	1	3	1	1	2
369	40	2	2	1	1	2	3	6	2	3	2	7	3	1	2	1	2	1	10	3	3	2	1	4	2	5	4	24	1	1	1	2	2	2	9	2	1	3	3	2	5	1	3	2	3	2	3	1	1
370	50	1	3	2	1	4	1	6	2	2	1	5	3	2	1	3	3	2	14	1	2	3	3	1	5	3	2	20	1	1	1	2	2	2	9	2	1	2	2	5	3	3	5	4	2	5	2	1	3
371	46	1	2	1	3	3	1	7	2	1	3	6	2	1	2	2	2	2	11	2	2	4	3	3	2	5	3	24	2	1	1	2	2	2	10	6	3	6	5	4	2	2	5	2	1	1	3	1	4
372	60	2	2	3	1	3	2	6	2	1	2	5	3	2	3	1	3	1	13	3	3	5	2	2	1	3	2	21	1	1	1	2	2	2	9	1	2	3	5	3	3	2	1	6	5	2	6	1	3
373	39	2	3	3	1	3	2	6	2	2	1	5	3	2	2	2	2	2	13	2	3	5	5	1	5	4	5	30	1	1	1	2	2	2	9	5	6	2	6	1	2	1	1	2	3	5	2	2	4
374	52	1	1	3	2	2	1	5	1	1	2	4	1	3	2	2	2	2	12	3	3	2	4	3	4	1	1	21	1	1	1	2	2	2	9	2	6	3	1	4	2	2	5	1	1	2	3	3	1
375	57	1	1	1	1	4	2	7	3	3	2	8	2	1	2	2	1	2	10	2	3	5	2	2	2	2	3	21	1	1	1	2	2	2	9	2	3	3	4	3	6	3	3	1	3	5	3	5	3
376	53	1	1	1	2	3	3	8	2	3	2	7	3	3	1	1	2	2	12	1	4	2	1	4	3	3	1	19	1	1	1	2	2	2	9	1	2	2	2	3	4	2	5	6	1	2	2	3	2
377	49	1	2	1	3	3	1	7	1	3	3	7	1	3	1	3	1	2	11	5	3	1	3	1	1	2	1	17	1	1	1	2	2	2	9	3	2	2	2	1	2	3	1	2	2	3	2	2	1
378	51	1	2	2	1	1	2	4	2	1	1	4	3	3	3	2	2	2	15	2	2	2	5	3	3	1	5	23	1	1	1	2	2	2	9	6	2	2	1	1	4	3	2	2	2	3	2	5	3
379	52	2	4	1	1	4	2	7	2	1	2	5	2	2	2	3	1	2	12	3	3	4	5	3	1	1	3	23	1	1	1	2	2	2	9	2	6	3	6	4	5	5	2	4	6	2	2	1	6
380	60	2	2	3	2	4	1	7	3	3	2	8	1	1	3	1	1	1	8	1	5	1	1	1	1	3	3	16	2	1	1	2	2	2	10	1	3	5	5	1	3	4	5	1	3	5	5	3	1
381	55	1	2	3	2	1	3	6	3	1	3	7	1	3	1	1	3	1	10	3	3	3	4	1	3	3	3	23	1	1	1	2	2	2	9	3	6	1	2	3	3	6	2	5	1	3	4	2	3
382	37	1	3	2	1	2	3	6	1	2	2	5	2	2	3	1	2	1	11	2	2	2	3	3	3	4	5	24	1	1	1	2	2	2	9	3	2	5	6	2	2	1	1	2	3	5	3	1	2
383	61	1	4	1	3	1	3	7	3	3	2	8	3	2	2	3	1	2	13	2	2	1	1	4	4	2	1	17	1	1	1	2	2	2	9	1	3	3	2	3	2	1	2	1	1	3	2	2	1
384	35	2	4	2	2	3	3	8	1	3	1	5	1	3	1	3	3	2	13	1	1	2	2	2	3	3	4	18	2	1	1	2	2	2	10	1	2	3	2	6	5	4	4	1	2	2	4	2	5
385	50	1	4	3	1	4	3	8	1	1	2	4	2	2	3	1	2	1	11	2	3	4	5	2	3	2	1	22	2	1	1	2	2	2	10	2	4	2	4	2	4	1	3	1	3	4	1	2	3
386	55	1	3	1	1	4	3	8	1	3	2	6	2	3	2	3	2	2	14	4	2	2	4	3	3	2	2	22	2	1	1	2	2	2	10	2	1	3	4	1	1	4	3	2	4	1	1	4	3
387	36	1	2	3	3	1	1	5	1	1	1	3	2	1	3	2	1	2	11	1	4	2	2	4	1	3	2	19	1	1	1	2	2	2	9	1	3	4	5	6	2	3	6	2	1	3	2	1	5
388	37	1	1	2	1	2	3	6	2	2	2	6	2	1	1	2	1	1	8	4	1	2	1	4	2	1	2	17	2	1	1	2	2	2	10	6	1	3	2	3	4	1	1	3	3	2	1	4	2
389	52	1	3	4	3	4	2	9	1	3	3	7	3	2	3	2	1	2	13	3	2	2	5	2	5	4	1	24	2	1	1	2	2	2	10	1	2	3	1	1	1	3	4	3	5	2	2	2	4
390	38	1	1	3	3	2	2	7	3	1	2	6	1	3	3	2	1	2	12	2	1	1	2	3	3	4	2	18	2	1	1	2	2	2	10	4	4	3	2	2	3	2	1	2	6	1	2	3	6
391	33	2	1	4	1	2	1	4	1	1	1	3	3	1	2	1	2	2	11	1	4	2	2	2	1	4	3	19	2	1	1	2	2	2	10	1	1	2	4	2	4	3	5	2	3	1	5	1	4
392	62	2	2	4	1	4	2	7	1	3	3	7	1	3	2	3	1	1	11	1	2	2	4	2	2	2	2	17	1	1	1	2	2	2	9	1	5	3	4	4	2	5	5	2	3	3	3	2	2
393	57	2	2	4	2	1	2	5	2	2	1	5	1	2	2	2	1	2	10	3	3	3	1	2	3	1	1	17	2	1	1	2	2	2	10	4	2	3	6	6	1	1	5	2	2	4	6	2	5
394	44	1	3	2	2	2	3	7	3	2	3	8	1	2	3	1	3	2	12	1	1	2	1	2	5	1	5	18	2	1	1	2	2	2	10	3	2	4	2	2	5	3	2	2	5	5	6	5	5
395	48	2	4	3	1	1	2	4	2	1	2	5	3	2	2	1	2	1	11	4	2	3	4	2	1	5	4	25	2	1	1	2	2	2	10	1	2	1	3	5	2	1	2	5	3	6	2	2	1
396	63	2	3	1	2	2	3	7	1	2	2	5	3	2	2	1	2	2	12	2	2	3	2	1	5	1	5	21	2	1	1	2	2	2	10	4	3	3	3	1	2	1	2	2	3	2	1	2	1
397	63	1	4	2	3	2	2	7	2	2	2	6	3	2	3	2	3	2	15	2	1	1	2	1	3	1	5	16	1	1	1	2	2	2	9	3	5	2	1	3	2	2	3	1	5	3	2	2	3
398	61	2	2	2	2	2	2	6	1	3	3	7	1	1	1	1	2	2	8	4	2	2	4	2	1	3	2	20	2	1	1	2	2	2	10	4	4	6	3	2	3	2	2	4	3	1	3	4	4
399	39	2	2	2	2	2	1	5	2	1	2	5	1	2	3	3	1	2	12	3	2	2	3	1	3	5	2	21	1	1	1	2	2	2	9	4	5	3	2	5	5	3	4	3	2	3	5	3	3
400	41	2	2	1	2	2	3	7	2	3	3	8	1	2	3	3	2	1	12	1	2	2	4	5	3	3	2	22	2	1	1	2	2	2	10	3	1	1	3	5	4	3	4	4	3	1	1	4	4
401	58	1	5	2	1	2	2	5	2	3	1	6	3	3	2	3	3	2	16	3	3	4	2	1	3	1	2	19	2	1	1	2	2	2	10	3	3	4	6	5	3	4	1	1	3	2	2	3	6
402	51	1	4	1	2	2	1	5	1	1	1	3	2	1	1	1	2	2	9	1	1	2	3	1	4	3	2	17	2	1	1	2	2	2	10	1	5	4	4	2	1	1	2	4	2	6	2	5	3
403	55	2	3	2	3	2	3	8	3	1	1	5	2	2	2	1	3	2	12	4	2	4	3	3	3	2	5	26	2	1	1	2	2	2	10	2	4	1	1	6	5	3	2	2	5	3	3	6	5
404	47	2	4	1	2	4	2	8	3	2	3	8	3	1	2	1	2	2	11	2	1	2	3	1	3	3	3	18	1	1	1	2	2	2	9	2	3	4	1	3	2	1	6	6	3	4	6	4	2
405	58	2	1	2	2	2	2	6	1	2	3	6	1	2	3	1	1	1	9	2	3	5	3	2	2	3	1	21	2	1	1	2	2	2	10	2	3	1	5	1	2	2	3	2	1	1	4	4	2
406	60	1	2	2	3	1	2	6	1	2	3	6	3	2	3	1	2	2	13	3	2	5	1	4	2	2	3	22	1	1	1	2	2	2	9	4	6	4	1	3	3	5	4	5	3	1	4	3	1
407	61	1	2	4	3	2	1	6	2	1	2	5	3	2	2	1	3	2	13	2	1	2	3	5	1	2	3	19	2	1	1	2	2	2	10	2	2	2	3	1	2	2	2	1	1	3	2	2	2
408	45	2	4	2	1	3	2	6	2	2	1	5	2	3	2	3	3	2	15	2	3	2	5	2	4	1	2	21	2	1	1	2	2	2	10	1	6	1	2	2	4	4	5	3	3	1	4	3	3
409	46	2	4	2	3	3	1	7	3	2	1	6	3	2	1	1	2	2	11	3	2	2	2	2	4	2	1	18	2	1	1	2	2	2	10	2	2	5	5	2	4	3	6	4	3	2	4	3	1
410	44	2	1	3	1	1	2	4	2	2	2	6	3	3	2	1	2	2	13	5	2	3	5	3	2	4	1	25	2	1	1	2	2	2	10	2	2	2	3	6	2	1	1	4	6	4	3	2	3
411	45	1	1	2	2	3	1	6	3	3	1	7	3	3	1	2	1	1	11	2	2	1	3	1	3	5	5	22	2	1	1	2	2	2	10	6	2	3	5	1	4	6	2	1	3	1	6	2	4
412	62	2	4	1	3	3	2	8	3	2	2	7	2	3	3	1	3	1	13	3	3	4	1	1	2	2	1	17	2	1	1	2	2	2	10	2	1	2	2	2	1	3	4	1	4	1	1	1	3
413	37	1	4	3	1	3	2	6	1	1	1	3	1	3	1	2	1	2	10	2	3	2	4	4	3	3	4	25	1	2	1	2	2	2	10	4	3	4	4	4	4	4	4	4	4	4	4	4	4
414	40	2	1	2	2	4	2	8	2	1	2	5	2	3	2	1	1	2	11	3	3	1	3	3	4	1	4	22	1	1	1	2	2	2	9	3	3	1	6	2	6	6	4	3	3	1	2	2	3
415	44	1	2	3	1	2	3	6	3	2	2	7	3	1	3	3	2	2	14	3	3	2	3	3	3	3	2	22	2	1	1	2	2	2	10	3	6	4	3	2	4	6	2	3	3	5	2	2	3
416	58	2	1	1	2	2	2	6	2	2	2	6	2	2	1	1	1	2	9	2	4	2	1	4	1	2	1	17	2	1	1	2	2	2	10	2	5	5	5	3	5	3	2	2	4	2	5	5	3
417	46	1	2	2	2	2	2	6	2	3	2	7	3	2	3	2	3	2	15	3	3	2	2	4	2	2	1	19	1	1	1	2	2	2	9	3	1	6	3	2	3	2	4	6	1	5	1	4	1
418	52	2	3	3	1	3	2	6	3	2	1	6	2	1	1	2	3	2	11	4	3	5	3	3	3	1	2	24	1	1	1	2	2	2	9	4	4	5	2	1	1	5	2	3	1	6	3	5	6
419	49	1	3	2	2	2	3	7	3	2	2	7	1	1	2	3	2	2	11	2	2	2	3	1	3	2	2	17	2	1	1	2	2	2	10	3	5	2	6	1	5	5	3	2	1	3	2	3	6
420	41	2	5	4	3	2	2	7	2	2	3	7	2	2	1	1	3	2	11	3	2	2	3	4	2	4	4	24	1	1	1	2	2	2	9	3	4	2	2	2	4	6	6	1	2	6	2	2	1
421	54	2	1	4	3	1	2	6	1	2	1	4	2	1	3	1	2	2	11	3	1	4	3	1	3	5	5	25	2	1	1	2	2	2	10	1	5	2	2	4	2	4	2	6	4	2	4	3	3
422	59	1	2	2	2	1	3	6	1	1	3	5	2	1	2	1	2	2	10	2	3	3	2	1	1	1	3	16	2	1	1	2	2	2	10	5	1	4	2	2	6	5	2	1	5	4	3	1	5
423	37	2	2	2	2	2	2	6	1	2	1	4	2	2	3	3	3	2	15	1	5	2	2	1	1	4	3	19	1	1	1	2	2	2	9	1	1	1	2	3	2	2	3	1	4	1	4	4	1
424	41	1	2	3	1	3	2	6	1	1	1	3	2	1	2	2	1	1	9	5	5	2	2	2	3	2	3	24	1	1	1	2	2	2	9	2	2	6	4	5	1	6	3	2	3	1	1	2	6
425	51	2	2	1	3	2	2	7	2	2	2	6	3	1	2	1	2	2	11	2	5	2	5	3	3	5	3	28	1	1	1	2	2	2	9	2	1	4	4	4	2	6	3	2	6	2	4	1	1
426	45	1	3	1	2	4	1	7	1	2	3	6	3	3	2	3	1	2	14	1	4	1	2	3	3	2	1	17	1	1	1	2	2	2	9	6	2	3	2	2	1	5	1	2	4	4	4	5	2
427	32	1	2	4	3	1	1	5	2	3	2	7	3	1	2	3	3	2	14	4	3	2	1	2	5	3	2	22	2	1	1	2	2	2	10	2	4	3	6	1	4	3	5	2	2	1	1	4	1
428	39	1	1	1	3	2	1	6	3	2	2	7	2	2	2	1	1	2	10	2	2	1	2	1	4	4	4	20	1	1	1	2	2	2	9	5	6	2	2	6	6	2	6	1	1	4	2	1	2
429	51	1	1	2	1	2	1	4	2	1	2	5	2	3	2	2	3	2	14	3	1	1	1	2	2	3	5	18	2	1	1	2	2	2	10	4	3	3	1	4	3	6	1	4	1	4	3	2	3
430	58	2	2	2	2	2	1	5	2	1	2	5	2	3	1	2	3	1	12	1	4	2	2	2	3	2	2	18	2	1	1	2	2	2	10	1	3	4	4	2	1	1	2	3	2	2	3	2	1
431	34	2	4	2	2	1	2	5	3	2	2	7	1	3	1	3	3	2	13	3	1	4	2	4	4	3	3	24	2	1	1	2	2	2	10	6	4	6	1	1	2	3	5	3	4	3	4	5	2
432	52	1	4	4	3	2	1	6	3	1	2	6	2	1	1	1	1	2	8	2	3	2	3	4	2	2	4	22	1	1	1	2	2	2	9	2	2	3	3	1	4	4	2	6	3	3	3	2	1
433	45	2	1	2	1	2	2	5	2	3	3	8	1	1	3	3	1	1	10	3	5	1	3	4	1	1	2	20	1	1	1	2	2	2	9	6	2	2	2	2	3	5	6	2	1	2	4	5	2
434	53	1	4	1	2	4	3	9	2	3	1	6	2	3	2	2	3	2	14	2	3	1	1	4	5	2	2	20	2	1	1	2	2	2	10	4	2	1	3	1	2	6	3	1	2	2	3	3	2
435	50	1	4	4	2	2	2	6	3	2	3	8	1	3	1	2	2	2	11	1	2	3	2	3	1	1	2	15	1	1	1	2	2	2	9	2	3	4	3	2	1	3	5	3	6	4	3	4	2
436	41	2	2	3	2	1	2	5	2	3	2	7	1	3	1	2	2	2	11	4	3	1	3	2	4	3	3	23	1	1	1	2	2	2	9	4	2	4	3	2	2	1	3	2	2	4	3	4	2
437	56	1	4	1	3	2	3	8	2	2	2	6	3	1	3	3	3	2	15	3	5	1	3	5	3	2	2	24	1	1	1	2	2	2	9	4	6	2	4	5	3	3	1	2	1	2	4	3	2
438	61	1	2	3	2	3	3	8	2	2	2	6	2	2	3	2	3	2	14	3	1	4	5	3	3	4	5	28	1	1	1	2	2	2	9	3	2	1	4	4	2	2	1	1	4	6	3	4	6
439	45	2	5	4	1	1	2	4	2	1	3	6	2	3	1	2	2	2	12	3	3	4	2	3	1	3	2	21	2	1	1	2	2	2	10	4	3	4	4	2	4	2	6	2	2	2	3	4	5
440	62	2	4	4	3	3	1	7	2	3	2	7	1	3	1	3	1	1	10	5	3	5	2	1	4	2	2	24	1	1	1	2	2	2	9	1	2	3	4	1	3	2	2	2	4	3	3	2	3
441	42	2	3	1	1	2	3	6	2	3	3	8	1	1	3	2	1	1	9	1	2	3	3	4	3	5	5	26	1	1	1	2	2	2	9	4	4	2	2	1	1	2	3	3	2	3	1	5	1
442	52	2	3	2	2	2	2	6	2	2	2	6	3	2	2	2	3	2	14	4	4	3	3	4	1	4	2	25	1	1	1	2	2	2	9	1	2	2	1	2	3	1	5	2	5	3	1	2	4
443	46	2	1	2	1	1	3	5	1	3	2	6	2	3	2	2	2	2	13	2	1	1	3	3	2	4	2	18	1	1	1	2	2	2	9	3	1	6	3	4	4	5	3	2	1	2	1	3	4
444	54	2	2	3	2	2	1	5	2	2	2	6	1	3	2	3	2	1	12	2	5	2	5	1	1	4	1	21	2	1	1	2	2	2	10	6	2	6	1	3	2	2	3	2	4	2	5	5	2
445	48	1	1	1	3	3	1	7	3	2	2	7	2	2	3	3	3	2	15	2	2	3	2	1	1	3	3	17	1	1	1	2	2	2	9	1	1	2	4	2	2	2	1	3	2	3	2	5	2
446	46	1	3	4	1	4	2	7	2	2	3	7	2	1	1	1	1	2	8	1	5	1	4	1	3	1	2	18	1	1	1	2	2	2	9	4	5	2	6	3	2	3	4	2	4	3	3	3	6
447	49	2	5	2	1	4	2	7	3	2	2	7	2	2	1	1	1	2	9	2	2	5	4	2	2	3	5	25	2	1	1	2	2	2	10	3	5	6	1	6	2	2	1	3	3	1	3	2	3
448	47	1	2	2	1	2	2	5	3	1	1	5	2	2	3	3	2	1	13	4	1	2	2	4	4	2	5	24	2	1	1	2	2	2	10	6	4	6	1	1	6	3	3	2	3	1	1	2	4
449	60	2	4	2	1	2	3	6	3	3	1	7	1	2	2	1	3	2	11	3	4	1	3	3	3	5	4	26	1	1	1	2	2	2	9	3	2	1	6	1	2	2	3	3	1	6	2	3	5
450	52	1	2	3	3	4	3	10	2	2	2	6	3	2	3	2	2	2	14	3	5	3	3	1	4	4	5	28	2	1	1	2	2	2	10	1	5	3	2	2	6	1	3	1	1	2	3	3	6
451	33	2	2	2	2	2	2	6	1	2	3	6	1	2	3	3	3	2	14	2	2	2	3	1	4	4	4	22	1	1	1	2	2	2	9	4	2	2	1	1	2	3	2	5	5	4	5	3	3
452	46	1	1	2	3	2	2	7	3	1	2	6	3	2	1	1	3	1	11	1	3	1	5	5	4	3	4	26	2	1	1	2	2	2	10	3	4	2	5	2	3	1	3	6	1	4	3	3	5
453	59	1	5	3	3	4	2	9	1	2	3	6	3	3	1	2	2	2	13	2	3	2	5	3	1	2	5	23	1	1	1	2	2	2	9	3	3	1	2	6	2	1	1	1	1	3	1	3	1
454	35	1	5	2	2	2	1	5	2	3	2	7	2	3	1	3	1	2	12	2	2	2	2	4	1	2	3	18	1	1	1	2	2	2	9	3	2	3	4	4	3	5	2	1	3	6	3	3	2
455	38	2	2	2	2	2	1	5	3	2	2	7	2	1	2	2	1	1	9	4	1	1	3	2	3	2	5	21	2	1	1	2	2	2	10	3	1	2	3	3	4	2	3	2	1	6	4	3	2
456	40	1	3	2	1	3	2	6	3	2	1	6	2	3	2	2	2	1	12	5	4	3	3	2	3	5	3	28	2	1	1	2	2	2	10	1	3	2	2	1	3	5	4	3	1	2	2	2	1
457	59	2	3	1	3	3	2	8	3	3	1	7	2	2	3	2	2	2	13	2	5	3	2	3	3	2	3	23	1	1	1	2	2	2	9	4	3	3	1	1	1	6	1	4	2	3	5	3	5
458	48	1	4	1	3	4	2	9	3	3	3	9	1	1	1	3	3	2	11	1	2	1	4	1	4	5	2	20	2	1	1	2	2	2	10	1	2	4	6	1	3	5	1	6	2	6	2	6	2
459	37	2	1	3	3	2	1	6	1	1	1	3	1	1	1	3	1	1	8	5	3	4	3	2	3	1	3	24	2	1	1	2	2	2	10	2	3	1	1	2	2	2	1	5	3	2	5	2	1
460	36	1	1	3	3	2	1	6	1	1	2	4	2	3	2	2	1	2	12	4	3	2	4	1	5	5	2	26	1	1	1	2	2	2	9	1	5	3	1	3	3	5	2	6	3	2	2	3	1
461	49	2	2	3	2	4	2	8	3	1	2	6	3	2	2	1	2	1	11	3	5	4	3	1	4	5	1	26	1	1	1	2	2	2	9	1	4	1	4	3	1	3	1	1	6	2	4	3	5
462	51	2	2	1	3	2	2	7	1	2	2	5	2	2	1	2	2	2	11	3	3	1	5	2	3	3	2	22	2	1	1	2	2	2	10	2	2	6	2	6	3	2	6	4	1	4	2	2	3
463	55	2	2	3	3	4	1	8	3	1	2	6	3	3	2	3	2	2	15	3	2	3	1	1	4	1	2	17	2	1	1	2	2	2	10	2	4	2	2	5	4	5	3	3	3	4	5	5	2
464	46	2	3	4	1	2	1	4	3	1	2	6	1	3	1	2	1	2	10	3	1	2	2	3	2	4	3	20	1	1	1	2	2	2	9	4	2	4	4	1	1	5	1	6	3	2	1	3	2
465	54	1	4	4	2	2	2	6	1	2	1	4	1	1	2	2	2	1	9	1	1	1	1	2	3	5	1	15	1	1	1	2	2	2	9	3	6	2	1	3	2	4	5	2	1	1	4	2	6
466	60	2	1	4	3	4	2	9	1	2	1	4	2	2	3	2	1	1	11	2	1	3	3	5	2	4	4	24	2	1	1	2	2	2	10	2	3	1	3	1	3	2	2	5	4	2	3	3	3
467	62	2	2	3	3	1	3	7	1	1	3	5	3	2	3	1	2	2	13	2	1	2	2	4	3	2	5	21	1	1	1	2	2	2	9	2	1	3	1	5	6	2	4	1	3	5	3	5	5
468	43	1	4	1	2	3	2	7	3	2	2	7	1	2	2	2	1	1	9	1	1	2	4	2	1	3	2	16	2	1	1	2	2	2	10	5	5	2	4	4	4	4	6	3	6	1	3	1	2
469	57	1	4	1	1	3	1	5	2	3	2	7	2	3	2	1	2	1	11	2	4	2	3	2	3	2	4	22	1	1	1	2	2	2	9	2	2	1	3	6	4	2	2	2	3	2	3	2	2
470	58	2	2	2	2	2	3	7	1	2	2	5	2	2	1	2	2	2	11	2	2	3	1	2	3	1	4	18	2	1	1	2	2	2	10	3	4	6	1	1	3	1	3	3	1	1	2	1	5
471	63	1	1	1	3	4	1	8	2	2	2	6	3	3	1	3	3	2	15	3	1	2	3	1	1	3	2	16	2	1	1	2	2	2	10	4	2	3	1	2	5	1	3	6	6	5	1	4	4
472	60	2	1	3	3	1	3	7	2	1	3	6	1	1	2	2	1	2	9	3	2	1	3	4	1	5	4	23	1	1	1	2	2	2	9	2	2	1	3	3	6	1	1	4	2	4	6	4	2
473	63	1	2	1	3	2	3	8	1	1	3	5	3	2	3	1	2	1	12	4	2	3	2	2	5	3	5	26	2	1	1	2	2	2	10	5	5	2	2	2	3	1	1	2	3	4	1	2	4
474	48	2	2	3	3	2	2	7	3	1	1	5	1	3	1	3	3	2	13	3	1	1	4	1	1	2	3	16	1	1	1	2	2	2	9	3	6	3	3	2	5	1	1	6	1	2	2	5	2
475	53	1	2	1	1	4	1	6	2	3	1	6	1	1	2	1	1	2	8	3	2	3	2	2	5	3	2	22	1	1	1	2	2	2	9	3	1	2	4	6	2	2	1	5	3	5	3	1	6
476	33	1	2	2	2	4	2	8	3	2	2	7	2	2	3	1	2	1	11	5	1	2	2	2	5	2	2	21	2	1	1	2	2	2	10	4	1	4	1	5	2	3	4	5	1	3	2	4	5
477	37	1	4	2	2	2	2	6	3	1	1	5	3	2	1	1	3	1	11	4	3	2	2	3	4	2	5	25	2	1	1	2	2	2	10	2	3	1	4	3	6	1	1	2	5	4	1	2	4
478	63	2	2	4	3	1	3	7	3	3	2	8	1	3	2	1	3	1	11	2	3	2	5	2	2	4	2	22	1	1	1	2	2	2	9	4	4	3	2	2	6	2	4	1	3	5	4	6	3
479	54	2	2	1	1	2	1	4	1	2	2	5	2	3	1	2	3	2	13	1	1	2	1	2	3	2	2	14	1	1	1	2	2	2	9	2	4	4	4	1	6	3	5	3	3	6	1	3	6
480	56	2	2	2	3	2	1	6	1	2	1	4	2	1	1	3	1	2	10	5	1	1	3	2	2	4	2	20	1	1	1	2	2	2	9	4	2	2	2	3	2	3	6	2	3	3	3	4	3
481	38	1	3	4	1	3	3	7	1	1	2	4	2	2	1	3	2	1	11	5	3	1	3	4	2	5	2	25	1	1	1	2	2	2	9	3	3	6	3	5	2	2	2	2	2	3	1	2	1
482	62	1	1	3	1	4	3	8	1	2	2	5	2	1	3	2	1	2	11	3	5	4	2	2	1	1	3	21	1	1	1	2	2	2	9	1	1	6	2	4	1	6	3	3	3	2	1	1	2
483	56	2	3	3	2	1	2	5	1	3	1	5	1	3	1	2	3	2	12	3	1	2	2	1	2	2	1	14	2	1	1	2	2	2	10	1	3	6	3	3	5	2	3	2	2	1	5	1	2
484	58	2	1	1	3	1	1	5	3	2	1	6	2	3	1	1	1	1	9	1	4	1	4	3	1	4	2	20	2	1	1	2	2	2	10	3	3	2	3	2	5	3	5	5	4	1	1	4	4
485	50	1	2	2	2	1	1	4	2	3	3	8	3	2	3	1	3	2	14	2	2	4	1	1	2	2	5	19	2	1	1	2	2	2	10	3	1	2	6	2	3	5	1	6	2	3	3	4	5
486	45	1	3	2	1	1	1	3	1	3	2	6	2	2	1	3	1	2	11	3	5	2	1	4	4	3	2	24	1	1	1	2	2	2	9	2	2	1	3	5	6	3	1	3	6	3	5	4	3
487	42	2	4	4	2	3	3	8	2	1	3	6	2	2	2	1	3	1	11	3	3	3	2	4	5	1	4	25	1	1	1	2	2	2	9	4	4	3	1	3	1	3	4	3	2	2	6	3	1
488	55	1	2	1	1	1	2	4	3	3	3	9	1	3	1	1	2	2	10	2	2	2	2	2	2	3	5	20	2	1	1	2	2	2	10	2	5	1	6	5	2	5	6	3	4	4	2	5	2
489	59	1	4	4	2	2	3	7	2	2	3	7	2	1	1	2	2	1	9	5	3	1	2	3	1	3	2	20	2	1	1	2	2	2	10	2	6	3	1	3	3	2	6	5	2	3	4	4	2
490	39	2	1	1	2	4	3	9	2	3	2	7	2	2	3	2	2	2	13	2	3	3	1	3	4	2	2	20	1	1	1	2	2	2	9	2	6	5	2	2	3	1	2	3	4	2	5	2	3
491	54	2	2	2	2	2	2	6	2	3	1	6	1	1	3	2	2	1	10	3	1	1	3	3	4	2	1	18	1	1	1	2	2	2	9	1	3	3	2	4	3	3	5	4	2	3	4	1	6
492	49	2	2	3	3	4	1	8	2	2	1	5	3	2	2	2	3	2	14	3	4	2	1	2	3	2	4	21	1	1	1	2	2	2	9	2	4	5	3	2	2	4	6	4	4	2	5	1	1
493	46	1	3	4	3	2	2	7	1	2	1	4	2	2	3	2	2	2	13	3	3	4	5	1	5	4	1	26	1	1	1	2	2	2	9	6	4	2	5	2	2	1	3	1	2	1	1	2	5
494	42	2	2	4	3	2	2	7	3	2	1	6	2	2	2	2	3	2	13	5	1	3	1	3	1	4	4	22	1	1	1	2	2	2	9	1	2	3	4	2	4	1	2	1	4	2	2	6	2
495	37	2	2	1	3	3	2	8	3	1	3	7	3	3	3	3	2	1	15	3	1	2	2	1	2	2	1	14	1	1	1	2	2	2	9	3	2	6	5	1	1	2	5	3	4	4	2	1	3
496	48	1	2	3	2	4	2	8	3	2	3	8	1	3	1	2	2	1	10	3	1	2	5	4	1	5	5	26	2	1	1	2	2	2	10	2	6	5	6	2	6	4	4	1	2	4	1	4	3
497	58	2	5	4	2	1	2	5	1	1	2	4	2	2	2	1	3	2	12	2	1	2	5	4	1	4	2	21	1	1	1	2	2	2	9	2	5	5	2	5	1	2	2	5	4	4	2	1	2
498	42	1	2	2	2	2	3	7	3	3	1	7	2	3	1	2	1	1	10	1	3	4	1	2	2	1	3	17	2	1	1	2	2	2	10	2	3	1	3	1	3	2	5	2	6	2	2	3	2
499	57	1	2	1	3	1	1	5	2	2	2	6	1	1	2	1	1	2	8	2	5	5	5	1	3	3	1	25	1	1	1	2	2	2	9	4	2	2	2	1	3	3	2	2	1	3	3	6	2
500	38	1	1	1	2	1	2	5	1	1	3	5	1	3	2	3	1	1	11	3	1	4	1	2	5	2	1	19	1	1	1	2	2	2	9	4	4	3	2	6	1	3	1	2	3	5	6	2	5
501	35	1	2	1	1	3	3	7	2	3	2	7	2	3	3	3	2	1	14	4	2	1	1	5	3	5	2	23	1	1	1	2	2	2	9	1	2	6	2	2	6	2	2	5	2	3	6	2	4
502	38	2	1	1	2	1	1	4	3	1	3	7	2	2	2	3	1	2	12	3	2	2	1	2	3	3	2	18	2	1	1	2	2	2	10	2	3	1	2	6	2	5	2	5	2	1	4	6	4
503	43	2	1	3	3	3	1	7	3	3	2	8	2	3	3	2	3	1	14	4	3	4	1	2	3	2	2	21	2	1	1	2	2	2	10	1	2	6	1	2	6	1	1	2	2	1	5	3	3
504	57	2	2	2	2	3	2	7	2	1	2	5	1	1	2	3	1	1	9	5	2	1	5	3	3	3	4	26	1	1	1	2	2	2	9	3	2	3	2	4	4	6	4	3	2	2	1	1	2
505	33	1	1	2	2	2	2	6	2	3	2	7	3	2	2	3	1	2	13	3	2	4	1	4	2	3	5	24	1	1	1	2	2	2	9	3	1	5	2	1	2	2	3	1	4	3	3	2	1
506	34	1	1	2	2	3	3	8	3	3	3	9	3	2	3	1	1	1	11	1	3	4	3	3	2	2	2	20	1	1	1	2	2	2	9	1	6	1	2	6	3	3	2	2	4	3	2	3	1
507	33	2	3	1	1	1	1	3	1	1	1	3	3	2	1	1	1	2	10	3	5	2	4	1	5	5	4	29	2	1	1	2	2	2	10	2	6	3	1	1	4	1	6	3	3	3	2	4	5
508	30	1	5	2	2	2	1	5	2	2	1	5	3	2	1	1	2	2	11	3	3	4	4	4	4	4	3	29	1	1	1	1	1	1	6	5	1	3	2	6	3	3	2	1	2	1	2	2	5
509	62	1	1	4	1	2	2	5	2	2	3	7	1	3	2	1	3	2	12	1	5	1	4	2	4	5	2	24	1	1	1	2	2	2	9	1	1	2	1	2	2	2	1	2	5	4	1	5	5
510	60	1	2	3	2	2	1	5	3	2	1	6	2	2	3	1	2	1	11	3	3	1	4	3	2	5	5	26	2	1	1	2	2	2	10	3	2	3	2	3	2	3	1	2	2	1	3	5	4
511	47	2	4	1	3	1	3	7	2	2	2	6	3	1	3	2	3	2	14	2	1	2	2	2	1	1	2	13	1	1	1	2	2	2	9	2	3	3	2	2	2	1	5	3	1	4	3	4	2
512	46	1	3	3	2	2	2	6	1	3	2	6	2	3	1	1	1	1	9	1	5	4	3	5	3	4	2	27	1	1	1	2	2	2	9	3	2	2	4	4	2	3	4	3	6	1	3	1	2
513	36	2	1	4	1	4	1	6	2	2	2	6	2	2	1	2	2	1	10	4	3	3	2	1	5	5	1	24	1	1	1	2	2	2	9	1	1	2	4	3	2	1	4	1	3	3	5	4	2
514	43	1	1	3	3	4	1	8	2	2	3	7	2	2	2	3	1	2	12	5	3	3	5	3	1	2	5	27	2	1	1	2	2	2	10	2	1	2	4	4	4	3	3	4	1	1	2	2	3
515	41	1	1	3	1	2	2	5	3	2	2	7	2	2	3	2	2	1	12	3	4	3	1	5	1	2	2	21	2	1	1	2	2	2	10	3	2	4	4	1	1	6	6	1	4	2	4	2	1
516	53	2	1	3	2	4	2	8	1	2	2	5	2	3	2	3	1	2	13	1	3	3	1	1	5	2	2	18	1	1	1	2	2	2	9	5	5	1	2	4	2	3	2	3	6	3	2	3	3
517	44	1	1	2	1	3	2	6	2	2	2	6	1	1	2	1	1	2	8	3	3	3	3	1	3	2	1	19	2	1	1	2	2	2	10	5	5	4	3	5	2	3	2	2	6	1	5	6	4
518	50	2	5	1	2	4	3	9	2	1	3	6	2	2	1	2	1	2	10	1	1	2	2	3	2	3	1	15	2	1	1	2	2	2	10	3	4	2	1	3	2	2	4	4	2	6	6	1	2
519	46	2	4	4	3	2	1	6	1	2	2	5	2	3	3	3	3	1	15	3	1	2	2	3	4	3	3	21	1	1	1	2	2	2	9	1	1	2	3	1	4	1	1	4	5	2	2	1	2
520	57	2	1	1	2	2	1	5	3	3	2	8	3	3	3	2	3	1	15	5	3	2	3	3	2	2	1	21	2	1	1	2	2	2	10	1	6	1	1	4	2	2	6	1	2	2	2	1	3
521	39	1	1	1	2	2	3	7	3	1	2	6	1	2	1	2	2	2	10	1	2	5	4	3	3	1	1	20	1	1	1	2	2	2	9	3	5	1	1	1	4	3	3	1	3	3	3	2	2
522	48	1	2	1	1	3	2	6	2	3	1	6	2	3	1	2	2	1	11	3	1	3	3	5	1	3	5	24	2	1	1	2	2	2	10	6	1	4	3	5	4	1	1	4	2	2	2	2	2
523	32	1	3	3	3	1	1	5	1	3	3	7	3	1	1	3	2	2	12	2	3	2	3	1	3	5	4	23	2	1	1	2	2	2	10	2	2	1	1	3	3	2	3	5	4	2	5	4	4
524	49	1	3	2	2	3	3	8	2	1	1	4	1	1	1	3	1	1	8	5	2	3	2	2	1	1	1	17	2	1	1	2	2	2	10	5	6	6	5	4	3	2	6	5	5	4	1	6	3
525	38	1	1	3	1	1	3	5	2	3	2	7	1	1	3	1	1	2	9	3	2	4	2	2	5	1	2	21	1	1	1	2	2	2	9	1	1	3	3	4	6	5	4	2	5	6	5	2	6
526	48	1	2	4	1	4	2	7	2	1	3	6	2	1	2	2	3	2	12	2	3	2	5	3	2	2	1	20	2	1	1	2	2	2	10	3	4	1	6	2	3	1	1	3	3	2	1	2	2
527	56	1	2	4	2	4	3	9	1	2	2	5	3	1	2	1	3	2	12	2	2	3	1	2	2	2	2	16	1	1	1	2	2	2	9	2	3	3	4	4	2	2	2	1	1	3	3	2	4
528	35	2	2	4	1	2	3	6	1	1	3	5	3	3	2	2	3	1	14	4	5	4	3	5	2	1	2	26	2	1	1	2	2	2	10	1	2	1	6	2	2	6	4	2	4	6	1	2	3
529	41	1	4	2	3	2	2	7	1	1	3	5	2	2	2	1	2	2	11	2	1	2	2	5	4	2	3	21	1	1	1	2	2	2	9	3	2	3	2	2	2	6	3	1	3	4	1	3	2
530	51	2	3	2	2	1	1	4	1	2	3	6	3	2	2	3	2	1	13	5	1	3	1	1	3	1	1	16	1	1	1	2	2	2	9	6	2	1	4	2	2	4	3	1	2	1	5	2	3
531	34	1	6	2	3	1	3	7	1	1	2	4	1	1	1	2	2	1	8	5	5	5	5	5	5	5	5	40	1	1	1	2	1	2	8	2	1	5	5	6	3	4	1	1	1	1	4	4	6
532	51	1	3	1	3	1	2	6	2	2	2	6	2	2	2	1	2	1	10	2	2	1	2	4	2	2	4	19	1	1	1	2	2	2	9	1	1	4	1	3	2	2	2	3	2	3	3	3	5
533	56	1	2	1	3	2	1	6	1	2	2	5	1	1	2	2	3	2	11	3	3	2	2	3	2	1	3	19	2	1	1	2	2	2	10	5	3	2	1	1	6	2	4	4	2	3	4	2	3
534	50	2	4	3	2	4	2	8	2	2	1	5	2	2	3	3	1	1	12	1	2	1	1	5	2	1	2	15	1	1	1	2	2	2	9	2	3	3	2	2	1	6	2	6	1	5	3	2	1
535	35	2	3	4	3	1	3	7	2	2	3	7	2	3	3	2	2	1	13	2	2	2	5	4	2	4	2	23	2	1	1	2	2	2	10	2	2	3	4	5	2	4	1	1	4	1	1	4	3
536	40	2	2	3	3	1	2	6	3	1	2	6	2	2	2	2	1	1	10	1	3	2	1	3	2	3	5	20	2	1	1	2	2	2	10	3	2	3	5	3	3	3	1	4	3	1	4	2	5
537	60	1	2	2	1	3	2	6	1	3	3	7	3	3	2	3	2	1	14	5	2	1	2	3	3	4	3	23	1	1	1	2	2	2	9	4	1	3	4	3	4	2	3	1	3	2	1	4	3
538	30	1	4	1	2	1	2	5	1	2	1	4	3	3	2	2	2	2	14	3	3	3	3	4	3	4	3	26	2	1	1	2	2	1	9	3	2	4	4	5	3	3	3	1	1	1	4	3	5
539	62	1	2	4	2	2	1	5	1	2	2	5	2	2	2	2	3	2	13	2	5	1	4	1	1	1	1	16	2	1	1	2	2	2	10	3	2	2	3	3	2	1	1	3	6	3	5	2	5
540	41	2	1	4	3	4	3	10	2	1	1	4	3	2	2	1	2	2	12	2	1	2	5	5	5	5	1	26	1	1	1	2	2	2	9	2	2	3	2	3	1	4	4	2	3	4	2	1	2
541	55	2	2	2	1	2	2	5	1	2	2	5	2	2	1	3	1	1	10	4	5	4	3	3	4	3	3	29	1	1	1	2	2	2	9	3	2	1	3	4	3	3	1	6	1	1	5	2	6
542	51	2	1	3	2	3	1	6	1	2	1	4	1	2	3	3	1	1	11	1	4	5	1	1	3	2	1	18	1	1	1	2	2	2	9	3	2	1	6	1	4	1	5	5	1	5	2	1	3
543	43	1	4	2	2	1	2	5	1	2	1	4	2	2	3	3	3	2	15	1	2	3	2	1	3	2	3	17	2	1	1	2	2	2	10	2	5	3	3	3	5	3	1	4	4	1	1	4	2
544	32	2	2	1	1	1	2	4	1	2	2	5	1	1	1	1	1	2	7	4	2	1	4	1	5	4	1	22	2	1	1	2	2	2	10	2	2	2	2	5	1	3	2	2	4	6	3	2	2
545	32	2	4	2	1	2	3	6	3	1	3	7	3	2	3	1	3	2	14	3	5	2	4	2	1	3	4	24	1	1	1	2	2	2	9	3	3	2	5	1	3	1	3	4	3	2	1	3	1
546	50	1	1	1	2	2	3	7	2	2	3	7	1	1	3	3	3	1	12	5	2	3	3	4	4	3	2	26	2	1	1	2	2	2	10	6	3	2	5	2	3	1	2	2	1	2	3	3	6
547	54	1	4	2	1	4	3	8	1	2	2	5	3	2	3	3	1	2	14	5	3	1	5	1	3	5	3	26	1	1	1	2	2	2	9	5	5	2	2	4	5	4	2	2	2	3	5	2	2
548	39	2	4	1	3	1	1	5	2	1	1	4	2	3	3	2	2	1	13	4	3	2	4	1	4	5	3	26	2	1	1	2	2	2	10	1	5	1	2	3	2	5	2	1	2	1	3	2	4
549	46	1	3	1	3	3	3	9	1	3	2	6	3	3	3	2	3	1	15	1	3	4	4	1	5	3	3	24	1	1	1	2	2	2	9	6	2	2	2	4	1	3	6	1	3	3	3	4	5
550	50	1	2	4	2	4	2	8	2	1	3	6	2	3	3	3	2	2	15	4	2	2	4	3	2	2	1	20	2	1	1	2	2	2	10	1	4	3	4	3	2	3	1	2	1	4	3	6	1
551	43	2	1	3	3	3	2	8	2	2	2	6	3	1	2	2	2	1	11	3	3	2	1	3	4	5	3	24	2	1	1	2	2	2	10	3	3	3	3	1	3	3	6	1	2	2	2	4	2
552	61	1	1	2	1	2	2	5	2	3	2	7	2	1	1	2	2	2	10	3	3	2	2	3	2	2	3	20	1	1	1	2	2	2	9	4	5	1	2	5	1	1	2	1	2	5	6	4	2
553	54	1	1	1	1	4	1	6	3	2	1	6	2	2	3	1	1	2	11	1	2	2	2	3	2	1	2	15	1	1	1	2	2	2	9	3	3	2	3	5	2	2	5	4	4	1	2	2	4
554	58	1	4	2	3	3	1	7	1	1	1	3	1	1	2	1	3	2	10	5	4	2	4	2	4	2	1	24	2	1	1	2	2	2	10	3	3	5	1	3	6	2	1	2	5	5	4	3	3
555	39	2	2	3	2	2	3	7	3	2	1	6	3	2	2	2	3	2	14	5	3	3	2	2	1	1	2	19	1	1	1	2	2	2	9	4	2	3	6	2	3	2	1	3	1	5	2	1	3
556	54	1	1	1	2	3	2	7	3	3	1	7	3	3	2	2	1	1	12	1	1	3	1	4	3	1	3	17	2	1	1	2	2	2	10	2	2	2	5	3	2	2	4	1	2	1	1	2	2
557	41	1	1	3	1	3	1	5	3	2	1	6	2	3	2	3	1	2	13	1	2	3	3	2	2	3	3	19	1	1	1	2	2	2	9	3	3	2	6	3	2	2	6	1	2	3	5	1	1
558	34	2	1	2	1	2	2	5	3	2	1	6	2	2	2	2	2	2	12	1	2	4	4	5	4	4	3	27	1	1	1	2	2	2	9	5	4	2	2	1	1	4	4	5	2	1	2	6	3
559	36	2	4	1	3	1	1	5	2	1	3	6	2	1	2	2	3	2	12	5	1	1	2	4	4	4	3	24	1	1	1	2	2	2	9	4	4	3	3	1	3	2	3	3	2	2	1	4	4
560	58	1	5	1	3	4	1	8	1	1	1	3	3	2	1	3	2	2	13	5	1	1	5	5	3	1	1	22	2	1	1	2	2	2	10	3	2	2	4	1	6	2	4	6	3	2	6	3	5
561	61	1	3	4	2	3	3	8	2	3	1	6	1	2	3	3	2	2	13	1	1	2	3	1	2	5	2	17	1	1	1	2	2	2	9	4	2	2	2	2	2	3	1	6	5	5	3	1	1
562	33	1	6	2	3	1	2	6	1	1	1	3	1	2	2	2	2	1	10	5	5	5	4	4	4	4	4	35	1	1	1	2	1	1	7	4	4	3	4	3	4	3	4	4	3	4	4	4	3
563	50	2	1	2	3	3	3	9	2	1	1	4	2	3	2	1	1	2	11	3	5	5	2	5	1	4	5	30	1	1	1	2	2	2	9	5	4	1	2	3	3	6	2	1	1	1	1	3	2
564	33	2	3	2	2	2	1	5	1	3	1	5	1	3	2	1	3	2	12	4	4	4	2	4	5	1	2	26	2	1	1	2	2	2	10	2	5	4	1	2	2	4	1	3	1	6	2	5	2
565	42	1	3	1	1	3	3	7	2	3	2	7	3	1	3	1	1	1	10	2	1	4	3	2	3	2	3	20	2	1	1	2	2	2	10	6	2	1	3	4	4	2	3	6	2	5	6	1	2
566	60	1	1	4	1	4	2	7	1	2	1	4	2	3	1	1	1	1	9	2	1	4	1	2	3	1	3	17	1	1	1	2	2	2	9	1	6	4	3	4	4	4	5	4	2	4	3	4	3
567	51	1	2	3	1	3	2	6	1	1	1	3	2	2	3	3	1	2	13	3	3	2	3	1	5	3	3	23	1	1	1	2	2	2	9	5	2	4	2	4	2	2	2	2	6	2	5	5	2
568	38	2	2	1	2	4	3	9	2	2	1	5	2	2	3	1	2	1	11	1	2	1	5	5	3	2	5	24	2	1	1	2	2	2	10	2	2	4	5	3	2	6	2	4	6	1	4	1	3
569	44	2	1	4	1	1	1	3	3	1	3	7	2	2	2	3	1	1	11	3	3	1	4	3	4	3	3	24	2	1	1	2	2	2	10	4	2	5	4	1	4	1	5	3	2	5	5	4	2
570	60	1	2	4	1	1	2	4	2	1	1	4	3	2	2	2	2	2	13	2	5	5	4	5	2	1	1	25	1	1	1	2	2	2	9	4	2	5	2	3	4	5	3	1	1	2	2	5	4
571	53	2	2	3	1	4	1	6	2	3	3	8	2	1	2	3	2	1	11	1	4	3	3	3	3	1	5	23	1	1	1	2	2	2	9	1	3	3	4	1	2	2	2	1	2	2	4	2	3
572	54	2	5	1	3	1	1	5	1	1	1	3	2	2	2	1	3	2	12	5	4	2	5	2	5	1	3	27	1	1	1	2	2	2	9	4	1	3	3	2	1	1	4	1	4	2	4	3	1
573	47	1	1	4	1	4	3	8	2	2	3	7	2	2	3	1	2	1	11	2	4	3	3	5	4	1	4	26	2	1	1	2	2	2	10	2	2	4	3	1	4	1	1	5	6	3	4	2	6
574	47	2	4	3	2	2	2	6	2	3	3	8	3	3	1	3	1	2	13	3	4	2	4	2	1	1	5	22	2	1	1	2	2	2	10	3	2	3	3	2	4	3	2	2	3	2	5	4	3
575	50	2	2	2	2	1	1	4	3	2	1	6	2	2	3	1	1	2	11	2	1	3	4	2	4	5	2	23	1	1	1	2	2	2	9	5	3	1	3	4	2	5	1	5	3	2	3	3	2
576	66	1	3	2	2	2	3	7	1	1	1	3	1	2	2	2	2	1	10	3	3	3	3	3	3	3	3	24	1	1	1	1	1	1	6	3	3	4	3	4	4	3	3	3	3	3	5	4	4
577	46	1	3	1	3	2	3	8	1	2	2	5	3	2	2	1	2	2	12	1	3	3	4	1	1	4	5	22	1	1	1	2	2	2	9	3	1	5	2	3	2	3	4	6	3	4	1	2	1
578	47	1	3	3	2	1	1	4	2	2	3	7	3	3	3	2	2	1	14	4	2	3	4	2	2	5	5	27	2	1	1	2	2	2	10	3	4	1	2	1	6	1	1	1	5	1	1	4	3
579	45	2	2	3	1	2	3	6	2	3	3	8	3	3	3	1	2	2	14	4	2	3	2	3	4	2	2	22	1	1	1	2	2	2	9	3	2	1	4	2	1	3	5	3	2	4	5	5	2
580	62	1	2	3	3	3	3	9	1	2	1	4	2	2	1	2	2	1	10	3	3	5	3	2	2	2	3	23	2	1	1	2	2	2	10	1	6	1	1	3	3	5	3	1	2	3	2	1	2
581	43	1	3	3	3	2	2	7	2	1	2	5	1	2	1	2	1	2	9	4	4	4	4	4	4	3	3	30	1	2	2	2	2	1	10	4	2	5	3	5	2	3	1	1	2	2	3	3	3
582	59	1	4	1	3	3	3	9	1	2	2	5	2	1	2	1	2	2	10	5	1	3	1	2	3	4	1	20	1	1	1	2	2	2	9	5	2	1	6	4	2	3	1	5	2	3	3	5	1
583	56	1	2	4	2	2	2	6	2	2	3	7	2	3	3	2	2	1	13	3	3	3	3	3	3	3	3	24	2	2	1	2	2	1	10	3	2	4	4	3	3	4	3	2	3	2	4	4	2
584	44	1	2	3	1	4	2	7	3	1	2	6	3	3	3	1	2	2	14	4	2	1	4	3	1	3	1	19	2	1	1	2	2	2	10	5	2	2	6	6	4	3	2	2	3	6	4	6	3
585	50	1	3	3	2	2	2	6	2	3	3	8	1	3	2	3	3	2	14	2	3	3	2	2	2	2	2	18	2	2	1	1	2	1	9	3	1	5	3	5	3	4	2	1	4	1	2	2	6
586	34	2	2	2	1	1	3	5	3	1	1	5	2	2	2	1	1	1	9	1	5	1	3	3	3	5	1	22	2	1	1	2	2	2	10	5	3	1	2	2	2	5	4	6	1	3	5	3	4
587	38	2	3	3	1	1	2	4	2	1	2	5	3	3	3	2	3	1	15	3	2	2	4	3	4	4	5	27	1	1	1	2	2	2	9	2	1	2	2	2	2	2	1	3	4	1	1	3	3
588	45	2	4	3	1	1	2	4	3	2	2	7	2	2	1	2	2	2	11	2	4	1	2	2	3	1	4	19	2	1	1	2	2	2	10	3	4	2	1	2	5	4	6	6	3	4	5	4	3
589	59	2	4	3	3	3	3	9	2	3	1	6	2	3	2	2	2	2	13	1	2	2	1	4	5	2	2	19	1	1	1	2	2	2	9	1	2	2	3	4	5	3	2	2	1	4	5	5	4
590	53	1	1	1	3	3	2	8	3	2	2	7	3	3	1	3	1	2	13	5	1	3	1	4	5	3	2	24	1	1	1	2	2	2	9	2	3	3	1	1	1	2	2	5	3	1	3	6	2
591	55	1	4	3	3	2	2	7	3	2	2	7	2	2	3	2	3	2	14	3	5	2	4	1	5	3	3	26	1	1	1	2	2	2	9	6	2	1	1	2	1	3	4	3	3	5	3	6	1
592	46	2	5	2	1	1	2	4	3	3	1	7	2	1	3	3	2	1	12	3	3	3	4	5	2	2	2	24	2	1	1	2	2	2	10	2	2	3	2	3	3	3	5	1	5	3	4	2	2
593	45	2	2	1	2	1	2	5	1	3	2	6	1	2	2	1	1	2	9	4	3	1	2	1	1	2	3	17	1	1	1	2	2	2	9	3	3	3	2	4	2	3	1	1	2	1	2	3	3
594	52	2	2	1	1	2	3	6	3	2	1	6	1	2	3	2	2	2	12	5	2	5	2	1	2	2	5	24	1	1	1	2	2	2	9	3	1	1	3	3	3	1	3	4	2	3	3	2	2
595	53	2	2	2	2	3	3	8	1	1	3	5	3	2	2	2	1	2	12	4	3	2	3	2	5	2	4	25	2	1	1	2	2	2	10	2	3	3	5	1	2	5	6	3	1	5	3	1	3
596	32	1	1	1	1	1	3	5	3	3	3	9	1	1	3	1	1	1	8	5	1	4	5	2	2	2	5	26	2	1	1	2	2	2	10	5	2	3	1	2	2	5	1	3	6	4	1	1	4
597	40	1	2	2	1	1	1	3	2	3	2	7	2	2	2	2	2	1	11	5	2	1	4	5	3	3	5	28	2	1	1	2	2	2	10	3	2	4	5	2	6	4	3	2	2	3	1	6	3
598	62	2	5	1	3	2	3	8	1	2	3	6	3	3	3	1	2	2	14	2	5	2	2	1	2	5	2	21	2	1	1	2	2	2	10	2	6	3	3	1	1	6	5	4	2	6	4	2	4
599	48	1	3	4	1	4	1	6	3	2	1	6	1	1	1	2	2	2	9	4	5	2	3	3	1	2	1	21	1	1	1	2	2	2	9	2	1	2	1	3	1	6	6	1	2	3	3	6	4
600	43	2	3	2	3	2	2	7	1	2	3	6	2	3	2	2	1	2	12	2	1	2	3	2	1	4	3	18	1	1	1	2	2	2	9	4	3	3	1	4	2	6	3	1	1	2	3	5	6
601	37	2	1	1	1	3	2	6	3	3	2	8	2	1	3	3	2	2	13	4	2	2	3	4	1	4	1	21	1	1	1	2	2	2	9	3	3	4	5	4	2	2	2	4	3	2	1	2	1
602	55	2	2	3	2	3	1	6	2	3	3	8	3	3	2	2	1	1	12	3	5	3	3	1	3	1	1	20	1	1	1	2	2	2	9	3	5	1	2	2	2	4	4	1	1	3	2	4	3
603	54	2	2	2	3	3	3	9	1	3	2	6	2	3	1	1	1	2	10	3	5	4	4	1	2	3	2	24	1	1	1	2	2	2	9	3	3	3	1	2	2	2	3	1	2	3	5	4	3
604	52	1	1	2	1	2	3	6	3	3	3	9	1	2	3	3	2	2	13	2	1	2	3	1	3	5	2	19	1	1	1	2	2	2	9	5	3	1	1	3	2	1	1	2	5	3	3	6	3
605	47	2	3	3	2	2	2	6	3	1	2	6	3	1	2	3	2	2	13	2	2	4	5	3	5	1	1	23	1	1	1	2	2	2	9	5	4	5	2	6	1	5	1	1	3	1	3	2	5
606	46	1	2	4	2	3	2	7	2	3	3	8	2	1	2	2	2	2	11	1	2	1	3	2	3	2	2	16	2	1	1	2	2	2	10	3	4	1	2	6	1	6	3	4	4	5	3	2	1
607	39	1	1	4	3	4	2	9	1	2	2	5	2	1	3	2	3	2	13	3	1	2	2	2	5	3	4	22	1	1	1	2	2	2	9	2	2	6	4	1	6	5	1	1	2	3	3	6	1
608	62	1	1	4	1	1	1	3	2	2	3	7	2	1	3	1	1	1	9	2	1	3	5	3	3	1	5	23	1	1	1	2	2	2	9	2	4	6	2	1	5	2	4	2	2	2	2	4	2
609	54	1	1	4	3	3	1	7	3	1	1	5	1	3	2	2	3	2	13	4	3	3	3	3	1	1	5	23	1	1	1	2	2	2	9	3	1	4	3	1	6	4	2	4	1	3	1	2	4
610	60	1	1	2	1	1	1	3	3	1	1	5	1	1	1	3	1	2	9	5	1	3	1	5	4	2	4	25	1	1	1	2	2	2	9	3	3	1	6	2	6	6	3	1	1	2	5	1	1
611	33	2	2	3	2	3	3	8	2	3	1	6	1	1	1	3	2	2	10	2	2	2	4	3	2	2	2	19	1	1	1	2	2	2	9	3	3	3	4	3	3	2	4	6	4	1	4	3	3
612	32	1	1	3	3	2	2	7	3	2	1	6	2	1	2	1	3	2	11	5	2	1	2	3	1	2	3	19	1	1	1	2	2	2	9	3	4	3	3	4	6	5	2	1	3	2	5	3	5
613	55	1	1	1	1	3	3	7	2	2	2	6	2	3	2	3	1	2	13	4	3	2	3	1	2	4	1	20	2	1	1	2	2	2	10	3	2	1	5	2	1	3	4	4	1	1	2	2	3
614	55	1	3	2	1	3	2	6	2	1	3	6	3	2	3	3	2	1	14	2	3	2	5	1	2	3	2	20	1	1	1	2	2	2	9	1	5	1	1	6	3	4	5	1	1	3	2	5	3
615	35	2	1	1	1	2	2	5	1	2	3	6	2	2	2	2	3	1	12	1	1	2	3	1	4	2	2	16	2	1	1	2	2	2	10	6	2	6	3	5	3	6	6	2	5	4	3	2	4
616	63	2	3	4	2	2	1	5	3	2	2	7	1	2	2	1	2	1	9	4	5	2	4	1	3	3	2	24	2	1	1	2	2	2	10	3	1	1	5	2	2	3	1	1	2	4	1	3	1
617	46	1	1	4	2	2	1	5	3	1	3	7	2	2	3	3	1	2	13	3	3	2	3	3	2	1	2	19	1	1	1	2	2	2	9	6	3	1	2	1	3	3	2	1	1	2	4	2	3
618	59	2	3	2	2	1	3	6	3	2	3	8	1	1	2	2	1	1	8	1	3	2	2	2	2	2	4	18	2	1	1	2	2	2	10	4	2	1	5	6	6	2	5	4	3	2	5	2	3
619	41	2	2	2	3	3	2	8	3	1	3	7	2	2	3	1	1	2	11	4	1	2	2	1	2	1	2	15	1	1	1	2	2	2	9	2	5	3	6	2	3	5	3	2	4	3	2	1	4
620	55	1	5	1	1	2	2	5	3	2	2	7	2	2	2	3	1	1	11	1	5	1	1	3	1	5	4	21	1	1	1	2	2	2	9	2	2	3	2	2	6	3	1	3	1	3	3	5	2
621	60	1	2	3	3	1	1	5	3	2	2	7	3	3	2	3	2	2	15	1	4	1	5	4	1	1	2	19	1	1	1	2	2	2	9	3	4	3	1	2	2	2	5	1	3	3	4	5	3
622	47	1	3	3	3	2	2	7	2	2	2	6	3	3	3	1	2	1	13	1	5	2	1	1	2	2	1	15	2	1	1	2	2	2	10	6	2	2	2	6	5	1	5	4	5	3	3	1	3
623	43	1	2	3	3	1	2	6	1	3	3	7	2	2	1	1	2	2	10	3	2	4	3	2	1	3	2	20	1	1	1	2	2	2	9	1	1	2	3	1	6	3	3	3	4	1	3	5	1
624	61	2	1	3	2	2	1	5	2	2	3	7	2	2	2	1	2	2	11	4	4	2	3	1	1	3	4	22	1	1	1	2	2	2	9	2	3	3	1	5	3	4	3	2	6	3	3	5	5
625	60	2	3	4	3	1	1	5	2	1	1	4	2	1	1	2	1	2	9	3	4	3	2	4	5	5	1	27	2	1	1	2	2	2	10	3	6	2	4	3	6	3	1	5	3	3	6	1	1
626	33	1	1	2	2	3	2	7	3	3	3	9	1	1	3	2	2	2	11	3	4	2	2	1	4	4	3	23	2	1	1	2	2	2	10	3	3	2	6	3	1	3	3	2	1	4	2	2	2
627	33	1	1	2	3	3	2	8	3	2	1	6	2	2	2	1	2	2	11	1	2	3	5	3	1	4	2	21	1	1	1	2	2	2	9	2	2	3	3	4	6	2	1	3	1	4	4	2	3
628	43	2	2	4	1	1	1	3	1	1	3	5	1	1	3	2	3	2	12	3	3	2	1	1	1	5	1	17	2	1	1	2	2	2	10	2	1	1	3	3	3	4	3	2	1	2	1	3	5
629	40	1	3	2	3	1	1	5	2	2	2	6	2	1	1	3	1	2	10	5	2	3	2	5	1	4	3	25	1	1	1	2	2	2	9	2	6	5	3	4	2	3	4	1	4	3	2	3	4
630	57	1	1	2	3	2	2	7	2	3	2	7	2	1	1	2	3	2	11	2	2	2	2	5	5	3	5	26	2	1	1	2	2	2	10	1	2	1	6	5	3	1	3	3	1	2	3	5	2
631	58	1	4	1	3	2	2	7	2	3	2	7	2	1	2	1	1	2	9	2	2	2	2	1	3	2	3	17	1	1	1	2	2	2	9	2	3	1	1	5	3	4	3	6	1	3	3	2	5
632	62	1	4	2	1	4	2	7	3	1	2	6	3	2	2	2	3	1	13	2	1	3	3	1	2	4	1	17	1	1	1	2	2	2	9	2	2	3	1	2	3	2	1	3	3	2	3	2	5
633	62	1	1	4	1	1	2	4	3	1	1	5	1	1	1	2	2	2	9	2	2	4	3	3	1	3	2	20	1	1	1	2	2	2	9	2	3	1	5	5	1	1	1	3	1	4	1	2	2
634	50	1	2	4	1	2	2	5	2	1	3	6	2	3	3	1	3	2	14	2	3	2	5	3	3	3	2	23	1	1	1	2	2	2	9	2	2	5	2	3	1	2	2	1	3	5	3	2	2
635	32	1	5	3	3	1	3	7	1	1	1	3	2	1	1	2	2	1	9	2	3	3	2	3	3	3	3	22	1	1	1	2	1	1	7	2	2	5	1	6	1	1	1	1	1	1	5	4	6
636	63	2	1	2	3	2	2	7	3	1	1	5	2	1	3	2	2	1	11	2	4	5	2	5	1	3	3	25	1	1	1	2	2	2	9	5	1	3	3	5	3	5	6	5	2	1	5	4	1
637	55	1	2	1	3	1	3	7	2	2	3	7	2	2	2	1	2	1	10	2	3	2	2	4	1	1	3	18	1	1	1	2	2	2	9	3	3	5	2	1	3	3	5	2	2	4	3	1	6
638	52	2	4	3	1	3	2	6	1	1	2	4	3	2	1	2	2	2	12	1	1	3	3	2	2	1	2	15	1	1	1	2	2	2	9	4	6	1	6	5	3	3	2	1	5	6	5	2	2
639	51	1	5	1	3	2	1	6	1	2	2	5	2	3	1	1	2	2	11	3	4	1	1	2	2	2	3	18	1	1	1	2	2	2	9	6	4	3	3	5	2	5	2	6	6	1	3	1	2
640	61	1	2	1	1	1	1	3	1	2	2	5	3	3	3	1	2	2	14	2	1	2	1	2	2	1	2	13	1	1	1	2	2	2	9	2	4	3	4	5	2	4	2	3	1	3	1	3	2
641	57	1	4	2	1	1	1	3	3	2	3	8	3	2	2	2	2	1	12	2	3	5	2	4	2	1	4	23	1	1	1	2	2	2	9	5	2	2	6	5	5	1	1	4	2	2	6	5	2
642	35	1	3	4	3	1	1	5	3	1	2	6	1	1	2	1	1	1	7	3	4	3	2	2	2	2	3	21	2	1	1	2	2	2	10	5	1	2	1	4	4	4	3	3	1	4	2	5	6
643	60	2	2	1	1	4	3	8	2	2	1	5	1	2	2	1	2	1	9	3	3	4	1	2	2	1	5	21	1	1	1	2	2	2	9	2	2	5	4	1	2	2	2	4	3	2	5	3	5
644	41	2	1	3	2	1	2	5	2	3	2	7	3	1	2	3	3	2	14	1	2	5	1	1	3	3	2	18	1	1	1	2	2	2	9	3	3	6	4	3	5	5	3	3	5	1	1	3	3
645	60	1	3	2	3	2	2	7	1	1	1	3	2	2	3	1	1	1	10	3	1	5	3	2	3	2	1	20	2	1	1	2	2	2	10	5	4	2	2	3	2	3	2	2	5	1	3	4	1
646	39	1	1	2	3	2	1	6	2	2	3	7	2	2	2	2	1	1	10	2	2	4	1	2	3	5	3	22	1	1	1	2	2	2	9	1	3	6	2	4	3	1	3	6	4	2	4	2	2
647	56	2	2	4	3	1	3	7	3	1	3	7	2	3	2	2	1	1	11	1	1	3	2	1	2	1	4	15	1	1	1	2	2	2	9	3	2	6	2	3	2	6	2	1	1	3	4	4	2
648	51	2	1	4	2	2	2	6	2	2	1	5	2	3	2	3	2	2	14	4	4	2	1	1	1	2	2	17	1	1	1	2	2	2	9	5	4	4	2	3	3	1	1	3	3	2	2	2	4
649	55	2	3	2	2	3	3	8	2	2	2	6	1	1	3	3	2	1	11	1	1	4	2	4	2	3	1	18	1	1	1	2	2	2	9	2	1	2	3	1	1	6	6	1	1	4	6	2	4
650	52	2	1	1	2	1	2	5	1	3	2	6	1	1	2	1	1	1	7	3	3	5	2	1	3	5	3	25	2	1	1	2	2	2	10	6	4	2	4	2	5	2	1	2	3	2	1	1	2
651	36	1	1	4	1	1	3	5	2	3	2	7	1	1	2	1	2	1	8	1	2	1	3	3	1	2	1	14	1	1	1	2	2	2	9	3	1	2	2	3	2	1	1	4	5	1	1	6	2
652	33	1	2	3	3	2	3	8	2	2	2	6	3	1	3	2	2	2	13	2	1	2	2	1	3	1	3	15	1	1	1	2	2	2	9	1	1	4	2	3	3	6	6	1	2	2	3	1	4
653	49	1	3	4	1	4	1	6	1	2	2	5	3	3	3	2	2	2	15	1	4	4	5	4	4	2	2	26	2	1	1	2	2	2	10	3	2	2	2	3	3	3	4	4	6	5	3	2	5
654	43	2	2	2	2	2	3	7	1	2	1	4	1	3	1	1	3	1	10	3	5	2	3	1	1	3	1	19	1	1	1	2	2	2	9	3	6	2	2	1	2	4	2	5	5	3	2	4	3
655	43	2	5	3	3	2	1	6	2	1	1	4	1	1	3	3	3	1	12	1	4	3	4	1	2	3	2	20	1	1	1	2	2	2	9	4	3	2	3	2	3	3	4	1	1	6	2	3	4
656	54	1	3	3	2	1	3	6	3	2	3	8	3	2	3	3	2	2	15	4	3	3	3	3	1	3	3	23	1	1	1	2	2	2	9	3	1	2	1	6	4	2	4	5	5	1	2	1	2
657	32	2	5	4	3	3	3	9	3	2	2	7	3	3	2	2	1	1	12	4	3	4	5	1	5	4	1	27	2	1	1	2	2	2	10	3	3	2	1	3	5	3	2	4	1	3	2	3	3
658	62	1	4	2	3	4	3	10	1	1	2	4	2	3	2	3	3	2	15	3	1	1	2	4	4	3	3	21	1	1	1	2	2	2	9	3	1	3	2	3	2	2	2	1	3	3	3	3	2
659	50	1	3	2	1	3	2	6	3	3	2	8	2	3	1	3	3	1	13	3	2	1	2	1	2	5	3	19	1	1	1	2	2	2	9	3	2	4	2	1	1	3	1	2	2	5	5	3	3
660	52	1	4	1	1	2	2	5	2	3	2	7	3	1	3	2	2	1	12	1	3	3	1	3	2	2	2	17	1	1	1	2	2	2	9	5	5	2	2	3	1	2	2	6	1	6	5	1	2
661	48	1	3	3	2	3	3	8	3	2	3	8	1	1	2	2	1	2	9	3	3	2	5	3	5	2	2	25	1	1	1	2	2	2	9	5	2	2	2	2	3	5	2	4	3	1	3	1	6
662	51	1	4	3	3	1	2	6	3	3	2	8	3	2	2	3	1	2	13	1	1	3	2	1	3	4	1	16	1	1	1	2	2	2	9	2	2	3	1	2	3	5	5	3	5	1	2	2	2
663	51	2	3	2	1	2	3	6	1	1	1	3	2	1	1	3	3	2	12	1	4	4	1	1	4	4	4	23	1	1	1	2	2	2	9	3	6	6	1	2	1	3	2	1	3	2	1	2	6
664	50	1	3	1	2	3	1	6	3	1	2	6	3	2	2	3	3	1	14	2	2	5	2	2	3	3	2	21	1	1	1	2	2	2	9	3	1	2	5	5	1	3	3	1	2	1	6	1	2
665	39	2	1	3	3	1	2	6	3	3	1	7	1	1	3	1	1	2	9	1	1	3	1	4	1	1	3	15	2	1	1	2	2	2	10	1	5	3	5	5	1	3	2	1	4	1	5	1	2
666	32	1	4	3	1	4	2	7	2	2	1	5	2	1	2	3	3	2	13	2	4	3	1	3	5	2	2	22	1	1	1	2	2	2	9	5	2	5	5	1	2	3	5	6	1	1	4	2	4
667	40	1	3	1	1	1	3	5	2	2	2	6	3	1	1	2	2	2	11	2	3	1	2	3	1	1	2	15	1	1	1	2	2	2	9	2	6	1	6	2	4	5	1	1	1	2	6	3	2
668	32	1	1	1	3	1	3	7	3	1	3	7	2	2	2	3	1	1	11	5	1	3	1	5	3	4	5	27	2	1	1	2	2	2	10	6	3	1	2	6	1	3	3	4	2	5	3	2	4
669	38	1	4	3	1	3	2	6	2	1	2	5	2	1	1	2	2	2	10	2	3	5	3	1	2	2	4	22	2	1	1	2	2	2	10	2	2	3	2	6	5	1	3	3	1	2	6	6	4
670	50	2	1	4	3	1	1	5	2	2	1	5	2	2	1	2	2	2	11	3	1	5	1	2	2	2	4	20	2	1	1	2	2	2	10	6	3	3	1	1	2	6	3	3	2	2	1	2	5
671	46	2	4	2	2	2	2	6	3	2	2	7	1	2	2	1	1	1	8	1	4	5	2	1	3	4	3	23	2	1	1	2	2	2	10	2	4	6	2	1	2	2	1	1	6	1	1	1	3
672	60	2	3	3	2	3	1	6	3	2	1	6	1	3	2	2	2	1	11	2	5	3	1	2	1	2	2	18	1	1	1	2	2	2	9	3	2	1	3	4	4	2	1	2	5	1	3	2	5
673	38	1	1	1	3	4	2	9	2	2	1	5	1	2	2	2	3	2	12	2	2	2	3	3	2	1	4	19	2	1	1	2	2	2	10	6	5	2	2	2	2	1	2	1	2	1	3	6	1
674	35	1	3	3	1	3	3	7	1	1	1	3	1	3	2	2	3	2	13	2	1	2	1	1	3	3	2	15	1	1	1	2	2	2	9	1	4	6	4	3	3	2	2	2	2	2	2	4	4
675	48	2	1	3	1	3	2	6	2	1	2	5	1	1	1	2	1	2	8	4	2	1	2	3	1	4	2	19	1	1	1	2	2	2	9	6	1	2	4	2	2	3	4	1	3	1	4	2	1
676	54	2	2	4	3	2	2	7	3	3	2	8	2	2	2	2	1	2	11	3	3	3	5	4	1	3	5	27	1	1	1	2	2	2	9	3	6	2	1	1	3	6	2	3	5	6	1	1	4
677	49	2	4	1	3	1	2	6	2	2	3	7	1	2	2	3	3	1	12	5	3	3	1	2	5	5	2	26	1	1	1	2	2	2	9	6	3	1	2	4	2	2	4	6	3	6	2	2	2
678	53	1	3	1	3	4	3	10	2	2	1	5	2	2	1	3	1	1	10	1	3	3	2	1	5	1	5	21	2	1	1	2	2	2	10	6	1	6	2	1	1	5	2	4	2	1	2	2	3
679	34	2	1	1	2	2	1	5	1	3	2	6	1	2	2	2	2	1	10	2	2	4	3	1	2	2	2	18	1	1	1	2	2	2	9	2	3	1	1	5	2	2	1	2	2	2	2	2	2
680	54	2	2	3	2	3	2	7	3	1	1	5	2	1	2	3	2	1	11	3	2	3	2	3	3	3	5	24	1	1	1	2	2	2	9	2	4	2	5	5	4	3	2	3	1	5	3	4	1
681	60	1	1	2	1	2	3	6	2	3	1	6	2	3	3	2	1	2	13	1	1	1	3	4	1	3	1	15	2	1	1	2	2	2	10	2	1	2	6	2	3	3	6	5	4	2	2	1	1
682	36	2	1	4	2	3	2	7	3	1	3	7	3	2	1	3	3	2	14	2	3	1	5	1	2	1	1	16	2	1	1	2	2	2	10	4	2	6	1	3	1	2	1	1	2	6	5	6	3
683	44	2	2	3	2	2	1	5	3	1	3	7	3	3	3	1	2	1	13	2	1	2	3	2	4	3	1	18	2	1	1	2	2	2	10	3	6	3	2	5	1	6	3	6	1	5	1	6	1
684	62	1	4	2	1	2	2	5	1	3	2	6	1	3	3	2	2	1	12	4	1	5	4	2	1	1	2	20	2	1	1	2	2	2	10	2	3	3	1	2	1	6	3	1	2	3	2	1	1
685	37	2	2	3	3	1	2	6	3	1	3	7	2	1	1	3	2	2	11	2	5	2	3	4	1	4	2	23	1	1	1	2	2	2	9	2	2	2	3	3	3	2	1	6	1	6	2	2	3
686	47	2	3	2	3	4	2	9	3	3	2	8	2	3	1	2	1	2	11	1	2	5	2	2	5	4	5	26	1	1	1	2	2	2	9	2	1	1	1	4	6	1	2	4	6	3	3	3	2
687	33	1	6	2	3	1	3	7	1	1	2	4	2	2	1	2	2	2	11	3	3	3	4	4	4	4	4	29	1	2	1	1	1	1	7	5	2	5	2	5	5	2	4	2	2	2	5	5	5
688	38	2	4	3	2	2	3	7	2	3	2	7	3	2	1	2	2	2	12	3	2	2	2	3	1	2	3	18	2	1	1	2	2	2	10	4	3	6	1	4	3	1	1	1	5	3	6	2	3
689	39	1	1	1	2	4	2	8	3	2	2	7	3	2	3	2	2	1	13	4	4	3	2	2	1	2	3	21	1	1	1	2	2	2	9	1	4	3	1	3	4	2	2	3	6	1	3	2	2
690	40	1	2	1	2	4	2	8	3	1	1	5	2	3	2	2	3	2	14	1	2	1	4	3	3	3	3	20	2	1	1	2	2	2	10	4	4	2	6	2	2	2	2	2	2	5	3	1	1
691	63	2	4	1	2	4	1	7	3	1	1	5	1	2	2	2	2	1	10	2	3	1	3	3	3	1	2	18	1	1	1	2	2	2	9	3	1	1	4	4	3	5	5	5	5	2	4	2	4
692	51	1	2	2	1	2	3	6	1	3	2	6	2	1	2	2	2	2	11	1	3	4	5	2	4	2	2	23	1	1	1	2	2	2	9	3	3	3	2	1	3	1	2	2	1	2	1	2	1
693	45	1	2	3	2	3	3	8	1	2	1	4	2	1	1	2	3	2	11	2	2	2	5	2	3	4	3	23	1	1	1	2	2	2	9	2	2	3	5	2	6	3	5	2	2	5	1	2	3
694	57	1	1	2	3	2	1	6	3	2	2	7	1	1	1	2	1	1	7	3	3	3	1	1	2	4	2	19	1	1	1	2	2	2	9	5	2	1	5	2	1	1	5	2	3	3	4	1	5
695	62	1	4	1	2	1	2	5	1	3	3	7	1	2	1	2	3	1	10	2	3	1	4	3	4	1	1	19	2	1	1	2	2	2	10	2	3	1	1	2	1	3	2	1	1	2	2	1	3
696	48	2	3	3	3	2	2	7	1	1	1	3	1	2	3	2	3	2	13	2	2	1	3	2	2	2	2	16	2	1	1	2	2	2	10	2	6	2	6	3	5	2	4	3	3	5	6	2	3
697	50	2	2	2	2	4	3	9	1	2	2	5	2	3	3	2	2	2	14	1	3	2	2	1	1	3	3	16	1	1	1	2	2	2	9	1	6	6	6	4	3	1	1	4	1	5	5	3	1
698	55	1	2	1	2	2	3	7	2	1	2	5	3	1	3	2	1	1	11	1	2	2	3	1	3	1	3	16	1	1	1	2	2	2	9	2	6	3	2	5	5	4	3	1	4	6	5	6	2
699	33	2	1	3	3	1	2	6	2	1	2	5	3	3	3	2	2	2	15	4	2	5	1	2	5	1	1	21	1	1	1	2	2	2	9	2	3	6	3	4	2	1	1	1	4	2	3	1	2
700	54	2	1	2	3	3	1	7	2	2	2	6	1	1	2	2	3	2	11	3	5	2	3	1	3	5	3	25	1	1	1	2	2	2	9	2	4	1	3	4	6	3	4	1	4	2	4	2	2
701	36	1	4	2	1	2	2	5	1	3	2	6	2	2	2	2	1	2	11	1	1	2	1	3	5	4	2	19	1	1	1	2	2	2	9	6	4	2	3	6	2	5	3	4	2	5	4	4	2
702	41	2	2	1	1	2	1	4	1	3	2	6	3	3	1	1	2	1	11	3	5	4	1	1	2	2	3	21	2	1	1	2	2	2	10	2	5	1	3	5	4	5	2	3	3	3	3	3	6
703	38	1	2	1	2	3	3	8	1	2	1	4	2	3	2	2	1	2	12	1	2	3	1	1	2	1	2	13	1	1	1	2	2	2	9	4	4	1	2	2	2	2	4	2	3	6	5	3	6
704	63	1	2	2	3	2	3	8	3	3	1	7	2	2	1	2	1	2	10	1	4	2	2	3	3	3	2	20	1	1	1	2	2	2	9	2	1	3	3	4	3	2	2	2	5	2	4	1	2
705	44	1	4	3	1	4	2	7	2	2	2	6	3	1	2	2	3	2	13	5	1	1	5	3	3	2	5	25	1	1	1	2	2	2	9	1	2	2	2	3	4	3	5	3	3	3	3	4	2
706	51	1	2	1	1	4	1	6	3	3	3	9	2	2	3	2	1	2	12	1	3	2	3	4	2	1	2	18	2	1	1	2	2	2	10	4	1	5	3	2	3	6	3	6	3	5	6	5	5
707	44	2	2	3	3	2	2	7	2	1	1	4	3	3	3	1	1	1	12	2	2	1	3	1	2	1	3	15	2	1	1	2	2	2	10	3	3	4	2	2	2	3	6	6	2	2	3	1	6
708	48	2	4	2	2	3	2	7	2	1	1	4	1	1	2	2	2	2	10	2	5	5	5	3	2	1	4	27	1	1	1	2	2	2	9	2	2	1	4	3	5	5	3	1	2	4	3	2	2
709	44	2	1	4	3	2	1	6	1	2	3	6	1	3	2	3	1	2	12	1	2	2	3	3	5	4	5	25	1	1	1	2	2	2	9	3	3	1	1	1	1	6	5	6	6	4	2	3	1
710	60	1	3	2	1	2	1	4	1	1	2	4	3	2	1	1	3	1	11	4	2	1	3	1	2	3	5	21	2	1	1	2	2	2	10	3	2	4	2	4	2	2	5	4	4	6	3	3	1
711	52	2	2	4	2	4	3	9	2	2	3	7	3	2	3	2	3	2	15	3	2	2	1	2	3	2	5	20	2	1	1	2	2	2	10	1	2	2	1	3	2	5	3	3	4	3	3	1	3
712	40	2	2	2	2	1	2	5	3	2	3	8	3	3	2	1	2	2	13	1	1	1	1	3	2	3	2	14	1	1	1	2	2	2	9	2	3	2	6	4	3	3	2	2	2	5	2	6	3
713	51	1	4	2	3	2	2	7	1	2	1	4	2	3	1	2	2	2	12	1	1	2	2	2	3	1	4	16	2	1	1	2	2	2	10	6	3	3	1	5	2	2	4	4	2	6	4	1	2
714	42	1	2	1	1	3	1	5	2	1	2	5	3	3	2	2	2	1	13	1	2	1	1	1	1	4	2	13	1	1	1	2	2	2	9	5	1	4	5	6	3	2	2	3	1	1	5	2	1
715	50	1	4	2	2	3	1	6	1	2	1	4	1	1	2	2	2	2	10	4	1	1	2	4	1	4	2	19	1	1	1	2	2	2	9	1	2	1	3	1	2	3	2	5	5	2	2	2	3
716	39	1	4	2	3	3	3	9	1	1	2	4	2	2	2	1	3	2	12	3	3	1	5	1	2	2	2	19	1	1	1	2	2	2	9	3	1	1	4	3	2	3	3	3	1	2	2	1	6
717	61	1	2	2	3	1	3	7	2	2	1	5	2	3	2	2	2	2	13	2	3	4	2	1	2	1	4	19	2	1	1	2	2	2	10	1	2	2	3	1	1	2	1	2	3	1	2	4	5
718	43	2	1	2	3	1	3	7	2	3	1	6	1	1	2	1	3	2	10	5	2	3	4	2	2	2	3	23	2	1	1	2	2	2	10	2	6	5	3	4	1	4	6	2	4	3	5	6	2
[truncated: 5 more columns]
